# Supplementary material for: Human milk oligosaccharides, antimicrobial drugs, and the gut microbiota of term neonates: observations from the KOALA birth cohort study
Source: Gut Microbes. 2023 Jan 8;15(1):2164152. doi: 10.1080/19490976.2022.2164152 (PMC9833409; doi:10.1080/19490976.2022.2164152)
Supplement: Supplemental Material [file KGMI_A_2164152_SM9501.zip]

Archive with 13 entries (13 files):
- S1 Population characteristics.docx
- S10 formula permanova models.xlsx
- S11 formula taxa models.xlsx
- S2 neonatal antibiotics details table.xlsx
- S3 full cohort alpha models.xlsx
- S4 full cohort permanova models.xlsx
- S5 full cohort taxa models.xlsx
- S6 SeLe permanova models.xlsx
- S7 single_hmo permanova models.xlsx
- S8 all_hmo permanova models.xlsx
- S9 all_hmo taxa models.xlsx
- Supplementary Figure 1.docx
- Supplementary_Methods.docx
