# Supplementary material for: Human milk oligosaccharides, antimicrobial drugs, and the gut microbiota of term neonates: observations from the KOALA birth cohort study
Source: Gut Microbes. 2023 Jan 8;15(1):2164152. doi: 10.1080/19490976.2022.2164152 (PMC9833409; doi:10.1080/19490976.2022.2164152)
Supplement: Supplemental Material [file KGMI_A_2164152_SM9501.zip › S10 formula permanova models.xlsx]

## Sheet: genus_aitchison
Term	Df	SumOfSqs	R2	pseudo-F	Pr(>F)
GOS main FF	1	95.6583	0.0139114	1.61972	0.0723
Direct Abx	1	89.8308	0.0130639	1.52105	0.1022
Pregnancy Abx	1	82.4411	0.0119893	1.39592	0.1343
Age at fecal sample	1	52.3982	0.00762017	0.887226	0.5467
C-section	1	325.526	0.0473406	5.51193	0.0001
Siblings	1	80.5913	0.0117202	1.3646	0.154
Readcount (depth)	1	87.4094	0.0127118	1.48005	0.1106
Residual	103	6083.02	0.884642
Total	110	6876.25	1

## Sheet: species_aitchison
Term	Df	SumOfSqs	R2	pseudo-F	Pr(>F)
GOS main FF	1	150.349	0.011282	1.29796	0.1434
Direct Abx	1	162.942	0.012227	1.40668	0.0877
Pregnancy Abx	1	130.556	0.00979673	1.12709	0.2775
Age at fecal sample	1	90.3188	0.00677742	0.779724	0.7693
C-section	1	547.445	0.0410796	4.7261	0.0001
Siblings	1	162.139	0.0121667	1.39975	0.095
Readcount (depth)	1	144.932	0.0108755	1.2512	0.1667
Residual	103	11930.9	0.895283
Total	110	13326.4	1

## Sheet: unique_aitchison
Term	Df	SumOfSqs	R2	pseudo-F	Pr(>F)
GOS main FF	1	186.089	0.0109179	1.24661	0.1498
Direct Abx	1	212.9	0.0124909	1.42622	0.0572
Pregnancy Abx	1	165.248	0.00969514	1.10699	0.286
Age at fecal sample	1	122.191	0.00716902	0.818561	0.7542
C-section	1	571.771	0.033546	3.8303	0.0001
Siblings	1	193.873	0.0113746	1.29876	0.1178
Readcount (depth)	1	203.701	0.0119512	1.36459	0.0806
Residual	103	15375.4	0.902081
Total	110	17044.4	1
