# Supplementary material for: Human milk oligosaccharides, antimicrobial drugs, and the gut microbiota of term neonates: observations from the KOALA birth cohort study
Source: Gut Microbes. 2023 Jan 8;15(1):2164152. doi: 10.1080/19490976.2022.2164152 (PMC9833409; doi:10.1080/19490976.2022.2164152)
Supplement: Supplemental Material [file KGMI_A_2164152_SM9501.zip › S11 formula taxa models.xlsx]

## Sheet: phylum
Taxon parent (Kingdom)	Taxon name	Term	β Estimate	std error	t-statistic	p value	95% CI low	95% CI high
Bacteria	Proteobacteria	GOS main FF	-2.15778	2.01521	-1.07075	0.286784	-6.15447	1.8389
Bacteria	Proteobacteria	Direct Abx	-4.49192	5.75041	-0.781147	0.436508	-15.8965	6.91267
Bacteria	Proteobacteria	Pregnancy Abx	0.736407	1.81904	0.404833	0.686439	-2.87122	4.34404
Bacteria	Proteobacteria	Age at fecal sample	0.423831	0.231614	1.8299	0.070157	-0.0355211	0.883183
Bacteria	Proteobacteria	C-section	2.17443	2.00572	1.08411	0.280845	-1.80344	6.15229
Bacteria	Proteobacteria	Siblings	-1.88265	1.62917	-1.15559	0.250523	-5.11372	1.34842
Bacteria	Proteobacteria	Readcount (depth)	-1.77224e-05	9.18303e-06	-1.9299	0.0563698	-3.59347e-05	4.90026e-07
Bacteria	Actinobacteria	GOS main FF	0.152724	2.49468	0.06122	0.951303	-4.79488	5.10033
Bacteria	Actinobacteria	Direct Abx	-17.3717	7.11859	-2.44032	0.0163813	-31.4897	-3.25362
Bacteria	Actinobacteria	Pregnancy Abx	-0.964427	2.25184	-0.428285	0.669338	-5.43041	3.50156
Bacteria	Actinobacteria	Age at fecal sample	0.659439	0.286722	2.29993	0.0234692	0.0907942	1.22808
Bacteria	Actinobacteria	C-section	-7.75966	2.48293	-3.1252	0.00230874	-12.684	-2.83535
Bacteria	Actinobacteria	Siblings	2.92937	2.01679	1.45249	0.149405	-1.07046	6.92921
Bacteria	Actinobacteria	Readcount (depth)	7.02939e-06	1.13679e-05	0.618353	0.537708	-1.55162e-05	2.9575e-05
Bacteria	Firmicutes	GOS main FF	1.98244	3.74714	0.529054	0.597906	-5.44913	9.41401
Bacteria	Firmicutes	Direct Abx	18.9553	10.6925	1.77276	0.079224	-2.25077	40.1614
Bacteria	Firmicutes	Pregnancy Abx	0.661463	3.38238	0.195561	0.845339	-6.04669	7.36962
Bacteria	Firmicutes	Age at fecal sample	-0.20145	0.430671	-0.467757	0.640946	-1.05559	0.652685
Bacteria	Firmicutes	C-section	5.43572	3.7295	1.45749	0.148022	-1.96086	12.8323
Bacteria	Firmicutes	Siblings	-2.49559	3.02933	-0.82381	0.411951	-8.50356	3.51237
Bacteria	Firmicutes	Readcount (depth)	2.20034e-06	1.70752e-05	0.128862	0.897718	-3.16644e-05	3.60651e-05
Bacteria	Bacteroidetes	GOS main FF	1.13569	4.65978	0.243722	0.807931	-8.10588	10.3773
Bacteria	Bacteroidetes	Direct Abx	-19.9391	13.2967	-1.49955	0.13679	-46.31	6.43181
Bacteria	Bacteroidetes	Pregnancy Abx	-3.5246	4.20618	-0.837959	0.403994	-11.8666	4.81736
Bacteria	Bacteroidetes	Age at fecal sample	0.320594	0.535564	0.59861	0.550747	-0.741571	1.38276
Bacteria	Bacteroidetes	C-section	-23.0626	4.63784	-4.97271	2.64622e-06	-32.2607	-13.8645
Bacteria	Bacteroidetes	Siblings	3.52082	3.76714	0.934613	0.352174	-3.95042	10.9921
Bacteria	Bacteroidetes	Readcount (depth)	2.49006e-05	2.1234e-05	1.17267	0.243632	-1.72121e-05	6.70132e-05

## Sheet: class
Taxon parent (Phylum)	Taxon name	Term	β Estimate	std error	t-statistic	p value	95% CI low	95% CI high
Proteobacteria	Gammaproteobacteria	GOS main FF	-1.64806	1.94451	-0.847542	0.398658	-5.50454	2.20843
Proteobacteria	Gammaproteobacteria	Direct Abx	-3.59393	5.54869	-0.647708	0.518615	-14.5985	7.41059
Proteobacteria	Gammaproteobacteria	Pregnancy Abx	0.460897	1.75523	0.262585	0.793395	-3.02018	3.94198
Proteobacteria	Gammaproteobacteria	Age at fecal sample	0.419417	0.223489	1.87668	0.063393	-0.0238214	0.862656
Proteobacteria	Gammaproteobacteria	C-section	2.89433	1.93536	1.4955	0.137842	-0.943997	6.73266
Proteobacteria	Gammaproteobacteria	Siblings	-1.49007	1.57202	-0.94787	0.345414	-4.6078	1.62766
Proteobacteria	Gammaproteobacteria	Readcount (depth)	-1.8929e-05	8.8609e-06	-2.13624	0.0350285	-3.65025e-05	-1.35554e-06
Actinobacteria	Actinobacteria	GOS main FF	-0.156099	2.46508	-0.0633243	0.949631	-5.045	4.7328
Actinobacteria	Actinobacteria	Direct Abx	-16.7075	7.03412	-2.3752	0.0193897	-30.658	-2.75694
Actinobacteria	Actinobacteria	Pregnancy Abx	-0.810967	2.22512	-0.364461	0.716261	-5.22396	3.60202
Actinobacteria	Actinobacteria	Age at fecal sample	0.600465	0.283319	2.11939	0.0364606	0.0385683	1.16236
Actinobacteria	Actinobacteria	C-section	-7.4901	2.45347	-3.05286	0.00288433	-12.356	-2.62422
Actinobacteria	Actinobacteria	Siblings	2.71502	1.99286	1.36237	0.176052	-1.23735	6.66739
Actinobacteria	Actinobacteria	Readcount (depth)	6.44878e-06	1.1233e-05	0.574091	0.567158	-1.58293e-05	2.87269e-05
Firmicutes	Bacilli	GOS main FF	3.14251	2.11815	1.48361	0.140966	-1.05835	7.34337
Firmicutes	Bacilli	Direct Abx	-0.415951	6.04417	-0.0688185	0.945268	-12.4031	11.5712
Firmicutes	Bacilli	Pregnancy Abx	1.30704	1.91196	0.683611	0.495756	-2.48489	5.09897
Firmicutes	Bacilli	Age at fecal sample	-0.0438416	0.243446	-0.180087	0.857438	-0.52666	0.438977
Firmicutes	Bacilli	C-section	1.30815	2.10818	0.62051	0.536292	-2.87293	5.48923
Firmicutes	Bacilli	Siblings	-0.775317	1.7124	-0.452767	0.651669	-4.17145	2.62082
Firmicutes	Bacilli	Readcount (depth)	-6.06517e-06	9.65215e-06	-0.628375	0.531149	-2.52079e-05	1.30776e-05
Bacteroidetes	Bacteroidia	GOS main FF	1.13569	4.65978	0.243722	0.807931	-8.10588	10.3773
Bacteroidetes	Bacteroidia	Direct Abx	-19.9391	13.2967	-1.49955	0.13679	-46.31	6.43181
Bacteroidetes	Bacteroidia	Pregnancy Abx	-3.5246	4.20618	-0.837959	0.403994	-11.8666	4.81736
Bacteroidetes	Bacteroidia	Age at fecal sample	0.320594	0.535564	0.59861	0.550747	-0.741571	1.38276
Bacteroidetes	Bacteroidia	C-section	-23.0626	4.63784	-4.97271	2.64622e-06	-32.2607	-13.8645
Bacteroidetes	Bacteroidia	Siblings	3.52082	3.76714	0.934613	0.352174	-3.95042	10.9921
Bacteroidetes	Bacteroidia	Readcount (depth)	2.49006e-05	2.1234e-05	1.17267	0.243632	-1.72121e-05	6.70132e-05
Firmicutes	Clostridia	GOS main FF	-3.62835	1.97781	-1.83453	0.0694612	-7.55086	0.294159
Firmicutes	Clostridia	Direct Abx	7.72112	5.64369	1.3681	0.174259	-3.47181	18.914
Firmicutes	Clostridia	Pregnancy Abx	0.11694	1.78528	0.0655025	0.947901	-3.42374	3.65762
Firmicutes	Clostridia	Age at fecal sample	-0.148818	0.227316	-0.654676	0.514136	-0.599645	0.302009
Firmicutes	Clostridia	C-section	6.04921	1.96849	3.07302	0.00271184	2.14517	9.95326
Firmicutes	Clostridia	Siblings	-1.86905	1.59893	-1.16893	0.245129	-5.04015	1.30206
Firmicutes	Clostridia	Readcount (depth)	1.26258e-06	9.01261e-06	0.14009	0.888862	-1.66118e-05	1.9137e-05
Firmicutes	Negativicutes	GOS main FF	2.391	1.70542	1.402	0.163923	-0.991308	5.7733
Firmicutes	Negativicutes	Direct Abx	9.38523	4.86644	1.92856	0.0565383	-0.26621	19.0367
Firmicutes	Negativicutes	Pregnancy Abx	-0.51827	1.53941	-0.336668	0.737052	-3.57133	2.53479
Firmicutes	Negativicutes	Age at fecal sample	0.0558988	0.19601	0.285184	0.776076	-0.332841	0.444638
Firmicutes	Negativicutes	C-section	-2.26654	1.69739	-1.33531	0.18472	-5.63292	1.09984
Firmicutes	Negativicutes	Siblings	-0.60896	1.37873	-0.441682	0.659645	-3.34334	2.12542
Firmicutes	Negativicutes	Readcount (depth)	1.13501e-05	7.7714e-06	1.46049	0.147199	-4.06267e-06	2.67628e-05
Proteobacteria	Deltaproteobacteria	GOS main FF	-0.509726	0.392678	-1.29808	0.19716	-1.28851	0.269058
Proteobacteria	Deltaproteobacteria	Direct Abx	-0.897983	1.12051	-0.801405	0.424742	-3.12025	1.32429
Proteobacteria	Deltaproteobacteria	Pregnancy Abx	0.275511	0.354453	0.777284	0.438773	-0.427463	0.978484
Proteobacteria	Deltaproteobacteria	Age at fecal sample	0.00441406	0.0451318	0.0978038	0.922278	-0.0850942	0.0939223
Proteobacteria	Deltaproteobacteria	C-section	-0.719904	0.390829	-1.84199	0.0683533	-1.49502	0.0552132
Proteobacteria	Deltaproteobacteria	Siblings	-0.392581	0.317456	-1.23665	0.21903	-1.02218	0.237018
Proteobacteria	Deltaproteobacteria	Readcount (depth)	1.20669e-06	1.78938e-06	0.674359	0.501594	-2.34213e-06	4.7555e-06
Firmicutes	Erysipelotrichia	GOS main FF	0.0772832	0.621375	0.124374	0.901261	-1.15507	1.30963
Firmicutes	Erysipelotrichia	Direct Abx	2.2649	1.7731	1.27737	0.204345	-1.25163	5.78143
Firmicutes	Erysipelotrichia	Pregnancy Abx	-0.244248	0.560888	-0.435466	0.664135	-1.35664	0.868142
Firmicutes	Erysipelotrichia	Age at fecal sample	-0.0646888	0.0714167	-0.905793	0.367159	-0.206327	0.0769494
Firmicutes	Erysipelotrichia	C-section	0.3449	0.61845	0.557685	0.57827	-0.881649	1.57145
Firmicutes	Erysipelotrichia	Siblings	0.757729	0.502343	1.50839	0.134517	-0.238551	1.75401
Firmicutes	Erysipelotrichia	Readcount (depth)	-4.34712e-06	2.83153e-06	-1.53526	0.127787	-9.96279e-06	1.26854e-06
Actinobacteria	Coriobacteriia	GOS main FF	0.308823	0.225866	1.36729	0.174511	-0.139128	0.756775
Actinobacteria	Coriobacteriia	Direct Abx	-0.664204	0.64451	-1.03056	0.305162	-1.94244	0.614029
Actinobacteria	Coriobacteriia	Pregnancy Abx	-0.15346	0.203879	-0.752701	0.453346	-0.557806	0.250886
Actinobacteria	Coriobacteriia	Age at fecal sample	0.0589734	0.0259595	2.27175	0.0251806	0.00748889	0.110458
Actinobacteria	Coriobacteriia	C-section	-0.269561	0.224802	-1.1991	0.23324	-0.715403	0.176281
Actinobacteria	Coriobacteriia	Siblings	0.214358	0.182598	1.17393	0.24313	-0.147783	0.576499
Actinobacteria	Coriobacteriia	Readcount (depth)	5.80608e-07	1.02924e-06	0.564112	0.573904	-1.46065e-06	2.62186e-06

## Sheet: order
Taxon parent (Class)	Taxon name	Term	β Estimate	std error	t-statistic	p value	95% CI low	95% CI high
Gammaproteobacteria	Enterobacteriales	GOS main FF	-2.51604	1.93662	-1.29919	0.19678	-6.35688	1.3248
Gammaproteobacteria	Enterobacteriales	Direct Abx	-3.21864	5.52618	-0.582434	0.561547	-14.1785	7.74124
Gammaproteobacteria	Enterobacteriales	Pregnancy Abx	0.17861	1.74811	0.102174	0.918818	-3.28834	3.64557
Gammaproteobacteria	Enterobacteriales	Age at fecal sample	0.445508	0.222583	2.00154	0.047964	0.00406807	0.886948
Gammaproteobacteria	Enterobacteriales	C-section	3.64441	1.92751	1.89074	0.0614693	-0.17834	7.46717
Gammaproteobacteria	Enterobacteriales	Siblings	-2.10509	1.56564	-1.34456	0.181722	-5.21017	0.999986
Gammaproteobacteria	Enterobacteriales	Readcount (depth)	-1.96629e-05	8.82495e-06	-2.2281	0.0280478	-3.71651e-05	-2.16069e-06
Actinobacteria	Bifidobacteriales	GOS main FF	-0.130915	2.45942	-0.05323	0.957652	-5.0086	4.74677
Actinobacteria	Bifidobacteriales	Direct Abx	-16.2545	7.01799	-2.31612	0.0225328	-30.173	-2.33598
Actinobacteria	Bifidobacteriales	Pregnancy Abx	-0.83198	2.22001	-0.374764	0.708607	-5.23485	3.57089
Actinobacteria	Bifidobacteriales	Age at fecal sample	0.600234	0.28267	2.12345	0.0361116	0.0396254	1.16084
Actinobacteria	Bifidobacteriales	C-section	-7.11823	2.44784	-2.90796	0.00445616	-11.9729	-2.26351
Actinobacteria	Bifidobacteriales	Siblings	2.87789	1.98829	1.44742	0.150817	-1.06542	6.82119
Actinobacteria	Bifidobacteriales	Readcount (depth)	6.88538e-06	1.12073e-05	0.614367	0.540327	-1.53416e-05	2.91124e-05
Bacilli	Lactobacillales	GOS main FF	2.7744	2.01108	1.37956	0.17071	-1.2141	6.76291
Bacilli	Lactobacillales	Direct Abx	-0.216273	5.73864	-0.0376871	0.97001	-11.5975	11.165
Bacilli	Lactobacillales	Pregnancy Abx	1.16693	1.81531	0.642823	0.521768	-2.43332	4.76717
Bacilli	Lactobacillales	Age at fecal sample	-0.0269028	0.23114	-0.116392	0.907569	-0.485315	0.431509
Bacilli	Lactobacillales	C-section	0.9365	2.00161	0.467873	0.640864	-3.03323	4.90623
Bacilli	Lactobacillales	Siblings	-0.687585	1.62583	-0.422912	0.673241	-3.91204	2.53687
Bacilli	Lactobacillales	Readcount (depth)	-4.17264e-06	9.16424e-06	-0.455317	0.649839	-2.23477e-05	1.40025e-05
Bacilli	Bacillales	GOS main FF	0.368107	0.273697	1.34495	0.181597	-0.174706	0.91092
Bacilli	Bacillales	Direct Abx	-0.199678	0.780997	-0.255671	0.798715	-1.7486	1.34925
Bacilli	Bacillales	Pregnancy Abx	0.140115	0.247054	0.567143	0.571851	-0.349859	0.630089
Bacilli	Bacillales	Age at fecal sample	-0.0169388	0.0314569	-0.538478	0.591409	-0.0793262	0.0454485
Bacilli	Bacillales	C-section	0.371648	0.272408	1.36431	0.175445	-0.168609	0.911906
Bacilli	Bacillales	Siblings	-0.0877317	0.221267	-0.396497	0.692559	-0.526563	0.351099
Bacilli	Bacillales	Readcount (depth)	-1.89253e-06	1.2472e-06	-1.51742	0.132223	-4.36606e-06	5.80996e-07
Bacteroidia	Bacteroidales	GOS main FF	1.13569	4.65978	0.243722	0.807931	-8.10588	10.3773
Bacteroidia	Bacteroidales	Direct Abx	-19.9391	13.2967	-1.49955	0.13679	-46.31	6.43181
Bacteroidia	Bacteroidales	Pregnancy Abx	-3.5246	4.20618	-0.837959	0.403994	-11.8666	4.81736
Bacteroidia	Bacteroidales	Age at fecal sample	0.320594	0.535564	0.59861	0.550747	-0.741571	1.38276
Bacteroidia	Bacteroidales	C-section	-23.0626	4.63784	-4.97271	2.64622e-06	-32.2607	-13.8645
Bacteroidia	Bacteroidales	Siblings	3.52082	3.76714	0.934613	0.352174	-3.95042	10.9921
Bacteroidia	Bacteroidales	Readcount (depth)	2.49006e-05	2.1234e-05	1.17267	0.243632	-1.72121e-05	6.70132e-05
Gammaproteobacteria	Betaproteobacteriales	GOS main FF	0.867983	0.500688	1.73358	0.085985	-0.125014	1.86098
Gammaproteobacteria	Betaproteobacteriales	Direct Abx	-0.375298	1.42872	-0.262681	0.793321	-3.20883	2.45823
Gammaproteobacteria	Betaproteobacteriales	Pregnancy Abx	0.282286	0.451949	0.624598	0.533616	-0.614049	1.17862
Gammaproteobacteria	Betaproteobacteriales	Age at fecal sample	-0.0260912	0.0575458	-0.453398	0.651216	-0.14022	0.0880373
Gammaproteobacteria	Betaproteobacteriales	C-section	-0.750084	0.498331	-1.50519	0.135335	-1.73841	0.238238
Gammaproteobacteria	Betaproteobacteriales	Siblings	0.615024	0.404776	1.51942	0.13172	-0.187752	1.4178
Gammaproteobacteria	Betaproteobacteriales	Readcount (depth)	7.33852e-07	2.28157e-06	0.321643	0.748375	-3.79111e-06	5.25881e-06
Clostridia	Clostridiales	GOS main FF	-3.62835	1.97781	-1.83453	0.0694612	-7.55086	0.294159
Clostridia	Clostridiales	Direct Abx	7.72112	5.64369	1.3681	0.174259	-3.47181	18.914
Clostridia	Clostridiales	Pregnancy Abx	0.11694	1.78528	0.0655025	0.947901	-3.42374	3.65762
Clostridia	Clostridiales	Age at fecal sample	-0.148818	0.227316	-0.654676	0.514136	-0.599645	0.302009
Clostridia	Clostridiales	C-section	6.04921	1.96849	3.07302	0.00271184	2.14517	9.95326
Clostridia	Clostridiales	Siblings	-1.86905	1.59893	-1.16893	0.245129	-5.04015	1.30206
Clostridia	Clostridiales	Readcount (depth)	1.26258e-06	9.01261e-06	0.14009	0.888862	-1.66118e-05	1.9137e-05
Negativicutes	Selenomonadales	GOS main FF	2.391	1.70542	1.402	0.163923	-0.991308	5.7733
Negativicutes	Selenomonadales	Direct Abx	9.38523	4.86644	1.92856	0.0565383	-0.26621	19.0367
Negativicutes	Selenomonadales	Pregnancy Abx	-0.51827	1.53941	-0.336668	0.737052	-3.57133	2.53479
Negativicutes	Selenomonadales	Age at fecal sample	0.0558988	0.19601	0.285184	0.776076	-0.332841	0.444638
Negativicutes	Selenomonadales	C-section	-2.26654	1.69739	-1.33531	0.18472	-5.63292	1.09984
Negativicutes	Selenomonadales	Siblings	-0.60896	1.37873	-0.441682	0.659645	-3.34334	2.12542
Negativicutes	Selenomonadales	Readcount (depth)	1.13501e-05	7.7714e-06	1.46049	0.147199	-4.06267e-06	2.67628e-05
Deltaproteobacteria	Desulfovibrionales	GOS main FF	-0.509726	0.392678	-1.29808	0.19716	-1.28851	0.269058
Deltaproteobacteria	Desulfovibrionales	Direct Abx	-0.897983	1.12051	-0.801405	0.424742	-3.12025	1.32429
Deltaproteobacteria	Desulfovibrionales	Pregnancy Abx	0.275511	0.354453	0.777284	0.438773	-0.427463	0.978484
Deltaproteobacteria	Desulfovibrionales	Age at fecal sample	0.00441406	0.0451318	0.0978038	0.922278	-0.0850942	0.0939223
Deltaproteobacteria	Desulfovibrionales	C-section	-0.719904	0.390829	-1.84199	0.0683533	-1.49502	0.0552132
Deltaproteobacteria	Desulfovibrionales	Siblings	-0.392581	0.317456	-1.23665	0.21903	-1.02218	0.237018
Deltaproteobacteria	Desulfovibrionales	Readcount (depth)	1.20669e-06	1.78938e-06	0.674359	0.501594	-2.34213e-06	4.7555e-06
Erysipelotrichia	Erysipelotrichales	GOS main FF	0.0772832	0.621375	0.124374	0.901261	-1.15507	1.30963
Erysipelotrichia	Erysipelotrichales	Direct Abx	2.2649	1.7731	1.27737	0.204345	-1.25163	5.78143
Erysipelotrichia	Erysipelotrichales	Pregnancy Abx	-0.244248	0.560888	-0.435466	0.664135	-1.35664	0.868142
Erysipelotrichia	Erysipelotrichales	Age at fecal sample	-0.0646888	0.0714167	-0.905793	0.367159	-0.206327	0.0769494
Erysipelotrichia	Erysipelotrichales	C-section	0.3449	0.61845	0.557685	0.57827	-0.881649	1.57145
Erysipelotrichia	Erysipelotrichales	Siblings	0.757729	0.502343	1.50839	0.134517	-0.238551	1.75401
Erysipelotrichia	Erysipelotrichales	Readcount (depth)	-4.34712e-06	2.83153e-06	-1.53526	0.127787	-9.96279e-06	1.26854e-06
Coriobacteriia	Coriobacteriales	GOS main FF	0.308823	0.225866	1.36729	0.174511	-0.139128	0.756775
Coriobacteriia	Coriobacteriales	Direct Abx	-0.664204	0.64451	-1.03056	0.305162	-1.94244	0.614029
Coriobacteriia	Coriobacteriales	Pregnancy Abx	-0.15346	0.203879	-0.752701	0.453346	-0.557806	0.250886
Coriobacteriia	Coriobacteriales	Age at fecal sample	0.0589734	0.0259595	2.27175	0.0251806	0.00748889	0.110458
Coriobacteriia	Coriobacteriales	C-section	-0.269561	0.224802	-1.1991	0.23324	-0.715403	0.176281
Coriobacteriia	Coriobacteriales	Siblings	0.214358	0.182598	1.17393	0.24313	-0.147783	0.576499
Coriobacteriia	Coriobacteriales	Readcount (depth)	5.80608e-07	1.02924e-06	0.564112	0.573904	-1.46065e-06	2.62186e-06
Actinobacteria	Micrococcales	GOS main FF	-0.025184	0.261486	-0.0963113	0.92346	-0.54378	0.493411
Actinobacteria	Micrococcales	Direct Abx	-0.452953	0.746153	-0.607051	0.545153	-1.93277	1.02687
Actinobacteria	Micrococcales	Pregnancy Abx	0.0210131	0.236032	0.0890267	0.929234	-0.4471	0.489127
Actinobacteria	Micrococcales	Age at fecal sample	0.000231448	0.0300534	0.00770123	0.99387	-0.0593725	0.0598354
Actinobacteria	Micrococcales	C-section	-0.37187	0.260255	-1.42887	0.156067	-0.888024	0.144284
Actinobacteria	Micrococcales	Siblings	-0.162869	0.211395	-0.770448	0.442798	-0.582121	0.256383
Actinobacteria	Micrococcales	Readcount (depth)	-4.366e-07	1.19156e-06	-0.366411	0.71481	-2.79977e-06	1.92657e-06

## Sheet: family
Taxon parent (Order)	Taxon name	Term	β Estimate	std error	t-statistic	p value	95% CI low	95% CI high
Enterobacteriales	Enterobacteriaceae	GOS main FF	-2.51604	1.93662	-1.29919	0.19678	-6.35688	1.3248
Enterobacteriales	Enterobacteriaceae	Direct Abx	-3.21864	5.52618	-0.582434	0.561547	-14.1785	7.74124
Enterobacteriales	Enterobacteriaceae	Pregnancy Abx	0.17861	1.74811	0.102174	0.918818	-3.28834	3.64557
Enterobacteriales	Enterobacteriaceae	Age at fecal sample	0.445508	0.222583	2.00154	0.047964	0.00406807	0.886948
Enterobacteriales	Enterobacteriaceae	C-section	3.64441	1.92751	1.89074	0.0614693	-0.17834	7.46717
Enterobacteriales	Enterobacteriaceae	Siblings	-2.10509	1.56564	-1.34456	0.181722	-5.21017	0.999986
Enterobacteriales	Enterobacteriaceae	Readcount (depth)	-1.96629e-05	8.82495e-06	-2.2281	0.0280478	-3.71651e-05	-2.16069e-06
Bifidobacteriales	Bifidobacteriaceae	GOS main FF	-0.130915	2.45942	-0.05323	0.957652	-5.0086	4.74677
Bifidobacteriales	Bifidobacteriaceae	Direct Abx	-16.2545	7.01799	-2.31612	0.0225328	-30.173	-2.33598
Bifidobacteriales	Bifidobacteriaceae	Pregnancy Abx	-0.83198	2.22001	-0.374764	0.708607	-5.23485	3.57089
Bifidobacteriales	Bifidobacteriaceae	Age at fecal sample	0.600234	0.28267	2.12345	0.0361116	0.0396254	1.16084
Bifidobacteriales	Bifidobacteriaceae	C-section	-7.11823	2.44784	-2.90796	0.00445616	-11.9729	-2.26351
Bifidobacteriales	Bifidobacteriaceae	Siblings	2.87789	1.98829	1.44742	0.150817	-1.06542	6.82119
Bifidobacteriales	Bifidobacteriaceae	Readcount (depth)	6.88538e-06	1.12073e-05	0.614367	0.540327	-1.53416e-05	2.91124e-05
Lactobacillales	Streptococcaceae	GOS main FF	0.554275	1.48466	0.373334	0.709667	-2.3902	3.49875
Lactobacillales	Streptococcaceae	Direct Abx	-0.326361	4.2365	-0.0770356	0.938745	-8.72846	8.07574
Lactobacillales	Streptococcaceae	Pregnancy Abx	-0.0869704	1.34014	-0.0648965	0.948382	-2.74482	2.57088
Lactobacillales	Streptococcaceae	Age at fecal sample	-0.105086	0.170637	-0.615847	0.539354	-0.443505	0.233332
Lactobacillales	Streptococcaceae	C-section	-0.484406	1.47767	-0.327817	0.743715	-3.41502	2.44621
Lactobacillales	Streptococcaceae	Siblings	-0.244304	1.20026	-0.203543	0.839112	-2.62473	2.13612
Lactobacillales	Streptococcaceae	Readcount (depth)	-7.67089e-06	6.76542e-06	-1.13384	0.259495	-2.10885e-05	5.74672e-06
Lactobacillales	Leuconostocaceae	GOS main FF	0.286283	0.206059	1.38933	0.16773	-0.122386	0.694952
Lactobacillales	Leuconostocaceae	Direct Abx	-0.383472	0.587991	-0.652174	0.515741	-1.54961	0.782668
Lactobacillales	Leuconostocaceae	Pregnancy Abx	0.203241	0.186	1.09269	0.277079	-0.165647	0.572128
Lactobacillales	Leuconostocaceae	Age at fecal sample	0.0191758	0.023683	0.809688	0.419986	-0.0277938	0.0661455
Lactobacillales	Leuconostocaceae	C-section	0.211802	0.205088	1.03273	0.304148	-0.194943	0.618546
Lactobacillales	Leuconostocaceae	Siblings	0.258841	0.166586	1.5538	0.123299	-0.0715423	0.589225
Lactobacillales	Leuconostocaceae	Readcount (depth)	-6.98958e-07	9.38983e-07	-0.744378	0.458343	-2.56121e-06	1.16329e-06
Bacillales	Staphylococcaceae	GOS main FF	0.368107	0.273697	1.34495	0.181597	-0.174706	0.91092
Bacillales	Staphylococcaceae	Direct Abx	-0.199678	0.780997	-0.255671	0.798715	-1.7486	1.34925
Bacillales	Staphylococcaceae	Pregnancy Abx	0.140115	0.247054	0.567143	0.571851	-0.349859	0.630089
Bacillales	Staphylococcaceae	Age at fecal sample	-0.0169388	0.0314569	-0.538478	0.591409	-0.0793262	0.0454485
Bacillales	Staphylococcaceae	C-section	0.371648	0.272408	1.36431	0.175445	-0.168609	0.911906
Bacillales	Staphylococcaceae	Siblings	-0.0877317	0.221267	-0.396497	0.692559	-0.526563	0.351099
Bacillales	Staphylococcaceae	Readcount (depth)	-1.89253e-06	1.2472e-06	-1.51742	0.132223	-4.36606e-06	5.80996e-07
Bacteroidales	Bacteroidaceae	GOS main FF	-0.117139	3.47586	-0.0337009	0.973181	-7.01068	6.7764
Bacteroidales	Bacteroidaceae	Direct Abx	-13.6366	9.91839	-1.37488	0.172151	-33.3074	6.03416
Bacteroidales	Bacteroidaceae	Pregnancy Abx	-1.93739	3.1375	-0.617496	0.53827	-8.15989	4.2851
Bacteroidales	Bacteroidaceae	Age at fecal sample	0.26156	0.399492	0.654731	0.5141	-0.530738	1.05386
Bacteroidales	Bacteroidaceae	C-section	-17.0678	3.45949	-4.93361	3.1123e-06	-23.9289	-10.2067
Bacteroidales	Bacteroidaceae	Siblings	1.8075	2.81001	0.643236	0.5215	-3.7655	7.3805
Bacteroidales	Bacteroidaceae	Readcount (depth)	1.46435e-05	1.5839e-05	0.924521	0.357376	-1.67695e-05	4.60565e-05
Betaproteobacteriales	Burkholderiaceae	GOS main FF	0.867983	0.500688	1.73358	0.085985	-0.125014	1.86098
Betaproteobacteriales	Burkholderiaceae	Direct Abx	-0.375298	1.42872	-0.262681	0.793321	-3.20883	2.45823
Betaproteobacteriales	Burkholderiaceae	Pregnancy Abx	0.282286	0.451949	0.624598	0.533616	-0.614049	1.17862
Betaproteobacteriales	Burkholderiaceae	Age at fecal sample	-0.0260912	0.0575458	-0.453398	0.651216	-0.14022	0.0880373
Betaproteobacteriales	Burkholderiaceae	C-section	-0.750084	0.498331	-1.50519	0.135335	-1.73841	0.238238
Betaproteobacteriales	Burkholderiaceae	Siblings	0.615024	0.404776	1.51942	0.13172	-0.187752	1.4178
Betaproteobacteriales	Burkholderiaceae	Readcount (depth)	7.33852e-07	2.28157e-06	0.321643	0.748375	-3.79111e-06	5.25881e-06
Clostridiales	Lachnospiraceae	GOS main FF	0.714554	1.01834	0.701686	0.484458	-1.30508	2.73419
Clostridiales	Lachnospiraceae	Direct Abx	-1.05875	2.90584	-0.364351	0.716343	-6.8218	4.70431
Clostridiales	Lachnospiraceae	Pregnancy Abx	-2.03486	0.91921	-2.2137	0.0290548	-3.85789	-0.211818
Clostridiales	Lachnospiraceae	Age at fecal sample	0.0778919	0.117041	0.665509	0.507213	-0.154232	0.310015
Clostridiales	Lachnospiraceae	C-section	0.956079	1.01354	0.943302	0.347734	-1.05405	2.96621
Clostridiales	Lachnospiraceae	Siblings	1.92962	0.823265	2.34386	0.0210048	0.296869	3.56237
Clostridiales	Lachnospiraceae	Readcount (depth)	-4.76206e-06	4.64044e-06	-1.02621	0.307198	-1.39653e-05	4.44117e-06
Selenomonadales	Veillonellaceae	GOS main FF	2.05556	1.74056	1.18098	0.24033	-1.39642	5.50755
Selenomonadales	Veillonellaceae	Direct Abx	9.88661	4.9667	1.99058	0.0491764	0.0363318	19.7369
Selenomonadales	Veillonellaceae	Pregnancy Abx	-0.587438	1.57112	-0.373897	0.70925	-3.70339	2.52852
Selenomonadales	Veillonellaceae	Age at fecal sample	0.0691408	0.200048	0.345621	0.730333	-0.327607	0.465889
Selenomonadales	Veillonellaceae	C-section	-1.71602	1.73236	-0.990566	0.324219	-5.15175	1.71971
Selenomonadales	Veillonellaceae	Siblings	-0.320588	1.40713	-0.22783	0.82023	-3.1113	2.47013
Selenomonadales	Veillonellaceae	Readcount (depth)	9.45914e-06	7.9315e-06	1.1926	0.235764	-6.27111e-06	2.51894e-05
Lactobacillales	Lactobacillaceae	GOS main FF	1.79716	0.568249	3.16264	0.00205465	0.670177	2.92415
Lactobacillales	Lactobacillaceae	Direct Abx	-0.805275	1.6215	-0.496623	0.620514	-4.02115	2.4106
Lactobacillales	Lactobacillaceae	Pregnancy Abx	-0.299265	0.512933	-0.583439	0.560873	-1.31655	0.718017
Lactobacillales	Lactobacillaceae	Age at fecal sample	-0.00462343	0.0653107	-0.0707913	0.943701	-0.134152	0.124905
Lactobacillales	Lactobacillaceae	C-section	-0.145122	0.565573	-0.256593	0.798005	-1.2668	0.976559
Lactobacillales	Lactobacillaceae	Siblings	-0.139271	0.459394	-0.303162	0.762378	-1.05037	0.771829
Lactobacillales	Lactobacillaceae	Readcount (depth)	6.54976e-07	2.58944e-06	0.252941	0.800818	-4.48056e-06	5.79051e-06
Lactobacillales	Enterococcaceae	GOS main FF	0.136682	0.823016	0.166074	0.868424	-1.49558	1.76894
Lactobacillales	Enterococcaceae	Direct Abx	1.29884	2.34849	0.553052	0.581426	-3.35883	5.9565
Lactobacillales	Enterococcaceae	Pregnancy Abx	1.34992	0.742901	1.81709	0.0721104	-0.123448	2.82329
Lactobacillales	Enterococcaceae	Age at fecal sample	0.0636312	0.094592	0.672691	0.50265	-0.12397	0.251232
Lactobacillales	Enterococcaceae	C-section	1.35423	0.819141	1.65323	0.10133	-0.270347	2.9788
Lactobacillales	Enterococcaceae	Siblings	-0.562852	0.665358	-0.845938	0.399548	-1.88243	0.756729
Lactobacillales	Enterococcaceae	Readcount (depth)	3.54223e-06	3.75038e-06	0.944499	0.347125	-3.89576e-06	1.09802e-05
Clostridiales	Clostridiaceae 1	GOS main FF	-3.48413	1.36374	-2.55484	0.0120859	-6.18878	-0.779474
Clostridiales	Clostridiaceae 1	Direct Abx	12.1643	3.89144	3.1259	0.00230372	4.44651	19.882
Clostridiales	Clostridiaceae 1	Pregnancy Abx	1.55987	1.23099	1.26717	0.207952	-0.8815	4.00124
Clostridiales	Clostridiaceae 1	Age at fecal sample	-0.277917	0.156739	-1.77312	0.0791645	-0.588772	0.0329375
Clostridiales	Clostridiaceae 1	C-section	4.90572	1.35732	3.61428	0.000467836	2.21381	7.59764
Clostridiales	Clostridiaceae 1	Siblings	-3.46585	1.1025	-3.14363	0.0021802	-5.65239	-1.2793
Clostridiales	Clostridiaceae 1	Readcount (depth)	5.15193e-06	6.21438e-06	0.829034	0.409002	-7.17283e-06	1.74767e-05
Bacteroidales	Marinifilaceae	GOS main FF	-0.267986	0.342939	-0.781439	0.436337	-0.948125	0.412153
Bacteroidales	Marinifilaceae	Direct Abx	-0.757969	0.978581	-0.774559	0.440375	-2.69875	1.18282
Bacteroidales	Marinifilaceae	Pregnancy Abx	-0.223143	0.309556	-0.720847	0.472637	-0.837074	0.390789
Bacteroidales	Marinifilaceae	Age at fecal sample	0.020909	0.0394152	0.530482	0.59692	-0.0572616	0.0990797
Bacteroidales	Marinifilaceae	C-section	-0.549204	0.341325	-1.60904	0.110669	-1.22614	0.127733
Bacteroidales	Marinifilaceae	Siblings	0.28781	0.277245	1.03811	0.301651	-0.26204	0.837661
Bacteroidales	Marinifilaceae	Readcount (depth)	2.29156e-06	1.56273e-06	1.46638	0.145591	-8.07747e-07	5.39087e-06
Bacteroidales	Tannerellaceae	GOS main FF	1.608	1.1358	1.41574	0.159867	-0.644586	3.86058
Bacteroidales	Tannerellaceae	Direct Abx	-4.14357	3.24101	-1.27848	0.203953	-10.5713	2.2842
Bacteroidales	Tannerellaceae	Pregnancy Abx	-1.45411	1.02523	-1.41832	0.159116	-3.48742	0.579199
Bacteroidales	Tannerellaceae	Age at fecal sample	-0.0110863	0.130541	-0.0849259	0.932485	-0.269983	0.247811
Bacteroidales	Tannerellaceae	C-section	-4.51819	1.13045	-3.99681	0.000120841	-6.76017	-2.27621
Bacteroidales	Tannerellaceae	Siblings	1.26513	0.918221	1.37781	0.17125	-0.555945	3.0862
Bacteroidales	Tannerellaceae	Readcount (depth)	1.39058e-06	5.17568e-06	0.268675	0.788717	-8.87416e-06	1.16553e-05
Desulfovibrionales	Desulfovibrionaceae	GOS main FF	-0.509726	0.392678	-1.29808	0.19716	-1.28851	0.269058
Desulfovibrionales	Desulfovibrionaceae	Direct Abx	-0.897983	1.12051	-0.801405	0.424742	-3.12025	1.32429
Desulfovibrionales	Desulfovibrionaceae	Pregnancy Abx	0.275511	0.354453	0.777284	0.438773	-0.427463	0.978484
Desulfovibrionales	Desulfovibrionaceae	Age at fecal sample	0.00441406	0.0451318	0.0978038	0.922278	-0.0850942	0.0939223
Desulfovibrionales	Desulfovibrionaceae	C-section	-0.719904	0.390829	-1.84199	0.0683533	-1.49502	0.0552132
Desulfovibrionales	Desulfovibrionaceae	Siblings	-0.392581	0.317456	-1.23665	0.21903	-1.02218	0.237018
Desulfovibrionales	Desulfovibrionaceae	Readcount (depth)	1.20669e-06	1.78938e-06	0.674359	0.501594	-2.34213e-06	4.7555e-06
Bacteroidales	Rikenellaceae	GOS main FF	-0.087182	0.574321	-0.1518	0.879642	-1.22621	1.05185
Bacteroidales	Rikenellaceae	Direct Abx	-1.40094	1.63883	-0.854844	0.394622	-4.65118	1.84929
Bacteroidales	Rikenellaceae	Pregnancy Abx	0.0900422	0.518414	0.173688	0.862452	-0.93811	1.11819
Bacteroidales	Rikenellaceae	Age at fecal sample	0.0492115	0.0660086	0.745531	0.457649	-0.0817011	0.180124
Bacteroidales	Rikenellaceae	C-section	-0.927434	0.571617	-1.62248	0.107759	-2.0611	0.206233
Bacteroidales	Rikenellaceae	Siblings	0.160376	0.464303	0.345412	0.730489	-0.760459	1.08121
Bacteroidales	Rikenellaceae	Readcount (depth)	6.57491e-06	2.61711e-06	2.51228	0.0135471	1.3845e-06	1.17653e-05
Selenomonadales	Acidaminococcaceae	GOS main FF	0.335432	0.469647	0.714222	0.476706	-0.596003	1.26687
Selenomonadales	Acidaminococcaceae	Direct Abx	-0.501376	1.34014	-0.374121	0.709084	-3.15924	2.15648
Selenomonadales	Acidaminococcaceae	Pregnancy Abx	0.0691682	0.42393	0.163159	0.870713	-0.771597	0.909934
Selenomonadales	Acidaminococcaceae	Age at fecal sample	-0.0132419	0.0539781	-0.24532	0.806696	-0.120295	0.093811
Selenomonadales	Acidaminococcaceae	C-section	-0.55052	0.467436	-1.17774	0.241613	-1.47757	0.37653
Selenomonadales	Acidaminococcaceae	Siblings	-0.288372	0.379681	-0.759513	0.449281	-1.04138	0.464635
Selenomonadales	Acidaminococcaceae	Readcount (depth)	1.89092e-06	2.14012e-06	0.883554	0.378995	-2.35351e-06	6.13535e-06
Clostridiales	Peptostreptococcaceae	GOS main FF	-0.223095	0.502943	-0.443578	0.658278	-1.22056	0.774374
Clostridiales	Peptostreptococcaceae	Direct Abx	-0.885137	1.43515	-0.616754	0.538758	-3.73143	1.96115
Clostridiales	Peptostreptococcaceae	Pregnancy Abx	0.72459	0.453985	1.59607	0.113538	-0.175782	1.62496
Clostridiales	Peptostreptococcaceae	Age at fecal sample	-0.00902912	0.0578049	-0.1562	0.876181	-0.123672	0.105613
Clostridiales	Peptostreptococcaceae	C-section	1.10145	0.500575	2.20037	0.0300148	0.108676	2.09422
Clostridiales	Peptostreptococcaceae	Siblings	-0.271384	0.406598	-0.667449	0.505978	-1.07778	0.535008
Clostridiales	Peptostreptococcaceae	Readcount (depth)	2.01289e-06	2.29185e-06	0.878284	0.381834	-2.53245e-06	6.55823e-06
Erysipelotrichales	Erysipelotrichaceae	GOS main FF	0.0772832	0.621375	0.124374	0.901261	-1.15507	1.30963
Erysipelotrichales	Erysipelotrichaceae	Direct Abx	2.2649	1.7731	1.27737	0.204345	-1.25163	5.78143
Erysipelotrichales	Erysipelotrichaceae	Pregnancy Abx	-0.244248	0.560888	-0.435466	0.664135	-1.35664	0.868142
Erysipelotrichales	Erysipelotrichaceae	Age at fecal sample	-0.0646888	0.0714167	-0.905793	0.367159	-0.206327	0.0769494
Erysipelotrichales	Erysipelotrichaceae	C-section	0.3449	0.61845	0.557685	0.57827	-0.881649	1.57145
Erysipelotrichales	Erysipelotrichaceae	Siblings	0.757729	0.502343	1.50839	0.134517	-0.238551	1.75401
Erysipelotrichales	Erysipelotrichaceae	Readcount (depth)	-4.34712e-06	2.83153e-06	-1.53526	0.127787	-9.96279e-06	1.26854e-06
Coriobacteriales	Coriobacteriaceae	GOS main FF	0.308823	0.225866	1.36729	0.174511	-0.139128	0.756775
Coriobacteriales	Coriobacteriaceae	Direct Abx	-0.664204	0.64451	-1.03056	0.305162	-1.94244	0.614029
Coriobacteriales	Coriobacteriaceae	Pregnancy Abx	-0.15346	0.203879	-0.752701	0.453346	-0.557806	0.250886
Coriobacteriales	Coriobacteriaceae	Age at fecal sample	0.0589734	0.0259595	2.27175	0.0251806	0.00748889	0.110458
Coriobacteriales	Coriobacteriaceae	C-section	-0.269561	0.224802	-1.1991	0.23324	-0.715403	0.176281
Coriobacteriales	Coriobacteriaceae	Siblings	0.214358	0.182598	1.17393	0.24313	-0.147783	0.576499
Coriobacteriales	Coriobacteriaceae	Readcount (depth)	5.80608e-07	1.02924e-06	0.564112	0.573904	-1.46065e-06	2.62186e-06
Clostridiales	Ruminococcaceae	GOS main FF	-0.635684	0.778861	-0.816171	0.416286	-2.18037	0.909003
Clostridiales	Ruminococcaceae	Direct Abx	-2.49926	2.22249	-1.12453	0.263401	-6.90704	1.90852
Clostridiales	Ruminococcaceae	Pregnancy Abx	-0.132665	0.703044	-0.188701	0.850699	-1.52699	1.26166
Clostridiales	Ruminococcaceae	Age at fecal sample	0.0602362	0.0895171	0.672901	0.502517	-0.1173	0.237772
Clostridiales	Ruminococcaceae	C-section	-0.914038	0.775194	-1.17911	0.241071	-2.45145	0.623376
Clostridiales	Ruminococcaceae	Siblings	-0.0614366	0.629661	-0.0975708	0.922463	-1.31022	1.18735
Clostridiales	Ruminococcaceae	Readcount (depth)	-1.14018e-06	3.54917e-06	-0.321253	0.74867	-8.17913e-06	5.89876e-06
Micrococcales	Micrococcaceae	GOS main FF	-0.025184	0.261486	-0.0963113	0.92346	-0.54378	0.493411
Micrococcales	Micrococcaceae	Direct Abx	-0.452953	0.746153	-0.607051	0.545153	-1.93277	1.02687
Micrococcales	Micrococcaceae	Pregnancy Abx	0.0210131	0.236032	0.0890267	0.929234	-0.4471	0.489127
Micrococcales	Micrococcaceae	Age at fecal sample	0.000231448	0.0300534	0.00770123	0.99387	-0.0593725	0.0598354
Micrococcales	Micrococcaceae	C-section	-0.37187	0.260255	-1.42887	0.156067	-0.888024	0.144284
Micrococcales	Micrococcaceae	Siblings	-0.162869	0.211395	-0.770448	0.442798	-0.582121	0.256383
Micrococcales	Micrococcaceae	Readcount (depth)	-4.366e-07	1.19156e-06	-0.366411	0.71481	-2.79977e-06	1.92657e-06

## Sheet: genus
Taxon parent (Family)	Taxon name	Term	β Estimate	std error	t-statistic	p value	95% CI low	95% CI high
Enterobacteriaceae	Enterobacteriaceae family	GOS main FF	-2.51604	1.93662	-1.29919	0.19678	-6.35688	1.3248
Enterobacteriaceae	Enterobacteriaceae family	Direct Abx	-3.21864	5.52618	-0.582434	0.561547	-14.1785	7.74124
Enterobacteriaceae	Enterobacteriaceae family	Pregnancy Abx	0.17861	1.74811	0.102174	0.918818	-3.28834	3.64557
Enterobacteriaceae	Enterobacteriaceae family	Age at fecal sample	0.445508	0.222583	2.00154	0.047964	0.00406807	0.886948
Enterobacteriaceae	Enterobacteriaceae family	C-section	3.64441	1.92751	1.89074	0.0614693	-0.17834	7.46717
Enterobacteriaceae	Enterobacteriaceae family	Siblings	-2.10509	1.56564	-1.34456	0.181722	-5.21017	0.999986
Enterobacteriaceae	Enterobacteriaceae family	Readcount (depth)	-1.96629e-05	8.82495e-06	-2.2281	0.0280478	-3.71651e-05	-2.16069e-06
Bifidobacteriaceae	Bifidobacterium	GOS main FF	-0.130915	2.45942	-0.05323	0.957652	-5.0086	4.74677
Bifidobacteriaceae	Bifidobacterium	Direct Abx	-16.2545	7.01799	-2.31612	0.0225328	-30.173	-2.33598
Bifidobacteriaceae	Bifidobacterium	Pregnancy Abx	-0.83198	2.22001	-0.374764	0.708607	-5.23485	3.57089
Bifidobacteriaceae	Bifidobacterium	Age at fecal sample	0.600234	0.28267	2.12345	0.0361116	0.0396254	1.16084
Bifidobacteriaceae	Bifidobacterium	C-section	-7.11823	2.44784	-2.90796	0.00445616	-11.9729	-2.26351
Bifidobacteriaceae	Bifidobacterium	Siblings	2.87789	1.98829	1.44742	0.150817	-1.06542	6.82119
Bifidobacteriaceae	Bifidobacterium	Readcount (depth)	6.88538e-06	1.12073e-05	0.614367	0.540327	-1.53416e-05	2.91124e-05
Streptococcaceae	Lactococcus	GOS main FF	0.170519	0.384913	0.443006	0.65869	-0.592866	0.933903
Streptococcaceae	Lactococcus	Direct Abx	-0.545122	1.09835	-0.496308	0.620735	-2.72345	1.6332
Streptococcaceae	Lactococcus	Pregnancy Abx	0.129096	0.347444	0.37156	0.710984	-0.559977	0.81817
Streptococcaceae	Lactococcus	Age at fecal sample	0.0217731	0.0442393	0.492166	0.623649	-0.0659652	0.109511
Streptococcaceae	Lactococcus	C-section	0.103515	0.383101	0.270204	0.787544	-0.656275	0.863305
Streptococcaceae	Lactococcus	Siblings	-0.0161334	0.311178	-0.0518462	0.958752	-0.633282	0.601016
Streptococcaceae	Lactococcus	Readcount (depth)	-2.75278e-06	1.754e-06	-1.56943	0.119615	-6.23142e-06	7.25869e-07
Streptococcaceae	Anthococcus	GOS main FF	0.0443255	0.183213	0.241934	0.809312	-0.319034	0.407685
Streptococcaceae	Anthococcus	Direct Abx	-0.414372	0.5228	-0.792601	0.429832	-1.45122	0.622479
Streptococcaceae	Anthococcus	Pregnancy Abx	-0.128583	0.165378	-0.77751	0.43864	-0.456572	0.199406
Streptococcaceae	Anthococcus	Age at fecal sample	0.0197824	0.0210573	0.939455	0.349695	-0.0219798	0.0615445
Streptococcaceae	Anthococcus	C-section	-0.0274224	0.18235	-0.150383	0.880756	-0.389071	0.334226
Streptococcaceae	Anthococcus	Siblings	0.248516	0.148116	1.67784	0.0964099	-0.045238	0.542269
Streptococcaceae	Anthococcus	Readcount (depth)	-3.73183e-07	8.34878e-07	-0.446991	0.65582	-2.02897e-06	1.2826e-06
Leuconostocaceae	Leuconostoc	GOS main FF	0.286283	0.206059	1.38933	0.16773	-0.122386	0.694952
Leuconostocaceae	Leuconostoc	Direct Abx	-0.383472	0.587991	-0.652174	0.515741	-1.54961	0.782668
Leuconostocaceae	Leuconostoc	Pregnancy Abx	0.203241	0.186	1.09269	0.277079	-0.165647	0.572128
Leuconostocaceae	Leuconostoc	Age at fecal sample	0.0191758	0.023683	0.809688	0.419986	-0.0277938	0.0661455
Leuconostocaceae	Leuconostoc	C-section	0.211802	0.205088	1.03273	0.304148	-0.194943	0.618546
Leuconostocaceae	Leuconostoc	Siblings	0.258841	0.166586	1.5538	0.123299	-0.0715423	0.589225
Leuconostocaceae	Leuconostoc	Readcount (depth)	-6.98958e-07	9.38983e-07	-0.744378	0.458343	-2.56121e-06	1.16329e-06
Staphylococcaceae	Staphylococcus	GOS main FF	0.368107	0.273697	1.34495	0.181597	-0.174706	0.91092
Staphylococcaceae	Staphylococcus	Direct Abx	-0.199678	0.780997	-0.255671	0.798715	-1.7486	1.34925
Staphylococcaceae	Staphylococcus	Pregnancy Abx	0.140115	0.247054	0.567143	0.571851	-0.349859	0.630089
Staphylococcaceae	Staphylococcus	Age at fecal sample	-0.0169388	0.0314569	-0.538478	0.591409	-0.0793262	0.0454485
Staphylococcaceae	Staphylococcus	C-section	0.371648	0.272408	1.36431	0.175445	-0.168609	0.911906
Staphylococcaceae	Staphylococcus	Siblings	-0.0877317	0.221267	-0.396497	0.692559	-0.526563	0.351099
Staphylococcaceae	Staphylococcus	Readcount (depth)	-1.89253e-06	1.2472e-06	-1.51742	0.132223	-4.36606e-06	5.80996e-07
Bacteroidaceae	Bacteroides	GOS main FF	-0.117139	3.47586	-0.0337009	0.973181	-7.01068	6.7764
Bacteroidaceae	Bacteroides	Direct Abx	-13.6366	9.91839	-1.37488	0.172151	-33.3074	6.03416
Bacteroidaceae	Bacteroides	Pregnancy Abx	-1.93739	3.1375	-0.617496	0.53827	-8.15989	4.2851
Bacteroidaceae	Bacteroides	Age at fecal sample	0.26156	0.399492	0.654731	0.5141	-0.530738	1.05386
Bacteroidaceae	Bacteroides	C-section	-17.0678	3.45949	-4.93361	3.1123e-06	-23.9289	-10.2067
Bacteroidaceae	Bacteroides	Siblings	1.8075	2.81001	0.643236	0.5215	-3.7655	7.3805
Bacteroidaceae	Bacteroides	Readcount (depth)	1.46435e-05	1.5839e-05	0.924521	0.357376	-1.67695e-05	4.60565e-05
Burkholderiaceae	Sutterella	GOS main FF	0.867983	0.500688	1.73358	0.085985	-0.125014	1.86098
Burkholderiaceae	Sutterella	Direct Abx	-0.375298	1.42872	-0.262681	0.793321	-3.20883	2.45823
Burkholderiaceae	Sutterella	Pregnancy Abx	0.282286	0.451949	0.624598	0.533616	-0.614049	1.17862
Burkholderiaceae	Sutterella	Age at fecal sample	-0.0260912	0.0575458	-0.453398	0.651216	-0.14022	0.0880373
Burkholderiaceae	Sutterella	C-section	-0.750084	0.498331	-1.50519	0.135335	-1.73841	0.238238
Burkholderiaceae	Sutterella	Siblings	0.615024	0.404776	1.51942	0.13172	-0.187752	1.4178
Burkholderiaceae	Sutterella	Readcount (depth)	7.33852e-07	2.28157e-06	0.321643	0.748375	-3.79111e-06	5.25881e-06
Streptococcaceae	Streptococcus	GOS main FF	0.339431	1.37211	0.247378	0.805108	-2.38183	3.0607
Streptococcaceae	Streptococcus	Direct Abx	0.633132	3.91534	0.161705	0.871855	-7.13203	8.39829
Streptococcaceae	Streptococcus	Pregnancy Abx	-0.0874836	1.23855	-0.0706341	0.943826	-2.54385	2.36888
Streptococcaceae	Streptococcus	Age at fecal sample	-0.146642	0.157702	-0.929869	0.354613	-0.459406	0.166122
Streptococcaceae	Streptococcus	C-section	-0.560499	1.36565	-0.410425	0.682346	-3.26895	2.14795
Streptococcaceae	Streptococcus	Siblings	-0.476686	1.10927	-0.42973	0.66829	-2.67666	1.72329
Streptococcaceae	Streptococcus	Readcount (depth)	-4.54493e-06	6.25255e-06	-0.726892	0.468941	-1.69454e-05	7.85553e-06
Lachnospiraceae	[Ruminococcus] gnavus group	GOS main FF	0.288933	0.67047	0.43094	0.667412	-1.04079	1.61865
Lachnospiraceae	[Ruminococcus] gnavus group	Direct Abx	-1.27746	1.91319	-0.667708	0.505814	-5.07183	2.51692
Lachnospiraceae	[Ruminococcus] gnavus group	Pregnancy Abx	-1.40198	0.605204	-2.31654	0.0225092	-2.60226	-0.201697
Lachnospiraceae	[Ruminococcus] gnavus group	Age at fecal sample	-0.0421372	0.0770594	-0.546815	0.585689	-0.194966	0.110692
Lachnospiraceae	[Ruminococcus] gnavus group	C-section	0.353033	0.667314	0.529036	0.597919	-0.970426	1.67649
Lachnospiraceae	[Ruminococcus] gnavus group	Siblings	1.24977	0.542034	2.30571	0.023131	0.174776	2.32477
Lachnospiraceae	[Ruminococcus] gnavus group	Readcount (depth)	-5.65586e-06	3.05525e-06	-1.85119	0.0670067	-1.17152e-05	4.03505e-07
Veillonellaceae	Veillonella	GOS main FF	2.05556	1.74056	1.18098	0.24033	-1.39642	5.50755
Veillonellaceae	Veillonella	Direct Abx	9.88661	4.9667	1.99058	0.0491764	0.0363318	19.7369
Veillonellaceae	Veillonella	Pregnancy Abx	-0.587438	1.57112	-0.373897	0.70925	-3.70339	2.52852
Veillonellaceae	Veillonella	Age at fecal sample	0.0691408	0.200048	0.345621	0.730333	-0.327607	0.465889
Veillonellaceae	Veillonella	C-section	-1.71602	1.73236	-0.990566	0.324219	-5.15175	1.71971
Veillonellaceae	Veillonella	Siblings	-0.320588	1.40713	-0.22783	0.82023	-3.1113	2.47013
Veillonellaceae	Veillonella	Readcount (depth)	9.45914e-06	7.9315e-06	1.1926	0.235764	-6.27111e-06	2.51894e-05
Lactobacillaceae	Lactobacillus	GOS main FF	1.79716	0.568249	3.16264	0.00205465	0.670177	2.92415
Lactobacillaceae	Lactobacillus	Direct Abx	-0.805275	1.6215	-0.496623	0.620514	-4.02115	2.4106
Lactobacillaceae	Lactobacillus	Pregnancy Abx	-0.299265	0.512933	-0.583439	0.560873	-1.31655	0.718017
Lactobacillaceae	Lactobacillus	Age at fecal sample	-0.00462343	0.0653107	-0.0707913	0.943701	-0.134152	0.124905
Lactobacillaceae	Lactobacillus	C-section	-0.145122	0.565573	-0.256593	0.798005	-1.2668	0.976559
Lactobacillaceae	Lactobacillus	Siblings	-0.139271	0.459394	-0.303162	0.762378	-1.05037	0.771829
Lactobacillaceae	Lactobacillus	Readcount (depth)	6.54976e-07	2.58944e-06	0.252941	0.800818	-4.48056e-06	5.79051e-06
Enterococcaceae	Enterococcus	GOS main FF	0.136682	0.823016	0.166074	0.868424	-1.49558	1.76894
Enterococcaceae	Enterococcus	Direct Abx	1.29884	2.34849	0.553052	0.581426	-3.35883	5.9565
Enterococcaceae	Enterococcus	Pregnancy Abx	1.34992	0.742901	1.81709	0.0721104	-0.123448	2.82329
Enterococcaceae	Enterococcus	Age at fecal sample	0.0636312	0.094592	0.672691	0.50265	-0.12397	0.251232
Enterococcaceae	Enterococcus	C-section	1.35423	0.819141	1.65323	0.10133	-0.270347	2.9788
Enterococcaceae	Enterococcus	Siblings	-0.562852	0.665358	-0.845938	0.399548	-1.88243	0.756729
Enterococcaceae	Enterococcus	Readcount (depth)	3.54223e-06	3.75038e-06	0.944499	0.347125	-3.89576e-06	1.09802e-05
Lachnospiraceae	Blautia	GOS main FF	0.00243012	0.394431	0.00616107	0.995096	-0.779831	0.784691
Lachnospiraceae	Blautia	Direct Abx	-0.64798	1.12551	-0.57572	0.56606	-2.88017	1.58421
Lachnospiraceae	Blautia	Pregnancy Abx	-0.59406	0.356036	-1.66854	0.0982455	-1.30017	0.112053
Lachnospiraceae	Blautia	Age at fecal sample	0.0339868	0.0453333	0.749709	0.455139	-0.0559211	0.123895
Lachnospiraceae	Blautia	C-section	0.298458	0.392574	0.760259	0.448836	-0.48012	1.07704
Lachnospiraceae	Blautia	Siblings	0.403308	0.318873	1.26479	0.2088	-0.229102	1.03572
Lachnospiraceae	Blautia	Readcount (depth)	-1.19818e-06	1.79737e-06	-0.666628	0.5065	-4.76284e-06	2.36649e-06
Clostridiaceae 1	Clostridium SS1	GOS main FF	-3.48413	1.36374	-2.55484	0.0120859	-6.18878	-0.779474
Clostridiaceae 1	Clostridium SS1	Direct Abx	12.1643	3.89144	3.1259	0.00230372	4.44651	19.882
Clostridiaceae 1	Clostridium SS1	Pregnancy Abx	1.55987	1.23099	1.26717	0.207952	-0.8815	4.00124
Clostridiaceae 1	Clostridium SS1	Age at fecal sample	-0.277917	0.156739	-1.77312	0.0791645	-0.588772	0.0329375
Clostridiaceae 1	Clostridium SS1	C-section	4.90572	1.35732	3.61428	0.000467836	2.21381	7.59764
Clostridiaceae 1	Clostridium SS1	Siblings	-3.46585	1.1025	-3.14363	0.0021802	-5.65239	-1.2793
Clostridiaceae 1	Clostridium SS1	Readcount (depth)	5.15193e-06	6.21438e-06	0.829034	0.409002	-7.17283e-06	1.74767e-05
Marinifilaceae	Odoribacter	GOS main FF	-0.267986	0.342939	-0.781439	0.436337	-0.948125	0.412153
Marinifilaceae	Odoribacter	Direct Abx	-0.757969	0.978581	-0.774559	0.440375	-2.69875	1.18282
Marinifilaceae	Odoribacter	Pregnancy Abx	-0.223143	0.309556	-0.720847	0.472637	-0.837074	0.390789
Marinifilaceae	Odoribacter	Age at fecal sample	0.020909	0.0394152	0.530482	0.59692	-0.0572616	0.0990797
Marinifilaceae	Odoribacter	C-section	-0.549204	0.341325	-1.60904	0.110669	-1.22614	0.127733
Marinifilaceae	Odoribacter	Siblings	0.28781	0.277245	1.03811	0.301651	-0.26204	0.837661
Marinifilaceae	Odoribacter	Readcount (depth)	2.29156e-06	1.56273e-06	1.46638	0.145591	-8.07747e-07	5.39087e-06
Tannerellaceae	Parabacteroides	GOS main FF	1.608	1.1358	1.41574	0.159867	-0.644586	3.86058
Tannerellaceae	Parabacteroides	Direct Abx	-4.14357	3.24101	-1.27848	0.203953	-10.5713	2.2842
Tannerellaceae	Parabacteroides	Pregnancy Abx	-1.45411	1.02523	-1.41832	0.159116	-3.48742	0.579199
Tannerellaceae	Parabacteroides	Age at fecal sample	-0.0110863	0.130541	-0.0849259	0.932485	-0.269983	0.247811
Tannerellaceae	Parabacteroides	C-section	-4.51819	1.13045	-3.99681	0.000120841	-6.76017	-2.27621
Tannerellaceae	Parabacteroides	Siblings	1.26513	0.918221	1.37781	0.17125	-0.555945	3.0862
Tannerellaceae	Parabacteroides	Readcount (depth)	1.39058e-06	5.17568e-06	0.268675	0.788717	-8.87416e-06	1.16553e-05
Desulfovibrionaceae	Bilophila	GOS main FF	-0.509726	0.392678	-1.29808	0.19716	-1.28851	0.269058
Desulfovibrionaceae	Bilophila	Direct Abx	-0.897983	1.12051	-0.801405	0.424742	-3.12025	1.32429
Desulfovibrionaceae	Bilophila	Pregnancy Abx	0.275511	0.354453	0.777284	0.438773	-0.427463	0.978484
Desulfovibrionaceae	Bilophila	Age at fecal sample	0.00441406	0.0451318	0.0978038	0.922278	-0.0850942	0.0939223
Desulfovibrionaceae	Bilophila	C-section	-0.719904	0.390829	-1.84199	0.0683533	-1.49502	0.0552132
Desulfovibrionaceae	Bilophila	Siblings	-0.392581	0.317456	-1.23665	0.21903	-1.02218	0.237018
Desulfovibrionaceae	Bilophila	Readcount (depth)	1.20669e-06	1.78938e-06	0.674359	0.501594	-2.34213e-06	4.7555e-06
Rikenellaceae	Alistipes	GOS main FF	-0.087182	0.574321	-0.1518	0.879642	-1.22621	1.05185
Rikenellaceae	Alistipes	Direct Abx	-1.40094	1.63883	-0.854844	0.394622	-4.65118	1.84929
Rikenellaceae	Alistipes	Pregnancy Abx	0.0900422	0.518414	0.173688	0.862452	-0.93811	1.11819
Rikenellaceae	Alistipes	Age at fecal sample	0.0492115	0.0660086	0.745531	0.457649	-0.0817011	0.180124
Rikenellaceae	Alistipes	C-section	-0.927434	0.571617	-1.62248	0.107759	-2.0611	0.206233
Rikenellaceae	Alistipes	Siblings	0.160376	0.464303	0.345412	0.730489	-0.760459	1.08121
Rikenellaceae	Alistipes	Readcount (depth)	6.57491e-06	2.61711e-06	2.51228	0.0135471	1.3845e-06	1.17653e-05
Acidaminococcaceae	Phascolarctobacterium	GOS main FF	0.335432	0.469647	0.714222	0.476706	-0.596003	1.26687
Acidaminococcaceae	Phascolarctobacterium	Direct Abx	-0.501376	1.34014	-0.374121	0.709084	-3.15924	2.15648
Acidaminococcaceae	Phascolarctobacterium	Pregnancy Abx	0.0691682	0.42393	0.163159	0.870713	-0.771597	0.909934
Acidaminococcaceae	Phascolarctobacterium	Age at fecal sample	-0.0132419	0.0539781	-0.24532	0.806696	-0.120295	0.093811
Acidaminococcaceae	Phascolarctobacterium	C-section	-0.55052	0.467436	-1.17774	0.241613	-1.47757	0.37653
Acidaminococcaceae	Phascolarctobacterium	Siblings	-0.288372	0.379681	-0.759513	0.449281	-1.04138	0.464635
Acidaminococcaceae	Phascolarctobacterium	Readcount (depth)	1.89092e-06	2.14012e-06	0.883554	0.378995	-2.35351e-06	6.13535e-06
Lachnospiraceae	Lachnoclostridium	GOS main FF	-0.344205	0.518414	-0.663958	0.5082	-1.37236	0.683947
Lachnospiraceae	Lachnoclostridium	Direct Abx	1.60082	1.4793	1.08214	0.281715	-1.33303	4.53466
Lachnospiraceae	Lachnoclostridium	Pregnancy Abx	0.288536	0.46795	0.616597	0.538861	-0.639531	1.2166
Lachnospiraceae	Lachnoclostridium	Age at fecal sample	0.0265967	0.059583	0.44638	0.65626	-0.0915722	0.144766
Lachnospiraceae	Lachnoclostridium	C-section	0.0551981	0.515973	0.106979	0.915014	-0.968113	1.07851
Lachnospiraceae	Lachnoclostridium	Siblings	0.465094	0.419106	1.10973	0.269699	-0.366103	1.29629
Lachnospiraceae	Lachnoclostridium	Readcount (depth)	1.91163e-06	2.36235e-06	0.809209	0.420261	-2.77353e-06	6.59679e-06
Peptostreptococcaceae	Clostridioides	GOS main FF	-0.18093	0.400717	-0.451517	0.652566	-0.975658	0.613797
Peptostreptococcaceae	Clostridioides	Direct Abx	-0.293241	1.14345	-0.256453	0.798113	-2.561	1.97452
Peptostreptococcaceae	Clostridioides	Pregnancy Abx	0.312469	0.36171	0.863866	0.389669	-0.404897	1.02983
Peptostreptococcaceae	Clostridioides	Age at fecal sample	-0.0320093	0.0460557	-0.695012	0.488613	-0.12335	0.0593314
Peptostreptococcaceae	Clostridioides	C-section	0.719035	0.39883	1.80286	0.0743344	-0.0719507	1.51002
Peptostreptococcaceae	Clostridioides	Siblings	0.107615	0.323955	0.33219	0.740421	-0.534873	0.750103
Peptostreptococcaceae	Clostridioides	Readcount (depth)	1.87826e-06	1.82602e-06	1.02861	0.306073	-1.74322e-06	5.49973e-06
Erysipelotrichaceae	Erysipelatoclostridium	GOS main FF	0.400438	0.504446	0.793817	0.429127	-0.600013	1.40089
Erysipelotrichaceae	Erysipelatoclostridium	Direct Abx	2.58151	1.43944	1.79341	0.0758427	-0.27329	5.4363
Erysipelotrichaceae	Erysipelatoclostridium	Pregnancy Abx	-0.385113	0.455342	-0.845768	0.399643	-1.28818	0.517949
Erysipelotrichaceae	Erysipelatoclostridium	Age at fecal sample	-0.0481199	0.0579777	-0.829972	0.408474	-0.163105	0.0668652
Erysipelotrichaceae	Erysipelatoclostridium	C-section	0.182939	0.502071	0.364368	0.71633	-0.812801	1.17868
Erysipelotrichaceae	Erysipelatoclostridium	Siblings	0.557199	0.407814	1.36631	0.174818	-0.251603	1.366
Erysipelotrichaceae	Erysipelatoclostridium	Readcount (depth)	-3.36696e-06	2.2987e-06	-1.46472	0.146042	-7.92588e-06	1.19197e-06
Lachnospiraceae	Tyzzerella 4	GOS main FF	0.767397	0.39557	1.93998	0.0551172	-0.0171233	1.55192
Lachnospiraceae	Tyzzerella 4	Direct Abx	-0.734127	1.12876	-0.650382	0.516894	-2.97276	1.50451
Lachnospiraceae	Tyzzerella 4	Pregnancy Abx	-0.327354	0.357064	-0.916795	0.361392	-1.03551	0.380798
Lachnospiraceae	Tyzzerella 4	Age at fecal sample	0.0594457	0.0454642	1.30753	0.193944	-0.0307218	0.149613
Lachnospiraceae	Tyzzerella 4	C-section	0.24939	0.393708	0.63344	0.52785	-0.531436	1.03022
Lachnospiraceae	Tyzzerella 4	Siblings	-0.188555	0.319794	-0.589613	0.556741	-0.822791	0.445681
Lachnospiraceae	Tyzzerella 4	Readcount (depth)	1.80347e-07	1.80256e-06	0.10005	0.920499	-3.39461e-06	3.7553e-06
Erysipelotrichaceae	[Clostridium] innocuum group	GOS main FF	-0.323155	0.326701	-0.989144	0.324911	-0.97109	0.32478
Erysipelotrichaceae	[Clostridium] innocuum group	Direct Abx	-0.316608	0.932246	-0.339618	0.734835	-2.1655	1.53228
Erysipelotrichaceae	[Clostridium] innocuum group	Pregnancy Abx	0.140866	0.294899	0.477675	0.633894	-0.443997	0.725728
Erysipelotrichaceae	[Clostridium] innocuum group	Age at fecal sample	-0.0165689	0.0375489	-0.441262	0.659948	-0.0910382	0.0579004
Erysipelotrichaceae	[Clostridium] innocuum group	C-section	0.161961	0.325163	0.498092	0.619481	-0.482923	0.806845
Erysipelotrichaceae	[Clostridium] innocuum group	Siblings	0.200529	0.264118	0.759241	0.449442	-0.323286	0.724345
Erysipelotrichaceae	[Clostridium] innocuum group	Readcount (depth)	-9.80166e-07	1.48874e-06	-0.658388	0.511758	-3.93272e-06	1.97239e-06
Coriobacteriaceae	Collinsella	GOS main FF	0.308823	0.225866	1.36729	0.174511	-0.139128	0.756775
Coriobacteriaceae	Collinsella	Direct Abx	-0.664204	0.64451	-1.03056	0.305162	-1.94244	0.614029
Coriobacteriaceae	Collinsella	Pregnancy Abx	-0.15346	0.203879	-0.752701	0.453346	-0.557806	0.250886
Coriobacteriaceae	Collinsella	Age at fecal sample	0.0589734	0.0259595	2.27175	0.0251806	0.00748889	0.110458
Coriobacteriaceae	Collinsella	C-section	-0.269561	0.224802	-1.1991	0.23324	-0.715403	0.176281
Coriobacteriaceae	Collinsella	Siblings	0.214358	0.182598	1.17393	0.24313	-0.147783	0.576499
Coriobacteriaceae	Collinsella	Readcount (depth)	5.80608e-07	1.02924e-06	0.564112	0.573904	-1.46065e-06	2.62186e-06
Ruminococcaceae	UBA1819	GOS main FF	-0.177075	0.469291	-0.377324	0.706709	-1.1078	0.753653
Ruminococcaceae	UBA1819	Direct Abx	-1.21373	1.33913	-0.906357	0.366862	-3.86957	1.44211
Ruminococcaceae	UBA1819	Pregnancy Abx	-0.33771	0.423608	-0.797224	0.427155	-1.17784	0.502416
Ruminococcaceae	UBA1819	Age at fecal sample	0.0270384	0.0539371	0.501294	0.617234	-0.0799332	0.13401
Ruminococcaceae	UBA1819	C-section	-0.831107	0.467081	-1.77936	0.0781296	-1.75745	0.0952378
Ruminococcaceae	UBA1819	Siblings	-0.277528	0.379392	-0.731507	0.46613	-1.02996	0.474907
Ruminococcaceae	UBA1819	Readcount (depth)	8.529e-07	2.1385e-06	0.398831	0.690843	-3.38831e-06	5.0941e-06
Peptostreptococcaceae	Intestinibacter	GOS main FF	-0.0421642	0.336633	-0.125253	0.900568	-0.709796	0.625468
Peptostreptococcaceae	Intestinibacter	Direct Abx	-0.591896	0.960586	-0.616183	0.539133	-2.49699	1.3132
Peptostreptococcaceae	Intestinibacter	Pregnancy Abx	0.412121	0.303864	1.35627	0.177979	-0.190521	1.01476
Peptostreptococcaceae	Intestinibacter	Age at fecal sample	0.0229802	0.0386903	0.593951	0.553847	-0.053753	0.0997133
Peptostreptococcaceae	Intestinibacter	C-section	0.382414	0.335048	1.14137	0.256363	-0.282075	1.0469
Peptostreptococcaceae	Intestinibacter	Siblings	-0.378998	0.272147	-1.39262	0.166732	-0.918738	0.160741
Peptostreptococcaceae	Intestinibacter	Readcount (depth)	1.34637e-07	1.53399e-06	0.0877687	0.930231	-2.90768e-06	3.17695e-06
Micrococcaceae	Rothia	GOS main FF	-0.025184	0.261486	-0.0963113	0.92346	-0.54378	0.493411
Micrococcaceae	Rothia	Direct Abx	-0.452953	0.746153	-0.607051	0.545153	-1.93277	1.02687
Micrococcaceae	Rothia	Pregnancy Abx	0.0210131	0.236032	0.0890267	0.929234	-0.4471	0.489127
Micrococcaceae	Rothia	Age at fecal sample	0.000231448	0.0300534	0.00770123	0.99387	-0.0593725	0.0598354
Micrococcaceae	Rothia	C-section	-0.37187	0.260255	-1.42887	0.156067	-0.888024	0.144284
Micrococcaceae	Rothia	Siblings	-0.162869	0.211395	-0.770448	0.442798	-0.582121	0.256383
Micrococcaceae	Rothia	Readcount (depth)	-4.366e-07	1.19156e-06	-0.366411	0.71481	-2.79977e-06	1.92657e-06
Ruminococcaceae	Flavonifractor	GOS main FF	-0.45861	0.522897	-0.877055	0.382498	-1.49565	0.578433
Ruminococcaceae	Flavonifractor	Direct Abx	-1.28553	1.49209	-0.861565	0.390928	-4.24475	1.67368
Ruminococcaceae	Flavonifractor	Pregnancy Abx	0.205045	0.471996	0.434422	0.664891	-0.731048	1.14114
Ruminococcaceae	Flavonifractor	Age at fecal sample	0.0331978	0.0600983	0.552392	0.581877	-0.085993	0.152389
Ruminococcaceae	Flavonifractor	C-section	-0.0829311	0.520435	-0.15935	0.873706	-1.11509	0.949229
Ruminococcaceae	Flavonifractor	Siblings	0.216092	0.42273	0.511182	0.610318	-0.622293	1.05448
Ruminococcaceae	Flavonifractor	Readcount (depth)	-1.99308e-06	2.38278e-06	-0.836454	0.404836	-6.71875e-06	2.73259e-06

## Sheet: species
Taxon parent (Genus)	Taxon name	Term	β Estimate	std error	t-statistic	p value	95% CI low	95% CI high
Enterobacteriaceae family	Enterobacteriaceae family	GOS main FF	-2.51604	1.93662	-1.29919	0.19678	-6.35688	1.3248
Enterobacteriaceae family	Enterobacteriaceae family	Direct Abx	-3.21864	5.52618	-0.582434	0.561547	-14.1785	7.74124
Enterobacteriaceae family	Enterobacteriaceae family	Pregnancy Abx	0.17861	1.74811	0.102174	0.918818	-3.28834	3.64557
Enterobacteriaceae family	Enterobacteriaceae family	Age at fecal sample	0.445508	0.222583	2.00154	0.047964	0.00406807	0.886948
Enterobacteriaceae family	Enterobacteriaceae family	C-section	3.64441	1.92751	1.89074	0.0614693	-0.17834	7.46717
Enterobacteriaceae family	Enterobacteriaceae family	Siblings	-2.10509	1.56564	-1.34456	0.181722	-5.21017	0.999986
Enterobacteriaceae family	Enterobacteriaceae family	Readcount (depth)	-1.96629e-05	8.82495e-06	-2.2281	0.0280478	-3.71651e-05	-2.16069e-06
Bifidobacterium	Bifidobacterium bifidum	GOS main FF	0.801281	0.950766	0.842774	0.401308	-1.08434	2.6869
Bifidobacterium	Bifidobacterium bifidum	Direct Abx	-3.81255	2.71302	-1.40528	0.162948	-9.19319	1.56809
Bifidobacterium	Bifidobacterium bifidum	Pregnancy Abx	0.798529	0.858215	0.930453	0.354312	-0.903538	2.5006
Bifidobacterium	Bifidobacterium bifidum	Age at fecal sample	0.175403	0.109275	1.60515	0.111522	-0.0413181	0.392123
Bifidobacterium	Bifidobacterium bifidum	C-section	-2.34486	0.94629	-2.47795	0.0148394	-4.2216	-0.468115
Bifidobacterium	Bifidobacterium bifidum	Siblings	0.546741	0.768636	0.711314	0.478498	-0.977667	2.07115
Bifidobacterium	Bifidobacterium bifidum	Readcount (depth)	1.91273e-06	4.33252e-06	0.441482	0.65979	-6.6798e-06	1.05053e-05
Bifidobacterium	Bifidobacterium dentium	GOS main FF	0.417504	0.549181	0.76023	0.448854	-0.671667	1.50668
Bifidobacterium	Bifidobacterium dentium	Direct Abx	-0.74596	1.56709	-0.476015	0.635072	-3.85392	2.362
Bifidobacterium	Bifidobacterium dentium	Pregnancy Abx	0.391207	0.495722	0.789167	0.431827	-0.59194	1.37435
Bifidobacterium	Bifidobacterium dentium	Age at fecal sample	0.0614602	0.0631192	0.973716	0.332479	-0.0637219	0.186642
Bifidobacterium	Bifidobacterium dentium	C-section	1.53244	0.546595	2.80361	0.00604015	0.448397	2.61648
Bifidobacterium	Bifidobacterium dentium	Siblings	-0.217376	0.443979	-0.489609	0.625452	-1.0979	0.663152
Bifidobacterium	Bifidobacterium dentium	Readcount (depth)	2.27429e-07	2.50255e-06	0.090879	0.927765	-4.73578e-06	5.19064e-06
Lactococcus	Lactococcus lactis	GOS main FF	0.170519	0.384913	0.443006	0.65869	-0.592866	0.933903
Lactococcus	Lactococcus lactis	Direct Abx	-0.545122	1.09835	-0.496308	0.620735	-2.72345	1.6332
Lactococcus	Lactococcus lactis	Pregnancy Abx	0.129096	0.347444	0.37156	0.710984	-0.559977	0.81817
Lactococcus	Lactococcus lactis	Age at fecal sample	0.0217731	0.0442393	0.492166	0.623649	-0.0659652	0.109511
Lactococcus	Lactococcus lactis	C-section	0.103515	0.383101	0.270204	0.787544	-0.656275	0.863305
Lactococcus	Lactococcus lactis	Siblings	-0.0161334	0.311178	-0.0518462	0.958752	-0.633282	0.601016
Lactococcus	Lactococcus lactis	Readcount (depth)	-2.75278e-06	1.754e-06	-1.56943	0.119615	-6.23142e-06	7.25869e-07
Anthococcus	Streptococcus sp	GOS main FF	0.0443255	0.183213	0.241934	0.809312	-0.319034	0.407685
Anthococcus	Streptococcus sp	Direct Abx	-0.414372	0.5228	-0.792601	0.429832	-1.45122	0.622479
Anthococcus	Streptococcus sp	Pregnancy Abx	-0.128583	0.165378	-0.77751	0.43864	-0.456572	0.199406
Anthococcus	Streptococcus sp	Age at fecal sample	0.0197824	0.0210573	0.939455	0.349695	-0.0219798	0.0615445
Anthococcus	Streptococcus sp	C-section	-0.0274224	0.18235	-0.150383	0.880756	-0.389071	0.334226
Anthococcus	Streptococcus sp	Siblings	0.248516	0.148116	1.67784	0.0964099	-0.045238	0.542269
Anthococcus	Streptococcus sp	Readcount (depth)	-3.73183e-07	8.34878e-07	-0.446991	0.65582	-2.02897e-06	1.2826e-06
Leuconostoc	Leuconostoc lactis	GOS main FF	0.286283	0.206059	1.38933	0.16773	-0.122386	0.694952
Leuconostoc	Leuconostoc lactis	Direct Abx	-0.383472	0.587991	-0.652174	0.515741	-1.54961	0.782668
Leuconostoc	Leuconostoc lactis	Pregnancy Abx	0.203241	0.186	1.09269	0.277079	-0.165647	0.572128
Leuconostoc	Leuconostoc lactis	Age at fecal sample	0.0191758	0.023683	0.809688	0.419986	-0.0277938	0.0661455
Leuconostoc	Leuconostoc lactis	C-section	0.211802	0.205088	1.03273	0.304148	-0.194943	0.618546
Leuconostoc	Leuconostoc lactis	Siblings	0.258841	0.166586	1.5538	0.123299	-0.0715423	0.589225
Leuconostoc	Leuconostoc lactis	Readcount (depth)	-6.98958e-07	9.38983e-07	-0.744378	0.458343	-2.56121e-06	1.16329e-06
Bifidobacterium	Bifidobacterium longum	GOS main FF	-1.68363	1.29243	-1.30269	0.195585	-4.24686	0.879592
Bifidobacterium	Bifidobacterium longum	Direct Abx	-6.23167	3.68796	-1.68974	0.0941033	-13.5459	1.08252
Bifidobacterium	Bifidobacterium longum	Pregnancy Abx	-0.832042	1.16662	-0.713209	0.477329	-3.14575	1.48167
Bifidobacterium	Bifidobacterium longum	Age at fecal sample	0.213645	0.148543	1.43827	0.153389	-0.0809549	0.508245
Bifidobacterium	Bifidobacterium longum	C-section	-2.66301	1.28634	-2.07022	0.0409331	-5.21417	-0.111856
Bifidobacterium	Bifidobacterium longum	Siblings	1.25617	1.04485	1.20225	0.232023	-0.816041	3.32838
Bifidobacterium	Bifidobacterium longum	Readcount (depth)	-2.42106e-06	5.88943e-06	-0.411086	0.681863	-1.41014e-05	9.25923e-06
Staphylococcus	Staphylococcus aureus	GOS main FF	0.368107	0.273697	1.34495	0.181597	-0.174706	0.91092
Staphylococcus	Staphylococcus aureus	Direct Abx	-0.199678	0.780997	-0.255671	0.798715	-1.7486	1.34925
Staphylococcus	Staphylococcus aureus	Pregnancy Abx	0.140115	0.247054	0.567143	0.571851	-0.349859	0.630089
Staphylococcus	Staphylococcus aureus	Age at fecal sample	-0.0169388	0.0314569	-0.538478	0.591409	-0.0793262	0.0454485
Staphylococcus	Staphylococcus aureus	C-section	0.371648	0.272408	1.36431	0.175445	-0.168609	0.911906
Staphylococcus	Staphylococcus aureus	Siblings	-0.0877317	0.221267	-0.396497	0.692559	-0.526563	0.351099
Staphylococcus	Staphylococcus aureus	Readcount (depth)	-1.89253e-06	1.2472e-06	-1.51742	0.132223	-4.36606e-06	5.80996e-07
Bacteroides	Bacteroides thetaiotaomicron	GOS main FF	-1.50339	0.785514	-1.91389	0.0584096	-3.06127	0.0544923
Bacteroides	Bacteroides thetaiotaomicron	Direct Abx	-2.74445	2.24147	-1.22439	0.223597	-7.18988	1.70099
Bacteroides	Bacteroides thetaiotaomicron	Pregnancy Abx	-0.845108	0.709049	-1.19189	0.236044	-2.25134	0.561124
Bacteroides	Bacteroides thetaiotaomicron	Age at fecal sample	-0.0488767	0.0902818	-0.54138	0.589415	-0.227929	0.130176
Bacteroides	Bacteroides thetaiotaomicron	C-section	-1.73075	0.781816	-2.21375	0.0290511	-3.28129	-0.180198
Bacteroides	Bacteroides thetaiotaomicron	Siblings	-0.462384	0.63504	-0.728117	0.468194	-1.72184	0.797068
Bacteroides	Bacteroides thetaiotaomicron	Readcount (depth)	-2.48551e-06	3.57949e-06	-0.694375	0.48901	-9.58458e-06	4.61356e-06
Bacteroides	Bacteroides dorei	GOS main FF	-0.68692	1.38068	-0.497524	0.61988	-3.42517	2.05133
Bacteroides	Bacteroides dorei	Direct Abx	0.944434	3.93978	0.239718	0.811026	-6.86918	8.75805
Bacteroides	Bacteroides dorei	Pregnancy Abx	-1.71838	1.24628	-1.37881	0.17094	-4.19007	0.753316
Bacteroides	Bacteroides dorei	Age at fecal sample	0.273357	0.158686	1.72263	0.087957	-0.0413592	0.588072
Bacteroides	Bacteroides dorei	C-section	-4.69722	1.37418	-3.41821	0.000904012	-7.42257	-1.97186
Bacteroides	Bacteroides dorei	Siblings	1.47415	1.11619	1.3207	0.189529	-0.73955	3.68786
Bacteroides	Bacteroides dorei	Readcount (depth)	1.40513e-06	6.29157e-06	0.223336	0.823716	-1.10727e-05	1.3883e-05
Bacteroides	Bacteroides fragilis	GOS main FF	-0.927831	0.863382	-1.07465	0.285044	-2.64015	0.784484
Bacteroides	Bacteroides fragilis	Direct Abx	-1.61952	2.46367	-0.657361	0.512415	-6.50563	3.26659
Bacteroides	Bacteroides fragilis	Pregnancy Abx	0.776437	0.779337	0.996278	0.32145	-0.769195	2.32207
Bacteroides	Bacteroides fragilis	Age at fecal sample	-0.0812294	0.0992314	-0.818586	0.414913	-0.278031	0.115573
Bacteroides	Bacteroides fragilis	C-section	-1.32021	0.859317	-1.53635	0.127519	-3.02446	0.384041
Bacteroides	Bacteroides fragilis	Siblings	0.201774	0.697991	0.289077	0.773103	-1.18253	1.58607
Bacteroides	Bacteroides fragilis	Readcount (depth)	7.95908e-06	3.93432e-06	2.02299	0.0456656	1.56276e-07	1.57619e-05
Bacteroides	Bacteroides uniformis	GOS main FF	1.4657	0.923437	1.58722	0.115527	-0.365718	3.29712
Bacteroides	Bacteroides uniformis	Direct Abx	-3.17745	2.63504	-1.20585	0.23064	-8.40343	2.04853
Bacteroides	Bacteroides uniformis	Pregnancy Abx	-0.53911	0.833546	-0.646767	0.519222	-2.19225	1.11403
Bacteroides	Bacteroides uniformis	Age at fecal sample	-0.0382472	0.106134	-0.360368	0.71931	-0.248738	0.172244
Bacteroides	Bacteroides uniformis	C-section	-3.44142	0.919089	-3.74438	0.000298185	-5.26421	-1.61862
Bacteroides	Bacteroides uniformis	Siblings	0.500046	0.746542	0.669816	0.504474	-0.980544	1.98064
Bacteroides	Bacteroides uniformis	Readcount (depth)	8.85699e-06	4.20799e-06	2.10481	0.0377412	5.11444e-07	1.72025e-05
Sutterella	Sutterella wadsworthensis	GOS main FF	0.816546	0.438063	1.86399	0.0651708	-0.0522489	1.68534
Sutterella	Sutterella wadsworthensis	Direct Abx	-0.0118172	1.25002	-0.00945366	0.992475	-2.49093	2.4673
Sutterella	Sutterella wadsworthensis	Pregnancy Abx	0.625436	0.39542	1.5817	0.116784	-0.158787	1.40966
Sutterella	Sutterella wadsworthensis	Age at fecal sample	-0.0270227	0.0503481	-0.536718	0.59262	-0.126876	0.0728308
Sutterella	Sutterella wadsworthensis	C-section	-0.410558	0.436001	-0.941646	0.348577	-1.27526	0.454146
Sutterella	Sutterella wadsworthensis	Siblings	0.400417	0.354147	1.13065	0.260828	-0.30195	1.10278
Sutterella	Sutterella wadsworthensis	Readcount (depth)	-5.9859e-07	1.9962e-06	-0.299865	0.764884	-4.55758e-06	3.3604e-06
Streptococcus	Streptococcus salivarius	GOS main FF	1.09418	0.82135	1.33217	0.185744	-0.534774	2.72313
Streptococcus	Streptococcus salivarius	Direct Abx	0.734308	2.34373	0.313307	0.754681	-3.91393	5.38254
Streptococcus	Streptococcus salivarius	Pregnancy Abx	-0.0321056	0.741396	-0.0433043	0.965543	-1.50249	1.43828
Streptococcus	Streptococcus salivarius	Age at fecal sample	-0.00983353	0.0944004	-0.104168	0.917238	-0.197055	0.177387
Streptococcus	Streptococcus salivarius	C-section	-0.143362	0.817482	-0.175371	0.861133	-1.76465	1.47792
Streptococcus	Streptococcus salivarius	Siblings	-0.299182	0.66401	-0.450569	0.653247	-1.61609	1.01773
Streptococcus	Streptococcus salivarius	Readcount (depth)	-1.01139e-06	3.74278e-06	-0.270224	0.787529	-8.43432e-06	6.41154e-06
[Ruminococcus] gnavus group	[Ruminococcus] gnavus	GOS main FF	0.288933	0.67047	0.43094	0.667412	-1.04079	1.61865
[Ruminococcus] gnavus group	[Ruminococcus] gnavus	Direct Abx	-1.27746	1.91319	-0.667708	0.505814	-5.07183	2.51692
[Ruminococcus] gnavus group	[Ruminococcus] gnavus	Pregnancy Abx	-1.40198	0.605204	-2.31654	0.0225092	-2.60226	-0.201697
[Ruminococcus] gnavus group	[Ruminococcus] gnavus	Age at fecal sample	-0.0421372	0.0770594	-0.546815	0.585689	-0.194966	0.110692
[Ruminococcus] gnavus group	[Ruminococcus] gnavus	C-section	0.353033	0.667314	0.529036	0.597919	-0.970426	1.67649
[Ruminococcus] gnavus group	[Ruminococcus] gnavus	Siblings	1.24977	0.542034	2.30571	0.023131	0.174776	2.32477
[Ruminococcus] gnavus group	[Ruminococcus] gnavus	Readcount (depth)	-5.65586e-06	3.05525e-06	-1.85119	0.0670067	-1.17152e-05	4.03505e-07
Bifidobacterium	Bifidobacterium adolescentis	GOS main FF	1.19935	0.862245	1.39096	0.167234	-0.510708	2.90941
Bifidobacterium	Bifidobacterium adolescentis	Direct Abx	-2.90552	2.46043	-1.1809	0.240362	-7.78519	1.97416
Bifidobacterium	Bifidobacterium adolescentis	Pregnancy Abx	-1.72652	0.778311	-2.21829	0.0287303	-3.27012	-0.182925
Bifidobacterium	Bifidobacterium adolescentis	Age at fecal sample	-0.0155188	0.0991007	-0.156596	0.87587	-0.212062	0.181024
Bifidobacterium	Bifidobacterium adolescentis	C-section	-2.78282	0.858185	-3.24268	0.00159623	-4.48483	-1.08081
Bifidobacterium	Bifidobacterium adolescentis	Siblings	1.44689	0.697072	2.07567	0.0404155	0.0644118	2.82937
Bifidobacterium	Bifidobacterium adolescentis	Readcount (depth)	5.29735e-06	3.92914e-06	1.34822	0.180545	-2.49518e-06	1.30899e-05
Bacteroides	Bacteroides ovatus	GOS main FF	1.40556	0.767776	1.8307	0.070037	-0.117137	2.92827
Bacteroides	Bacteroides ovatus	Direct Abx	-1.11088	2.19086	-0.507054	0.613201	-5.45593	3.23416
Bacteroides	Bacteroides ovatus	Pregnancy Abx	0.817526	0.693037	1.17963	0.240865	-0.55695	2.192
Bacteroides	Bacteroides ovatus	Age at fecal sample	0.0188064	0.088243	0.213121	0.831654	-0.156203	0.193816
Bacteroides	Bacteroides ovatus	C-section	-1.24648	0.764161	-1.63118	0.105907	-2.76201	0.269052
Bacteroides	Bacteroides ovatus	Siblings	0.0573286	0.620699	0.0923614	0.92659	-1.17368	1.28834
Bacteroides	Bacteroides ovatus	Readcount (depth)	7.34644e-07	3.49866e-06	0.209979	0.834099	-6.20411e-06	7.6734e-06
Veillonella	Veillonella sp	GOS main FF	0.760752	0.904347	0.841217	0.402175	-1.03281	2.55431
Veillonella	Veillonella sp	Direct Abx	2.84016	2.58056	1.10059	0.273638	-2.27778	7.9581
Veillonella	Veillonella sp	Pregnancy Abx	0.0339411	0.816314	0.0415784	0.966915	-1.58503	1.65291
Veillonella	Veillonella sp	Age at fecal sample	-0.01466	0.10394	-0.141044	0.888111	-0.2208	0.19148
Veillonella	Veillonella sp	C-section	-0.83141	0.900089	-0.923698	0.357803	-2.61652	0.953704
Veillonella	Veillonella sp	Siblings	-0.19519	0.731109	-0.266978	0.79002	-1.64517	1.25479
Veillonella	Veillonella sp	Readcount (depth)	1.21101e-07	4.12099e-06	0.0293863	0.976613	-8.05192e-06	8.29412e-06
Lactobacillus	Lactobacillus gasseri	GOS main FF	0.667586	0.425109	1.57039	0.119391	-0.175516	1.51069
Lactobacillus	Lactobacillus gasseri	Direct Abx	-0.266181	1.21305	-0.21943	0.826749	-2.67198	2.13962
Lactobacillus	Lactobacillus gasseri	Pregnancy Abx	-0.15173	0.383727	-0.395411	0.693357	-0.912762	0.609302
Lactobacillus	Lactobacillus gasseri	Age at fecal sample	-0.0603676	0.0488592	-1.23554	0.219439	-0.157268	0.036533
Lactobacillus	Lactobacillus gasseri	C-section	-0.37619	0.423107	-0.889113	0.376014	-1.21532	0.462943
Lactobacillus	Lactobacillus gasseri	Siblings	-0.251737	0.343674	-0.732489	0.465534	-0.933334	0.429859
Lactobacillus	Lactobacillus gasseri	Readcount (depth)	-1.63439e-07	1.93717e-06	-0.0843703	0.932926	-4.00535e-06	3.67847e-06
Enterococcus	Enterococcus faecalis	GOS main FF	-0.087162	0.708457	-0.123031	0.902322	-1.49222	1.31789
Enterococcus	Enterococcus faecalis	Direct Abx	2.2886	2.02159	1.13208	0.260229	-1.72074	6.29795
Enterococcus	Enterococcus faecalis	Pregnancy Abx	1.39264	0.639493	2.17773	0.0317086	0.124357	2.66092
Enterococcus	Enterococcus faecalis	Age at fecal sample	0.0201774	0.0814253	0.247802	0.804781	-0.14131	0.181665
Enterococcus	Enterococcus faecalis	C-section	1.52948	0.705121	2.1691	0.0323753	0.131038	2.92792
Enterococcus	Enterococcus faecalis	Siblings	-0.111292	0.572743	-0.194314	0.846313	-1.24719	1.02461
Enterococcus	Enterococcus faecalis	Readcount (depth)	2.59188e-06	3.22835e-06	0.802852	0.423909	-3.81078e-06	8.99455e-06
Blautia	Ruminococcus sp	GOS main FF	0.00243012	0.394431	0.00616107	0.995096	-0.779831	0.784691
Blautia	Ruminococcus sp	Direct Abx	-0.64798	1.12551	-0.57572	0.56606	-2.88017	1.58421
Blautia	Ruminococcus sp	Pregnancy Abx	-0.59406	0.356036	-1.66854	0.0982455	-1.30017	0.112053
Blautia	Ruminococcus sp	Age at fecal sample	0.0339868	0.0453333	0.749709	0.455139	-0.0559211	0.123895
Blautia	Ruminococcus sp	C-section	0.298458	0.392574	0.760259	0.448836	-0.48012	1.07704
Blautia	Ruminococcus sp	Siblings	0.403308	0.318873	1.26479	0.2088	-0.229102	1.03572
Blautia	Ruminococcus sp	Readcount (depth)	-1.19818e-06	1.79737e-06	-0.666628	0.5065	-4.76284e-06	2.36649e-06
Clostridium SS1	Clostridium paraputrificum	GOS main FF	-0.849541	0.556967	-1.5253	0.130249	-1.95415	0.255071
Clostridium SS1	Clostridium paraputrificum	Direct Abx	-1.20201	1.58931	-0.756306	0.451192	-4.35403	1.95002
Clostridium SS1	Clostridium paraputrificum	Pregnancy Abx	0.137675	0.50275	0.273844	0.784753	-0.85941	1.13476
Clostridium SS1	Clostridium paraputrificum	Age at fecal sample	-0.017114	0.0640141	-0.267347	0.789737	-0.144071	0.109843
Clostridium SS1	Clostridium paraputrificum	C-section	2.08587	0.554344	3.76278	0.000279545	0.986463	3.18529
Clostridium SS1	Clostridium paraputrificum	Siblings	-1.46929	0.450273	-3.2631	0.00149562	-2.3623	-0.576276
Clostridium SS1	Clostridium paraputrificum	Readcount (depth)	2.27359e-06	2.53803e-06	0.895812	0.372442	-2.75998e-06	7.30717e-06
Veillonella	Veillonella genus	GOS main FF	0.49256	0.337644	1.45881	0.147659	-0.177078	1.1622
Veillonella	Veillonella genus	Direct Abx	-0.136587	0.963472	-0.141766	0.887542	-2.04741	1.77423
Veillonella	Veillonella genus	Pregnancy Abx	-0.548668	0.304777	-1.80023	0.0747518	-1.15312	0.0557852
Veillonella	Veillonella genus	Age at fecal sample	0.0376492	0.0388066	0.970175	0.334232	-0.0393145	0.114613
Veillonella	Veillonella genus	C-section	-0.547389	0.336055	-1.62887	0.106395	-1.21387	0.119096
Veillonella	Veillonella genus	Siblings	-0.00890967	0.272965	-0.0326404	0.974025	-0.55027	0.532451
Veillonella	Veillonella genus	Readcount (depth)	-1.57842e-06	1.5386e-06	-1.02588	0.307353	-4.62987e-06	1.47304e-06
Bacteroides	Bacteroides caccae	GOS main FF	0.620622	0.754814	0.822219	0.412852	-0.876373	2.11762
Bacteroides	Bacteroides caccae	Direct Abx	-1.95358	2.15387	-0.90701	0.366519	-6.22527	2.31811
Bacteroides	Bacteroides caccae	Pregnancy Abx	-0.010693	0.681337	-0.0156942	0.987509	-1.36196	1.34058
Bacteroides	Bacteroides caccae	Age at fecal sample	-0.018789	0.0867533	-0.21658	0.828964	-0.190844	0.153266
Bacteroides	Bacteroides caccae	C-section	-2.186	0.75126	-2.90978	0.00443228	-3.67595	-0.696054
Bacteroides	Bacteroides caccae	Siblings	-0.0169745	0.61022	-0.027817	0.977862	-1.2272	1.19325
Bacteroides	Bacteroides caccae	Readcount (depth)	-7.50214e-07	3.43959e-06	-0.218111	0.827774	-7.57183e-06	6.0714e-06
Bacteroides	Bacteroides xylanisolvens	GOS main FF	-0.0645973	0.617779	-0.104564	0.916925	-1.28982	1.16062
Bacteroides	Bacteroides xylanisolvens	Direct Abx	-1.55186	1.76284	-0.880318	0.380737	-5.04803	1.94432
Bacteroides	Bacteroides xylanisolvens	Pregnancy Abx	0.167518	0.557642	0.300405	0.764474	-0.938432	1.27347
Bacteroides	Bacteroides xylanisolvens	Age at fecal sample	0.0661939	0.0710033	0.932264	0.35338	-0.0746245	0.207012
Bacteroides	Bacteroides xylanisolvens	C-section	-0.739436	0.61487	-1.20259	0.231893	-1.95889	0.480014
Bacteroides	Bacteroides xylanisolvens	Siblings	0.529992	0.499436	1.06118	0.29109	-0.460521	1.5205
Bacteroides	Bacteroides xylanisolvens	Readcount (depth)	-8.99048e-07	2.81514e-06	-0.319362	0.750099	-6.48221e-06	4.68411e-06
Clostridium SS1	Clostridium neonatale	GOS main FF	-0.326703	0.285924	-1.14262	0.255844	-0.893766	0.240359
Clostridium SS1	Clostridium neonatale	Direct Abx	-0.248831	0.815887	-0.304982	0.760996	-1.86695	1.36929
Clostridium SS1	Clostridium neonatale	Pregnancy Abx	0.0358135	0.258091	0.138763	0.889908	-0.476049	0.547676
Clostridium SS1	Clostridium neonatale	Age at fecal sample	-0.0348785	0.0328622	-1.06136	0.291009	-0.100053	0.0302958
Clostridium SS1	Clostridium neonatale	C-section	0.234309	0.284578	0.823356	0.412208	-0.330084	0.798701
Clostridium SS1	Clostridium neonatale	Siblings	-0.402053	0.231152	-1.73935	0.0849615	-0.860488	0.0563823
Clostridium SS1	Clostridium neonatale	Readcount (depth)	-5.28304e-08	1.30292e-06	-0.0405478	0.967735	-2.63686e-06	2.5312e-06
Veillonella	Veillonella parvula	GOS main FF	0.802252	1.32099	0.60731	0.544982	-1.81763	3.42213
Veillonella	Veillonella parvula	Direct Abx	7.18304	3.76947	1.90559	0.0594924	-0.292809	14.6589
Veillonella	Veillonella parvula	Pregnancy Abx	-0.0727117	1.1924	-0.0609791	0.951494	-2.43756	2.29214
Veillonella	Veillonella parvula	Age at fecal sample	0.0461516	0.151826	0.303977	0.761759	-0.25496	0.347263
Veillonella	Veillonella parvula	C-section	-0.337219	1.31477	-0.256485	0.798088	-2.94476	2.27032
Veillonella	Veillonella parvula	Siblings	-0.116488	1.06794	-0.109077	0.913354	-2.2345	2.00152
Veillonella	Veillonella parvula	Readcount (depth)	1.09165e-05	6.0196e-06	1.81349	0.0726688	-1.02199e-06	2.28549e-05
Streptococcus	Streptococcus parasanguinis	GOS main FF	0.0928163	0.44118	0.210382	0.833785	-0.782161	0.967794
Streptococcus	Streptococcus parasanguinis	Direct Abx	0.457907	1.25891	0.363732	0.716804	-2.03885	2.95466
Streptococcus	Streptococcus parasanguinis	Pregnancy Abx	-0.0423136	0.398234	-0.106253	0.915588	-0.832117	0.74749
Streptococcus	Streptococcus parasanguinis	Age at fecal sample	-0.023757	0.0507063	-0.468522	0.640402	-0.124321	0.076807
Streptococcus	Streptococcus parasanguinis	C-section	-0.0585183	0.439103	-0.133268	0.894242	-0.929376	0.812339
Streptococcus	Streptococcus parasanguinis	Siblings	0.18378	0.356667	0.51527	0.607468	-0.523585	0.891145
Streptococcus	Streptococcus parasanguinis	Readcount (depth)	-3.24142e-07	2.0104e-06	-0.161232	0.872226	-4.3113e-06	3.66302e-06
Odoribacter	Odoribacter splanchnicus	GOS main FF	-0.267986	0.342939	-0.781439	0.436337	-0.948125	0.412153
Odoribacter	Odoribacter splanchnicus	Direct Abx	-0.757969	0.978581	-0.774559	0.440375	-2.69875	1.18282
Odoribacter	Odoribacter splanchnicus	Pregnancy Abx	-0.223143	0.309556	-0.720847	0.472637	-0.837074	0.390789
Odoribacter	Odoribacter splanchnicus	Age at fecal sample	0.020909	0.0394152	0.530482	0.59692	-0.0572616	0.0990797
Odoribacter	Odoribacter splanchnicus	C-section	-0.549204	0.341325	-1.60904	0.110669	-1.22614	0.127733
Odoribacter	Odoribacter splanchnicus	Siblings	0.28781	0.277245	1.03811	0.301651	-0.26204	0.837661
Odoribacter	Odoribacter splanchnicus	Readcount (depth)	2.29156e-06	1.56273e-06	1.46638	0.145591	-8.07747e-07	5.39087e-06
Parabacteroides	Parabacteroides distasonis	GOS main FF	0.91623	0.8128	1.12725	0.262255	-0.695767	2.52823
Parabacteroides	Parabacteroides distasonis	Direct Abx	-2.65536	2.31933	-1.14488	0.254911	-7.25521	1.94449
Parabacteroides	Parabacteroides distasonis	Pregnancy Abx	-0.781906	0.733679	-1.06573	0.289036	-2.23699	0.673173
Parabacteroides	Parabacteroides distasonis	Age at fecal sample	-0.0646664	0.0934178	-0.692227	0.490352	-0.249939	0.120606
Parabacteroides	Parabacteroides distasonis	C-section	-3.28283	0.808973	-4.05802	9.6528e-05	-4.88723	-1.67842
Parabacteroides	Parabacteroides distasonis	Siblings	0.731614	0.657098	1.1134	0.268128	-0.571586	2.03481
Parabacteroides	Parabacteroides distasonis	Readcount (depth)	-9.52558e-07	3.70383e-06	-0.257182	0.797551	-8.29822e-06	6.39311e-06
Bilophila	Bilophila wadsworthia	GOS main FF	-0.509726	0.392678	-1.29808	0.19716	-1.28851	0.269058
Bilophila	Bilophila wadsworthia	Direct Abx	-0.897983	1.12051	-0.801405	0.424742	-3.12025	1.32429
Bilophila	Bilophila wadsworthia	Pregnancy Abx	0.275511	0.354453	0.777284	0.438773	-0.427463	0.978484
Bilophila	Bilophila wadsworthia	Age at fecal sample	0.00441406	0.0451318	0.0978038	0.922278	-0.0850942	0.0939223
Bilophila	Bilophila wadsworthia	C-section	-0.719904	0.390829	-1.84199	0.0683533	-1.49502	0.0552132
Bilophila	Bilophila wadsworthia	Siblings	-0.392581	0.317456	-1.23665	0.21903	-1.02218	0.237018
Bilophila	Bilophila wadsworthia	Readcount (depth)	1.20669e-06	1.78938e-06	0.674359	0.501594	-2.34213e-06	4.7555e-06
Bacteroides	Bacteroides stercoris	GOS main FF	0.0564127	0.294009	0.191874	0.848218	-0.526685	0.63951
Bacteroides	Bacteroides stercoris	Direct Abx	-0.524034	0.838958	-0.624625	0.533599	-2.18791	1.13984
Bacteroides	Bacteroides stercoris	Pregnancy Abx	-0.130709	0.265389	-0.492517	0.623402	-0.657045	0.395628
Bacteroides	Bacteroides stercoris	Age at fecal sample	0.00283565	0.0337914	0.0839163	0.933286	-0.0641817	0.069853
Bacteroides	Bacteroides stercoris	C-section	-0.50372	0.292625	-1.72139	0.0881827	-1.08407	0.0766315
Bacteroides	Bacteroides stercoris	Siblings	-0.230964	0.237688	-0.971709	0.333472	-0.702362	0.240434
Bacteroides	Bacteroides stercoris	Readcount (depth)	-9.37498e-07	1.33976e-06	-0.69975	0.485661	-3.5946e-06	1.7196e-06
Alistipes	Alistipes onderdonkii	GOS main FF	-0.112071	0.442075	-0.253511	0.800378	-0.988822	0.76468
Alistipes	Alistipes onderdonkii	Direct Abx	-0.976806	1.26147	-0.774342	0.440502	-3.47863	1.52501
Alistipes	Alistipes onderdonkii	Pregnancy Abx	0.0817401	0.399042	0.204841	0.838101	-0.709665	0.873145
Alistipes	Alistipes onderdonkii	Age at fecal sample	0.0325915	0.0508091	0.64145	0.522655	-0.0681764	0.13336
Alistipes	Alistipes onderdonkii	C-section	-0.68055	0.439994	-1.54673	0.124996	-1.55317	0.192074
Alistipes	Alistipes onderdonkii	Siblings	0.201175	0.35739	0.562901	0.574726	-0.507624	0.909975
Alistipes	Alistipes onderdonkii	Readcount (depth)	3.90654e-06	2.01448e-06	1.93923	0.0552093	-8.87074e-08	7.90178e-06
Bifidobacterium	Bifidobacterium genus	GOS main FF	-0.865418	0.53686	-1.612	0.110022	-1.93015	0.199317
Bifidobacterium	Bifidobacterium genus	Direct Abx	-2.55881	1.53194	-1.67031	0.097894	-5.59705	0.479424
Bifidobacterium	Bifidobacterium genus	Pregnancy Abx	0.536847	0.4846	1.10781	0.270522	-0.424243	1.49794
Bifidobacterium	Bifidobacterium genus	Age at fecal sample	0.165245	0.0617031	2.67806	0.00861981	0.0428712	0.287619
Bifidobacterium	Bifidobacterium genus	C-section	-0.859978	0.534333	-1.60944	0.11058	-1.9197	0.199745
Bifidobacterium	Bifidobacterium genus	Siblings	-0.154537	0.434018	-0.356061	0.722523	-1.01531	0.706236
Bifidobacterium	Bifidobacterium genus	Readcount (depth)	1.86894e-06	2.4464e-06	0.763955	0.44664	-2.98292e-06	6.72081e-06
Streptococcus	Streptococcus gallolyticus	GOS main FF	-0.847565	0.6606	-1.28302	0.202363	-2.15771	0.462579
Streptococcus	Streptococcus gallolyticus	Direct Abx	-0.559082	1.88503	-0.296591	0.767376	-4.29759	3.17943
Streptococcus	Streptococcus gallolyticus	Pregnancy Abx	-0.0130644	0.596294	-0.0219094	0.982563	-1.19567	1.16954
Streptococcus	Streptococcus gallolyticus	Age at fecal sample	-0.113051	0.0759249	-1.48899	0.139546	-0.26363	0.0375278
Streptococcus	Streptococcus gallolyticus	C-section	-0.358618	0.657489	-0.545436	0.586633	-1.66259	0.945356
Streptococcus	Streptococcus gallolyticus	Siblings	-0.361284	0.534054	-0.676493	0.500244	-1.42045	0.697886
Streptococcus	Streptococcus gallolyticus	Readcount (depth)	-3.2094e-06	3.01027e-06	-1.06615	0.288849	-9.17955e-06	2.76076e-06
Enterococcus	Enterococcus casseliflavus	GOS main FF	0.223844	0.364488	0.614132	0.540482	-0.499033	0.946721
Enterococcus	Enterococcus casseliflavus	Direct Abx	-0.989764	1.04007	-0.951631	0.343512	-3.0525	1.07297
Enterococcus	Enterococcus casseliflavus	Pregnancy Abx	-0.0427199	0.329008	-0.129845	0.896943	-0.695229	0.609789
Enterococcus	Enterococcus casseliflavus	Age at fecal sample	0.0434538	0.0418919	1.03729	0.302032	-0.0396288	0.126536
Enterococcus	Enterococcus casseliflavus	C-section	-0.175253	0.362772	-0.483094	0.630054	-0.894726	0.54422
Enterococcus	Enterococcus casseliflavus	Siblings	-0.45156	0.294666	-1.53244	0.128479	-1.03596	0.132841
Enterococcus	Enterococcus casseliflavus	Readcount (depth)	9.50348e-07	1.66093e-06	0.572179	0.568447	-2.34371e-06	4.2444e-06
Phascolarctobacterium	Phascolarctobacterium faecium	GOS main FF	0.335432	0.469647	0.714222	0.476706	-0.596003	1.26687
Phascolarctobacterium	Phascolarctobacterium faecium	Direct Abx	-0.501376	1.34014	-0.374121	0.709084	-3.15924	2.15648
Phascolarctobacterium	Phascolarctobacterium faecium	Pregnancy Abx	0.0691682	0.42393	0.163159	0.870713	-0.771597	0.909934
Phascolarctobacterium	Phascolarctobacterium faecium	Age at fecal sample	-0.0132419	0.0539781	-0.24532	0.806696	-0.120295	0.093811
Phascolarctobacterium	Phascolarctobacterium faecium	C-section	-0.55052	0.467436	-1.17774	0.241613	-1.47757	0.37653
Phascolarctobacterium	Phascolarctobacterium faecium	Siblings	-0.288372	0.379681	-0.759513	0.449281	-1.04138	0.464635
Phascolarctobacterium	Phascolarctobacterium faecium	Readcount (depth)	1.89092e-06	2.14012e-06	0.883554	0.378995	-2.35351e-06	6.13535e-06
Lachnoclostridium	[Clostridium] clostridioforme	GOS main FF	-0.0958431	0.381715	-0.251086	0.802248	-0.852884	0.661198
Lachnoclostridium	[Clostridium] clostridioforme	Direct Abx	1.69868	1.08923	1.55953	0.12194	-0.461548	3.8589
Lachnoclostridium	[Clostridium] clostridioforme	Pregnancy Abx	0.0439202	0.344557	0.127469	0.898818	-0.639428	0.727268
Lachnoclostridium	[Clostridium] clostridioforme	Age at fecal sample	0.0523475	0.0438717	1.19319	0.235534	-0.0346617	0.139357
Lachnoclostridium	[Clostridium] clostridioforme	C-section	-0.344004	0.379917	-0.905469	0.36733	-1.09748	0.409473
Lachnoclostridium	[Clostridium] clostridioforme	Siblings	0.267076	0.308593	0.865463	0.388796	-0.344945	0.879097
Lachnoclostridium	[Clostridium] clostridioforme	Readcount (depth)	2.3448e-06	1.73943e-06	1.34803	0.180605	-1.10494e-06	5.79454e-06
Clostridioides	Clostridioides difficile	GOS main FF	-0.18093	0.400717	-0.451517	0.652566	-0.975658	0.613797
Clostridioides	Clostridioides difficile	Direct Abx	-0.293241	1.14345	-0.256453	0.798113	-2.561	1.97452
Clostridioides	Clostridioides difficile	Pregnancy Abx	0.312469	0.36171	0.863866	0.389669	-0.404897	1.02983
Clostridioides	Clostridioides difficile	Age at fecal sample	-0.0320093	0.0460557	-0.695012	0.488613	-0.12335	0.0593314
Clostridioides	Clostridioides difficile	C-section	0.719035	0.39883	1.80286	0.0743344	-0.0719507	1.51002
Clostridioides	Clostridioides difficile	Siblings	0.107615	0.323955	0.33219	0.740421	-0.534873	0.750103
Clostridioides	Clostridioides difficile	Readcount (depth)	1.87826e-06	1.82602e-06	1.02861	0.306073	-1.74322e-06	5.49973e-06
Erysipelatoclostridium	Erysipelatoclostridium ramosum	GOS main FF	0.400438	0.504446	0.793817	0.429127	-0.600013	1.40089
Erysipelatoclostridium	Erysipelatoclostridium ramosum	Direct Abx	2.58151	1.43944	1.79341	0.0758427	-0.27329	5.4363
Erysipelatoclostridium	Erysipelatoclostridium ramosum	Pregnancy Abx	-0.385113	0.455342	-0.845768	0.399643	-1.28818	0.517949
Erysipelatoclostridium	Erysipelatoclostridium ramosum	Age at fecal sample	-0.0481199	0.0579777	-0.829972	0.408474	-0.163105	0.0668652
Erysipelatoclostridium	Erysipelatoclostridium ramosum	C-section	0.182939	0.502071	0.364368	0.71633	-0.812801	1.17868
Erysipelatoclostridium	Erysipelatoclostridium ramosum	Siblings	0.557199	0.407814	1.36631	0.174818	-0.251603	1.366
Erysipelatoclostridium	Erysipelatoclostridium ramosum	Readcount (depth)	-3.36696e-06	2.2987e-06	-1.46472	0.146042	-7.92588e-06	1.19197e-06
Tyzzerella 4	Tyzzerella nexilis	GOS main FF	0.767397	0.39557	1.93998	0.0551172	-0.0171233	1.55192
Tyzzerella 4	Tyzzerella nexilis	Direct Abx	-0.734127	1.12876	-0.650382	0.516894	-2.97276	1.50451
Tyzzerella 4	Tyzzerella nexilis	Pregnancy Abx	-0.327354	0.357064	-0.916795	0.361392	-1.03551	0.380798
Tyzzerella 4	Tyzzerella nexilis	Age at fecal sample	0.0594457	0.0454642	1.30753	0.193944	-0.0307218	0.149613
Tyzzerella 4	Tyzzerella nexilis	C-section	0.24939	0.393708	0.63344	0.52785	-0.531436	1.03022
Tyzzerella 4	Tyzzerella nexilis	Siblings	-0.188555	0.319794	-0.589613	0.556741	-0.822791	0.445681
Tyzzerella 4	Tyzzerella nexilis	Readcount (depth)	1.80347e-07	1.80256e-06	0.10005	0.920499	-3.39461e-06	3.7553e-06
[Clostridium] innocuum group	[Clostridium] innocuum	GOS main FF	-0.323155	0.326701	-0.989144	0.324911	-0.97109	0.32478
[Clostridium] innocuum group	[Clostridium] innocuum	Direct Abx	-0.316608	0.932246	-0.339618	0.734835	-2.1655	1.53228
[Clostridium] innocuum group	[Clostridium] innocuum	Pregnancy Abx	0.140866	0.294899	0.477675	0.633894	-0.443997	0.725728
[Clostridium] innocuum group	[Clostridium] innocuum	Age at fecal sample	-0.0165689	0.0375489	-0.441262	0.659948	-0.0910382	0.0579004
[Clostridium] innocuum group	[Clostridium] innocuum	C-section	0.161961	0.325163	0.498092	0.619481	-0.482923	0.806845
[Clostridium] innocuum group	[Clostridium] innocuum	Siblings	0.200529	0.264118	0.759241	0.449442	-0.323286	0.724345
[Clostridium] innocuum group	[Clostridium] innocuum	Readcount (depth)	-9.80166e-07	1.48874e-06	-0.658388	0.511758	-3.93272e-06	1.97239e-06
Parabacteroides	Parabacteroides merdae	GOS main FF	0.691767	0.551219	1.25498	0.212327	-0.401445	1.78498
Parabacteroides	Parabacteroides merdae	Direct Abx	-1.48821	1.57291	-0.94615	0.346287	-4.6077	1.63129
Parabacteroides	Parabacteroides merdae	Pregnancy Abx	-0.672203	0.497561	-1.351	0.179657	-1.659	0.314592
Parabacteroides	Parabacteroides merdae	Age at fecal sample	0.0535801	0.0633534	0.845733	0.399662	-0.0720665	0.179227
Parabacteroides	Parabacteroides merdae	C-section	-1.23536	0.548623	-2.25175	0.0264609	-2.32343	-0.147296
Parabacteroides	Parabacteroides merdae	Siblings	0.533515	0.445626	1.19723	0.233966	-0.350279	1.41731
Parabacteroides	Parabacteroides merdae	Readcount (depth)	2.34314e-06	2.51183e-06	0.932839	0.353085	-2.63849e-06	7.32476e-06
Collinsella	Collinsella aerofaciens	GOS main FF	0.308823	0.225866	1.36729	0.174511	-0.139128	0.756775
Collinsella	Collinsella aerofaciens	Direct Abx	-0.664204	0.64451	-1.03056	0.305162	-1.94244	0.614029
Collinsella	Collinsella aerofaciens	Pregnancy Abx	-0.15346	0.203879	-0.752701	0.453346	-0.557806	0.250886
Collinsella	Collinsella aerofaciens	Age at fecal sample	0.0589734	0.0259595	2.27175	0.0251806	0.00748889	0.110458
Collinsella	Collinsella aerofaciens	C-section	-0.269561	0.224802	-1.1991	0.23324	-0.715403	0.176281
Collinsella	Collinsella aerofaciens	Siblings	0.214358	0.182598	1.17393	0.24313	-0.147783	0.576499
Collinsella	Collinsella aerofaciens	Readcount (depth)	5.80608e-07	1.02924e-06	0.564112	0.573904	-1.46065e-06	2.62186e-06
Clostridium SS1	Clostridium tertium	GOS main FF	-0.81015	0.51047	-1.58707	0.115563	-1.82255	0.202248
Clostridium SS1	Clostridium tertium	Direct Abx	5.38345	1.45663	3.69582	0.000353202	2.49457	8.27234
Clostridium SS1	Clostridium tertium	Pregnancy Abx	0.222045	0.460779	0.481891	0.630906	-0.691802	1.13589
Clostridium SS1	Clostridium tertium	Age at fecal sample	-0.117428	0.0586701	-2.0015	0.0479681	-0.233787	-0.00107009
Clostridium SS1	Clostridium tertium	C-section	0.892365	0.508067	1.75639	0.0819936	-0.115266	1.9
Clostridium SS1	Clostridium tertium	Siblings	-0.310416	0.412684	-0.752189	0.453653	-1.12888	0.508045
Clostridium SS1	Clostridium tertium	Readcount (depth)	1.48545e-06	2.32615e-06	0.638586	0.524509	-3.12792e-06	6.09881e-06
Lachnoclostridium	[Clostridium] aldenense	GOS main FF	-0.248362	0.333289	-0.745186	0.457856	-0.909362	0.412637
Lachnoclostridium	[Clostridium] aldenense	Direct Abx	-0.0978611	0.951043	-0.102899	0.918243	-1.98403	1.78831
Lachnoclostridium	[Clostridium] aldenense	Pregnancy Abx	0.244616	0.300845	0.813097	0.418038	-0.352039	0.841272
Lachnoclostridium	[Clostridium] aldenense	Age at fecal sample	-0.0257509	0.038306	-0.672241	0.502935	-0.101722	0.05022
Lachnoclostridium	[Clostridium] aldenense	C-section	0.399202	0.331719	1.20343	0.231568	-0.258686	1.05709
Lachnoclostridium	[Clostridium] aldenense	Siblings	0.198019	0.269443	0.734918	0.46406	-0.336359	0.732396
Lachnoclostridium	[Clostridium] aldenense	Readcount (depth)	-4.33169e-07	1.51875e-06	-0.285213	0.776053	-3.44526e-06	2.57892e-06
UBA1819	Ruthenibacterium lactatiformans	GOS main FF	-0.177075	0.469291	-0.377324	0.706709	-1.1078	0.753653
UBA1819	Ruthenibacterium lactatiformans	Direct Abx	-1.21373	1.33913	-0.906357	0.366862	-3.86957	1.44211
UBA1819	Ruthenibacterium lactatiformans	Pregnancy Abx	-0.33771	0.423608	-0.797224	0.427155	-1.17784	0.502416
UBA1819	Ruthenibacterium lactatiformans	Age at fecal sample	0.0270384	0.0539371	0.501294	0.617234	-0.0799332	0.13401
UBA1819	Ruthenibacterium lactatiformans	C-section	-0.831107	0.467081	-1.77936	0.0781296	-1.75745	0.0952378
UBA1819	Ruthenibacterium lactatiformans	Siblings	-0.277528	0.379392	-0.731507	0.46613	-1.02996	0.474907
UBA1819	Ruthenibacterium lactatiformans	Readcount (depth)	8.529e-07	2.1385e-06	0.398831	0.690843	-3.38831e-06	5.0941e-06
Intestinibacter	Intestinibacter bartlettii	GOS main FF	-0.0421642	0.336633	-0.125253	0.900568	-0.709796	0.625468
Intestinibacter	Intestinibacter bartlettii	Direct Abx	-0.591896	0.960586	-0.616183	0.539133	-2.49699	1.3132
Intestinibacter	Intestinibacter bartlettii	Pregnancy Abx	0.412121	0.303864	1.35627	0.177979	-0.190521	1.01476
Intestinibacter	Intestinibacter bartlettii	Age at fecal sample	0.0229802	0.0386903	0.593951	0.553847	-0.053753	0.0997133
Intestinibacter	Intestinibacter bartlettii	C-section	0.382414	0.335048	1.14137	0.256363	-0.282075	1.0469
Intestinibacter	Intestinibacter bartlettii	Siblings	-0.378998	0.272147	-1.39262	0.166732	-0.918738	0.160741
Intestinibacter	Intestinibacter bartlettii	Readcount (depth)	1.34637e-07	1.53399e-06	0.0877687	0.930231	-2.90768e-06	3.17695e-06
Sutterella	Sutterella stercoricanis	GOS main FF	0.0514372	0.275984	0.186377	0.852515	-0.495912	0.598787
Sutterella	Sutterella stercoricanis	Direct Abx	-0.363481	0.787524	-0.461549	0.645378	-1.92535	1.19839
Sutterella	Sutterella stercoricanis	Pregnancy Abx	-0.34315	0.249119	-1.37745	0.171358	-0.837218	0.150919
Sutterella	Sutterella stercoricanis	Age at fecal sample	0.000931533	0.0317198	0.0293676	0.976628	-0.0619772	0.0638402
Sutterella	Sutterella stercoricanis	C-section	-0.339525	0.274685	-1.23605	0.21925	-0.884298	0.205247
Sutterella	Sutterella stercoricanis	Siblings	0.214608	0.223116	0.961865	0.33837	-0.227891	0.657106
Sutterella	Sutterella stercoricanis	Readcount (depth)	1.33244e-06	1.25762e-06	1.05949	0.291854	-1.16176e-06	3.82664e-06
Rothia	Rothia mucilaginosa	GOS main FF	-0.025184	0.261486	-0.0963113	0.92346	-0.54378	0.493411
Rothia	Rothia mucilaginosa	Direct Abx	-0.452953	0.746153	-0.607051	0.545153	-1.93277	1.02687
Rothia	Rothia mucilaginosa	Pregnancy Abx	0.0210131	0.236032	0.0890267	0.929234	-0.4471	0.489127
Rothia	Rothia mucilaginosa	Age at fecal sample	0.000231448	0.0300534	0.00770123	0.99387	-0.0593725	0.0598354
Rothia	Rothia mucilaginosa	C-section	-0.37187	0.260255	-1.42887	0.156067	-0.888024	0.144284
Rothia	Rothia mucilaginosa	Siblings	-0.162869	0.211395	-0.770448	0.442798	-0.582121	0.256383
Rothia	Rothia mucilaginosa	Readcount (depth)	-4.366e-07	1.19156e-06	-0.366411	0.71481	-2.79977e-06	1.92657e-06
Clostridium SS1	Clostridium butyricum	GOS main FF	-0.30672	0.431344	-0.711081	0.478642	-1.16219	0.548749
Clostridium SS1	Clostridium butyricum	Direct Abx	3.08899	1.23085	2.50965	0.0136425	0.647901	5.53008
Clostridium SS1	Clostridium butyricum	Pregnancy Abx	0.226512	0.389355	0.581762	0.561998	-0.545683	0.998707
Clostridium SS1	Clostridium butyricum	Age at fecal sample	-0.0444897	0.0495758	-0.897407	0.371595	-0.142812	0.0538323
Clostridium SS1	Clostridium butyricum	C-section	0.17349	0.429313	0.404109	0.68697	-0.677952	1.02493
Clostridium SS1	Clostridium butyricum	Siblings	-0.32086	0.348715	-0.92012	0.35966	-1.01245	0.370735
Clostridium SS1	Clostridium butyricum	Readcount (depth)	-3.23125e-07	1.96558e-06	-0.164392	0.869745	-4.22139e-06	3.57514e-06
Flavonifractor	Flavonifractor plautii	GOS main FF	-0.45861	0.522897	-0.877055	0.382498	-1.49565	0.578433
Flavonifractor	Flavonifractor plautii	Direct Abx	-1.28553	1.49209	-0.861565	0.390928	-4.24475	1.67368
Flavonifractor	Flavonifractor plautii	Pregnancy Abx	0.205045	0.471996	0.434422	0.664891	-0.731048	1.14114
Flavonifractor	Flavonifractor plautii	Age at fecal sample	0.0331978	0.0600983	0.552392	0.581877	-0.085993	0.152389
Flavonifractor	Flavonifractor plautii	C-section	-0.0829311	0.520435	-0.15935	0.873706	-1.11509	0.949229
Flavonifractor	Flavonifractor plautii	Siblings	0.216092	0.42273	0.511182	0.610318	-0.622293	1.05448
Flavonifractor	Flavonifractor plautii	Readcount (depth)	-1.99308e-06	2.38278e-06	-0.836454	0.404836	-6.71875e-06	2.73259e-06
Clostridium SS1	Clostridium perfringens	GOS main FF	-1.19101	0.537204	-2.21706	0.0288173	-2.25643	-0.125594
Clostridium SS1	Clostridium perfringens	Direct Abx	5.14265	1.53292	3.35481	0.00111267	2.10247	8.18284
Clostridium SS1	Clostridium perfringens	Pregnancy Abx	0.937825	0.484911	1.93402	0.0558553	-0.0238806	1.89953
Clostridium SS1	Clostridium perfringens	Age at fecal sample	-0.0640067	0.0617427	-1.03667	0.302318	-0.186459	0.0584453
Clostridium SS1	Clostridium perfringens	C-section	1.51969	0.534675	2.84226	0.00540142	0.459286	2.58009
Clostridium SS1	Clostridium perfringens	Siblings	-0.963231	0.434296	-2.21791	0.0287571	-1.82456	-0.101906
Clostridium SS1	Clostridium perfringens	Readcount (depth)	1.76884e-06	2.44797e-06	0.722575	0.471578	-3.08613e-06	6.62382e-06
Alistipes	Alistipes finegoldii	GOS main FF	0.0248891	0.248134	0.100305	0.920297	-0.467227	0.517005
Alistipes	Alistipes finegoldii	Direct Abx	-0.424138	0.708054	-0.59902	0.550475	-1.8284	0.98012
Alistipes	Alistipes finegoldii	Pregnancy Abx	0.00830209	0.22398	0.0370662	0.970504	-0.435909	0.452514
Alistipes	Alistipes finegoldii	Age at fecal sample	0.0166199	0.0285189	0.582768	0.561323	-0.0399406	0.0731804
Alistipes	Alistipes finegoldii	C-section	-0.246884	0.246966	-0.999669	0.319813	-0.736683	0.242915
Alistipes	Alistipes finegoldii	Siblings	-0.0407993	0.200601	-0.203385	0.839235	-0.438645	0.357046
Alistipes	Alistipes finegoldii	Readcount (depth)	2.66838e-06	1.13072e-06	2.3599	0.0201641	4.25867e-07	4.91089e-06
Lactobacillus	Lactobacillus fermentum	GOS main FF	1.12958	0.335509	3.36676	0.00107017	0.464176	1.79498
Lactobacillus	Lactobacillus fermentum	Direct Abx	-0.539095	0.957378	-0.563095	0.574594	-2.43783	1.35964
Lactobacillus	Lactobacillus fermentum	Pregnancy Abx	-0.147535	0.302849	-0.487158	0.627181	-0.748165	0.453094
Lactobacillus	Lactobacillus fermentum	Age at fecal sample	0.0557441	0.0385611	1.4456	0.151324	-0.0207328	0.132221
Lactobacillus	Lactobacillus fermentum	C-section	0.231068	0.333929	0.691967	0.490515	-0.431202	0.893337
Lactobacillus	Lactobacillus fermentum	Siblings	0.112467	0.271238	0.414642	0.679267	-0.42547	0.650403
Lactobacillus	Lactobacillus fermentum	Readcount (depth)	8.18415e-07	1.52887e-06	0.535307	0.593591	-2.21374e-06	3.85057e-06
Bacteroides	Bacteroides massiliensis	GOS main FF	-0.482702	0.613727	-0.786511	0.433374	-1.69988	0.734479
Bacteroides	Bacteroides massiliensis	Direct Abx	-1.89929	1.75128	-1.08452	0.280668	-5.37253	1.57396
Bacteroides	Bacteroides massiliensis	Pregnancy Abx	-0.454878	0.553984	-0.821103	0.413484	-1.55357	0.643819
Bacteroides	Bacteroides massiliensis	Age at fecal sample	0.0875095	0.0705376	1.24061	0.217569	-0.0523853	0.227404
Bacteroides	Bacteroides massiliensis	C-section	-1.20255	0.610837	-1.96869	0.0516753	-2.414	0.00889957
Bacteroides	Bacteroides massiliensis	Siblings	-0.245467	0.49616	-0.494734	0.621842	-1.22948	0.738549
Bacteroides	Bacteroides massiliensis	Readcount (depth)	7.59939e-07	2.79667e-06	0.27173	0.786374	-4.7866e-06	6.30648e-06

## Sheet: ASV
Taxon parent (Species)	ASV name	Term	β Estimate	std error	t-statistic	p value	95% CI low	95% CI high
Enterobacteriaceae family	Enterobacteriaceae family 02	GOS main FF	-0.484433	0.816931	-0.592992	0.554486	-2.10462	1.13576
Enterobacteriaceae family	Enterobacteriaceae family 02	Direct Abx	3.9836	2.33112	1.70888	0.0904853	-0.639629	8.60683
Enterobacteriaceae family	Enterobacteriaceae family 02	Pregnancy Abx	0.203478	0.737407	0.275937	0.78315	-1.259	1.66595
Enterobacteriaceae family	Enterobacteriaceae family 02	Age at fecal sample	0.0258019	0.0938925	0.274802	0.784019	-0.160412	0.212016
Enterobacteriaceae family	Enterobacteriaceae family 02	C-section	1.87138	0.813084	2.30158	0.0233719	0.258819	3.48394
Enterobacteriaceae family	Enterobacteriaceae family 02	Siblings	0.0455379	0.660438	0.0689511	0.945162	-1.26428	1.35536
Enterobacteriaceae family	Enterobacteriaceae family 02	Readcount (depth)	1.08836e-06	3.72265e-06	0.292362	0.770598	-6.29463e-06	8.47136e-06
Bifidobacterium bifidum	Bifidobacterium 02	GOS main FF	0.993669	0.737052	1.34817	0.180562	-0.468099	2.45544
Bifidobacterium bifidum	Bifidobacterium 02	Direct Abx	-2.92256	2.10319	-1.38959	0.167651	-7.09373	1.24862
Bifidobacterium bifidum	Bifidobacterium 02	Pregnancy Abx	0.591432	0.665304	0.888964	0.376094	-0.728042	1.91091
Bifidobacterium bifidum	Bifidobacterium 02	Age at fecal sample	0.121865	0.0847118	1.43859	0.153299	-0.0461405	0.289871
Bifidobacterium bifidum	Bifidobacterium 02	C-section	-1.92549	0.733581	-2.62478	0.00998973	-3.38038	-0.470605
Bifidobacterium bifidum	Bifidobacterium 02	Siblings	0.487074	0.595861	0.817429	0.41557	-0.694675	1.66882
Bifidobacterium bifidum	Bifidobacterium 02	Readcount (depth)	1.20909e-06	3.35865e-06	0.359992	0.71959	-5.452e-06	7.87018e-06
Bifidobacterium dentium	Bifidobacterium 04	GOS main FF	0.417504	0.549181	0.76023	0.448854	-0.671667	1.50668
Bifidobacterium dentium	Bifidobacterium 04	Direct Abx	-0.74596	1.56709	-0.476015	0.635072	-3.85392	2.362
Bifidobacterium dentium	Bifidobacterium 04	Pregnancy Abx	0.391207	0.495722	0.789167	0.431827	-0.59194	1.37435
Bifidobacterium dentium	Bifidobacterium 04	Age at fecal sample	0.0614602	0.0631192	0.973716	0.332479	-0.0637219	0.186642
Bifidobacterium dentium	Bifidobacterium 04	C-section	1.53244	0.546595	2.80361	0.00604015	0.448397	2.61648
Bifidobacterium dentium	Bifidobacterium 04	Siblings	-0.217376	0.443979	-0.489609	0.625452	-1.0979	0.663152
Bifidobacterium dentium	Bifidobacterium 04	Readcount (depth)	2.27429e-07	2.50255e-06	0.090879	0.927765	-4.73578e-06	5.19064e-06
Lactococcus lactis	Lactococcus 1	GOS main FF	0.170519	0.384913	0.443006	0.65869	-0.592866	0.933903
Lactococcus lactis	Lactococcus 1	Direct Abx	-0.545122	1.09835	-0.496308	0.620735	-2.72345	1.6332
Lactococcus lactis	Lactococcus 1	Pregnancy Abx	0.129096	0.347444	0.37156	0.710984	-0.559977	0.81817
Lactococcus lactis	Lactococcus 1	Age at fecal sample	0.0217731	0.0442393	0.492166	0.623649	-0.0659652	0.109511
Lactococcus lactis	Lactococcus 1	C-section	0.103515	0.383101	0.270204	0.787544	-0.656275	0.863305
Lactococcus lactis	Lactococcus 1	Siblings	-0.0161334	0.311178	-0.0518462	0.958752	-0.633282	0.601016
Lactococcus lactis	Lactococcus 1	Readcount (depth)	-2.75278e-06	1.754e-06	-1.56943	0.119615	-6.23142e-06	7.25869e-07
Streptococcus sp	Anthococcus 1	GOS main FF	0.0443255	0.183213	0.241934	0.809312	-0.319034	0.407685
Streptococcus sp	Anthococcus 1	Direct Abx	-0.414372	0.5228	-0.792601	0.429832	-1.45122	0.622479
Streptococcus sp	Anthococcus 1	Pregnancy Abx	-0.128583	0.165378	-0.77751	0.43864	-0.456572	0.199406
Streptococcus sp	Anthococcus 1	Age at fecal sample	0.0197824	0.0210573	0.939455	0.349695	-0.0219798	0.0615445
Streptococcus sp	Anthococcus 1	C-section	-0.0274224	0.18235	-0.150383	0.880756	-0.389071	0.334226
Streptococcus sp	Anthococcus 1	Siblings	0.248516	0.148116	1.67784	0.0964099	-0.045238	0.542269
Streptococcus sp	Anthococcus 1	Readcount (depth)	-3.73183e-07	8.34878e-07	-0.446991	0.65582	-2.02897e-06	1.2826e-06
Leuconostoc lactis	Leuconostoc 1	GOS main FF	0.286283	0.206059	1.38933	0.16773	-0.122386	0.694952
Leuconostoc lactis	Leuconostoc 1	Direct Abx	-0.383472	0.587991	-0.652174	0.515741	-1.54961	0.782668
Leuconostoc lactis	Leuconostoc 1	Pregnancy Abx	0.203241	0.186	1.09269	0.277079	-0.165647	0.572128
Leuconostoc lactis	Leuconostoc 1	Age at fecal sample	0.0191758	0.023683	0.809688	0.419986	-0.0277938	0.0661455
Leuconostoc lactis	Leuconostoc 1	C-section	0.211802	0.205088	1.03273	0.304148	-0.194943	0.618546
Leuconostoc lactis	Leuconostoc 1	Siblings	0.258841	0.166586	1.5538	0.123299	-0.0715423	0.589225
Leuconostoc lactis	Leuconostoc 1	Readcount (depth)	-6.98958e-07	9.38983e-07	-0.744378	0.458343	-2.56121e-06	1.16329e-06
Bifidobacterium longum	Bifidobacterium 01	GOS main FF	-0.237048	0.838741	-0.282623	0.778033	-1.90049	1.4264
Bifidobacterium longum	Bifidobacterium 01	Direct Abx	-2.96925	2.39336	-1.24062	0.217564	-7.71591	1.77741
Bifidobacterium longum	Bifidobacterium 01	Pregnancy Abx	-0.762974	0.757094	-1.00777	0.315928	-2.26449	0.738544
Bifidobacterium longum	Bifidobacterium 01	Age at fecal sample	0.0154786	0.0963993	0.160568	0.872748	-0.175707	0.206664
Bifidobacterium longum	Bifidobacterium 01	C-section	-2.17161	0.834792	-2.60138	0.0106513	-3.82722	-0.515999
Bifidobacterium longum	Bifidobacterium 01	Siblings	1.57437	0.67807	2.32184	0.0222102	0.229576	2.91916
Bifidobacterium longum	Bifidobacterium 01	Readcount (depth)	2.85692e-08	3.82203e-06	0.00747487	0.99405	-7.55153e-06	7.60867e-06
Staphylococcus aureus	Staphylococcus 1	GOS main FF	0.368107	0.273697	1.34495	0.181597	-0.174706	0.91092
Staphylococcus aureus	Staphylococcus 1	Direct Abx	-0.199678	0.780997	-0.255671	0.798715	-1.7486	1.34925
Staphylococcus aureus	Staphylococcus 1	Pregnancy Abx	0.140115	0.247054	0.567143	0.571851	-0.349859	0.630089
Staphylococcus aureus	Staphylococcus 1	Age at fecal sample	-0.0169388	0.0314569	-0.538478	0.591409	-0.0793262	0.0454485
Staphylococcus aureus	Staphylococcus 1	C-section	0.371648	0.272408	1.36431	0.175445	-0.168609	0.911906
Staphylococcus aureus	Staphylococcus 1	Siblings	-0.0877317	0.221267	-0.396497	0.692559	-0.526563	0.351099
Staphylococcus aureus	Staphylococcus 1	Readcount (depth)	-1.89253e-06	1.2472e-06	-1.51742	0.132223	-4.36606e-06	5.80996e-07
Enterobacteriaceae family	Enterobacteriaceae family 01	GOS main FF	-1.15694	0.688341	-1.68077	0.0958379	-2.52211	0.20822
Enterobacteriaceae family	Enterobacteriaceae family 01	Direct Abx	-3.29249	1.96419	-1.67626	0.0967208	-7.18799	0.603021
Enterobacteriaceae family	Enterobacteriaceae family 01	Pregnancy Abx	-0.151576	0.621336	-0.243951	0.807754	-1.38385	1.0807
Enterobacteriaceae family	Enterobacteriaceae family 01	Age at fecal sample	0.0264404	0.0791134	0.33421	0.738901	-0.130462	0.183343
Enterobacteriaceae family	Enterobacteriaceae family 01	C-section	1.10655	0.6851	1.61517	0.109334	-0.252183	2.46529
Enterobacteriaceae family	Enterobacteriaceae family 01	Siblings	0.0705072	0.556481	0.126702	0.899423	-1.03314	1.17416
Enterobacteriaceae family	Enterobacteriaceae family 01	Readcount (depth)	-8.84955e-06	3.13668e-06	-2.82131	0.00573958	-1.50704e-05	-2.62868e-06
Bacteroides thetaiotaomicron	Bacteroides 03	GOS main FF	-1.50339	0.785514	-1.91389	0.0584096	-3.06127	0.0544923
Bacteroides thetaiotaomicron	Bacteroides 03	Direct Abx	-2.74445	2.24147	-1.22439	0.223597	-7.18988	1.70099
Bacteroides thetaiotaomicron	Bacteroides 03	Pregnancy Abx	-0.845108	0.709049	-1.19189	0.236044	-2.25134	0.561124
Bacteroides thetaiotaomicron	Bacteroides 03	Age at fecal sample	-0.0488767	0.0902818	-0.54138	0.589415	-0.227929	0.130176
Bacteroides thetaiotaomicron	Bacteroides 03	C-section	-1.73075	0.781816	-2.21375	0.0290511	-3.28129	-0.180198
Bacteroides thetaiotaomicron	Bacteroides 03	Siblings	-0.462384	0.63504	-0.728117	0.468194	-1.72184	0.797068
Bacteroides thetaiotaomicron	Bacteroides 03	Readcount (depth)	-2.48551e-06	3.57949e-06	-0.694375	0.48901	-9.58458e-06	4.61356e-06
Bacteroides dorei	Bacteroides 01	GOS main FF	0.247826	0.982876	0.252144	0.801432	-1.70148	2.19713
Bacteroides dorei	Bacteroides 01	Direct Abx	-1.08518	2.80465	-0.386924	0.699611	-6.64754	4.47717
Bacteroides dorei	Bacteroides 01	Pregnancy Abx	-0.63079	0.887199	-0.710991	0.478697	-2.39034	1.12876
Bacteroides dorei	Bacteroides 01	Age at fecal sample	0.175441	0.112965	1.55305	0.123478	-0.0485989	0.399481
Bacteroides dorei	Bacteroides 01	C-section	-3.90167	0.978248	-3.98843	0.000124596	-5.8418	-1.96155
Bacteroides dorei	Bacteroides 01	Siblings	1.2213	0.794594	1.53701	0.127357	-0.354589	2.79719
Bacteroides dorei	Bacteroides 01	Readcount (depth)	2.43471e-06	4.47884e-06	0.543603	0.587889	-6.44801e-06	1.13174e-05
Bacteroides fragilis	Bacteroides 02	GOS main FF	-0.927831	0.863382	-1.07465	0.285044	-2.64015	0.784484
Bacteroides fragilis	Bacteroides 02	Direct Abx	-1.61952	2.46367	-0.657361	0.512415	-6.50563	3.26659
Bacteroides fragilis	Bacteroides 02	Pregnancy Abx	0.776437	0.779337	0.996278	0.32145	-0.769195	2.32207
Bacteroides fragilis	Bacteroides 02	Age at fecal sample	-0.0812294	0.0992314	-0.818586	0.414913	-0.278031	0.115573
Bacteroides fragilis	Bacteroides 02	C-section	-1.32021	0.859317	-1.53635	0.127519	-3.02446	0.384041
Bacteroides fragilis	Bacteroides 02	Siblings	0.201774	0.697991	0.289077	0.773103	-1.18253	1.58607
Bacteroides fragilis	Bacteroides 02	Readcount (depth)	7.95908e-06	3.93432e-06	2.02299	0.0456656	1.56276e-07	1.57619e-05
Bacteroides uniformis	Bacteroides 06	GOS main FF	0.761986	0.655195	1.16299	0.24752	-0.537439	2.06141
Bacteroides uniformis	Bacteroides 06	Direct Abx	-1.51134	1.86961	-0.808376	0.420738	-5.21927	2.19658
Bacteroides uniformis	Bacteroides 06	Pregnancy Abx	0.417479	0.591416	0.705898	0.481845	-0.755455	1.59041
Bacteroides uniformis	Bacteroides 06	Age at fecal sample	-0.0521206	0.0753037	-0.692138	0.490408	-0.201468	0.0972266
Bacteroides uniformis	Bacteroides 06	C-section	-1.76465	0.65211	-2.70606	0.00797046	-3.05795	-0.471341
Bacteroides uniformis	Bacteroides 06	Siblings	0.117775	0.529685	0.222349	0.824482	-0.93273	1.16828
Bacteroides uniformis	Bacteroides 06	Readcount (depth)	8.33662e-06	2.98564e-06	2.79224	0.00624076	2.41531e-06	1.42579e-05
Sutterella wadsworthensis	Sutterella 1	GOS main FF	0.816546	0.438063	1.86399	0.0651708	-0.0522489	1.68534
Sutterella wadsworthensis	Sutterella 1	Direct Abx	-0.0118172	1.25002	-0.00945366	0.992475	-2.49093	2.4673
Sutterella wadsworthensis	Sutterella 1	Pregnancy Abx	0.625436	0.39542	1.5817	0.116784	-0.158787	1.40966
Sutterella wadsworthensis	Sutterella 1	Age at fecal sample	-0.0270227	0.0503481	-0.536718	0.59262	-0.126876	0.0728308
Sutterella wadsworthensis	Sutterella 1	C-section	-0.410558	0.436001	-0.941646	0.348577	-1.27526	0.454146
Sutterella wadsworthensis	Sutterella 1	Siblings	0.400417	0.354147	1.13065	0.260828	-0.30195	1.10278
Sutterella wadsworthensis	Sutterella 1	Readcount (depth)	-5.9859e-07	1.9962e-06	-0.299865	0.764884	-4.55758e-06	3.3604e-06
Streptococcus salivarius	Streptococcus 1	GOS main FF	1.00027	0.703456	1.42193	0.158066	-0.394871	2.39541
Streptococcus salivarius	Streptococcus 1	Direct Abx	1.24671	2.00732	0.621084	0.535916	-2.73433	5.22776
Streptococcus salivarius	Streptococcus 1	Pregnancy Abx	-0.708706	0.634979	-1.11611	0.266972	-1.96804	0.550624
Streptococcus salivarius	Streptococcus 1	Age at fecal sample	0.00526167	0.0808505	0.065079	0.948237	-0.155086	0.16561
Streptococcus salivarius	Streptococcus 1	C-section	-0.0746585	0.700144	-0.106633	0.915287	-1.46323	1.31391
Streptococcus salivarius	Streptococcus 1	Siblings	-0.0929296	0.5687	-0.163407	0.870518	-1.22081	1.03495
Streptococcus salivarius	Streptococcus 1	Readcount (depth)	-4.21866e-06	3.20556e-06	-1.31605	0.19108	-1.05761e-05	2.13881e-06
[Ruminococcus] gnavus	[Ruminococcus] gnavus group 1	GOS main FF	0.288933	0.67047	0.43094	0.667412	-1.04079	1.61865
[Ruminococcus] gnavus	[Ruminococcus] gnavus group 1	Direct Abx	-1.27746	1.91319	-0.667708	0.505814	-5.07183	2.51692
[Ruminococcus] gnavus	[Ruminococcus] gnavus group 1	Pregnancy Abx	-1.40198	0.605204	-2.31654	0.0225092	-2.60226	-0.201697
[Ruminococcus] gnavus	[Ruminococcus] gnavus group 1	Age at fecal sample	-0.0421372	0.0770594	-0.546815	0.585689	-0.194966	0.110692
[Ruminococcus] gnavus	[Ruminococcus] gnavus group 1	C-section	0.353033	0.667314	0.529036	0.597919	-0.970426	1.67649
[Ruminococcus] gnavus	[Ruminococcus] gnavus group 1	Siblings	1.24977	0.542034	2.30571	0.023131	0.174776	2.32477
[Ruminococcus] gnavus	[Ruminococcus] gnavus group 1	Readcount (depth)	-5.65586e-06	3.05525e-06	-1.85119	0.0670067	-1.17152e-05	4.03505e-07
Bifidobacterium adolescentis	Bifidobacterium 03	GOS main FF	1.19935	0.862245	1.39096	0.167234	-0.510708	2.90941
Bifidobacterium adolescentis	Bifidobacterium 03	Direct Abx	-2.90552	2.46043	-1.1809	0.240362	-7.78519	1.97416
Bifidobacterium adolescentis	Bifidobacterium 03	Pregnancy Abx	-1.72652	0.778311	-2.21829	0.0287303	-3.27012	-0.182925
Bifidobacterium adolescentis	Bifidobacterium 03	Age at fecal sample	-0.0155188	0.0991007	-0.156596	0.87587	-0.212062	0.181024
Bifidobacterium adolescentis	Bifidobacterium 03	C-section	-2.78282	0.858185	-3.24268	0.00159623	-4.48483	-1.08081
Bifidobacterium adolescentis	Bifidobacterium 03	Siblings	1.44689	0.697072	2.07567	0.0404155	0.0644118	2.82937
Bifidobacterium adolescentis	Bifidobacterium 03	Readcount (depth)	5.29735e-06	3.92914e-06	1.34822	0.180545	-2.49518e-06	1.30899e-05
Bacteroides ovatus	Bacteroides 08	GOS main FF	0.868414	0.448412	1.93664	0.0555289	-0.020905	1.75773
Bacteroides ovatus	Bacteroides 08	Direct Abx	-0.360971	1.27955	-0.282108	0.778427	-2.89865	2.17671
Bacteroides ovatus	Bacteroides 08	Pregnancy Abx	0.660948	0.404762	1.63293	0.105537	-0.141801	1.4637
Bacteroides ovatus	Bacteroides 08	Age at fecal sample	-0.0245105	0.0515375	-0.475587	0.635376	-0.126723	0.0777019
Bacteroides ovatus	Bacteroides 08	C-section	-0.639867	0.446301	-1.43371	0.154683	-1.525	0.245265
Bacteroides ovatus	Bacteroides 08	Siblings	-0.0443606	0.362513	-0.12237	0.902845	-0.76332	0.674599
Bacteroides ovatus	Bacteroides 08	Readcount (depth)	1.43932e-06	2.04336e-06	0.704391	0.482779	-2.61319e-06	5.49183e-06
Veillonella sp	Veillonella 2	GOS main FF	0.728215	0.696119	1.04611	0.297961	-0.652373	2.1088
Veillonella sp	Veillonella 2	Direct Abx	1.07105	1.98638	0.539198	0.590914	-2.86847	5.01058
Veillonella sp	Veillonella 2	Pregnancy Abx	0.228832	0.628356	0.364175	0.716474	-1.01736	1.47503
Veillonella sp	Veillonella 2	Age at fecal sample	-0.00736218	0.0800073	-0.0920188	0.926862	-0.166038	0.151313
Veillonella sp	Veillonella 2	C-section	-0.0525207	0.692842	-0.0758048	0.939721	-1.42661	1.32157
Veillonella sp	Veillonella 2	Siblings	0.565797	0.562769	1.00538	0.31707	-0.550323	1.68192
Veillonella sp	Veillonella 2	Readcount (depth)	-6.87244e-07	3.17213e-06	-0.216651	0.828909	-6.97841e-06	5.60392e-06
Lactobacillus gasseri	Lactobacillus 1	GOS main FF	0.667586	0.425109	1.57039	0.119391	-0.175516	1.51069
Lactobacillus gasseri	Lactobacillus 1	Direct Abx	-0.266181	1.21305	-0.21943	0.826749	-2.67198	2.13962
Lactobacillus gasseri	Lactobacillus 1	Pregnancy Abx	-0.15173	0.383727	-0.395411	0.693357	-0.912762	0.609302
Lactobacillus gasseri	Lactobacillus 1	Age at fecal sample	-0.0603676	0.0488592	-1.23554	0.219439	-0.157268	0.036533
Lactobacillus gasseri	Lactobacillus 1	C-section	-0.37619	0.423107	-0.889113	0.376014	-1.21532	0.462943
Lactobacillus gasseri	Lactobacillus 1	Siblings	-0.251737	0.343674	-0.732489	0.465534	-0.933334	0.429859
Lactobacillus gasseri	Lactobacillus 1	Readcount (depth)	-1.63439e-07	1.93717e-06	-0.0843703	0.932926	-4.00535e-06	3.67847e-06
Streptococcus salivarius	Streptococcus 3	GOS main FF	0.0939113	0.486359	0.193091	0.847268	-0.870667	1.05849
Streptococcus salivarius	Streptococcus 3	Direct Abx	-0.512407	1.38783	-0.369214	0.712726	-3.26484	2.24003
Streptococcus salivarius	Streptococcus 3	Pregnancy Abx	0.6766	0.439015	1.54118	0.12634	-0.194082	1.54728
Streptococcus salivarius	Streptococcus 3	Age at fecal sample	-0.0150952	0.0558988	-0.270045	0.787666	-0.125957	0.095767
Streptococcus salivarius	Streptococcus 3	C-section	-0.0687039	0.484069	-0.14193	0.887413	-1.02874	0.891332
Streptococcus salivarius	Streptococcus 3	Siblings	-0.206253	0.393191	-0.524561	0.601015	-0.986054	0.573549
Streptococcus salivarius	Streptococcus 3	Readcount (depth)	3.20727e-06	2.21627e-06	1.44714	0.150893	-1.18819e-06	7.60273e-06
Enterococcus faecalis	Enterococcus 1	GOS main FF	-0.087162	0.708457	-0.123031	0.902322	-1.49222	1.31789
Enterococcus faecalis	Enterococcus 1	Direct Abx	2.2886	2.02159	1.13208	0.260229	-1.72074	6.29795
Enterococcus faecalis	Enterococcus 1	Pregnancy Abx	1.39264	0.639493	2.17773	0.0317086	0.124357	2.66092
Enterococcus faecalis	Enterococcus 1	Age at fecal sample	0.0201774	0.0814253	0.247802	0.804781	-0.14131	0.181665
Enterococcus faecalis	Enterococcus 1	C-section	1.52948	0.705121	2.1691	0.0323753	0.131038	2.92792
Enterococcus faecalis	Enterococcus 1	Siblings	-0.111292	0.572743	-0.194314	0.846313	-1.24719	1.02461
Enterococcus faecalis	Enterococcus 1	Readcount (depth)	2.59188e-06	3.22835e-06	0.802852	0.423909	-3.81078e-06	8.99455e-06
Ruminococcus sp	Blautia 1	GOS main FF	0.00243012	0.394431	0.00616107	0.995096	-0.779831	0.784691
Ruminococcus sp	Blautia 1	Direct Abx	-0.64798	1.12551	-0.57572	0.56606	-2.88017	1.58421
Ruminococcus sp	Blautia 1	Pregnancy Abx	-0.59406	0.356036	-1.66854	0.0982455	-1.30017	0.112053
Ruminococcus sp	Blautia 1	Age at fecal sample	0.0339868	0.0453333	0.749709	0.455139	-0.0559211	0.123895
Ruminococcus sp	Blautia 1	C-section	0.298458	0.392574	0.760259	0.448836	-0.48012	1.07704
Ruminococcus sp	Blautia 1	Siblings	0.403308	0.318873	1.26479	0.2088	-0.229102	1.03572
Ruminococcus sp	Blautia 1	Readcount (depth)	-1.19818e-06	1.79737e-06	-0.666628	0.5065	-4.76284e-06	2.36649e-06
Clostridium paraputrificum	Clostridium sensu stricto 1 1	GOS main FF	-0.849541	0.556967	-1.5253	0.130249	-1.95415	0.255071
Clostridium paraputrificum	Clostridium sensu stricto 1 1	Direct Abx	-1.20201	1.58931	-0.756306	0.451192	-4.35403	1.95002
Clostridium paraputrificum	Clostridium sensu stricto 1 1	Pregnancy Abx	0.137675	0.50275	0.273844	0.784753	-0.85941	1.13476
Clostridium paraputrificum	Clostridium sensu stricto 1 1	Age at fecal sample	-0.017114	0.0640141	-0.267347	0.789737	-0.144071	0.109843
Clostridium paraputrificum	Clostridium sensu stricto 1 1	C-section	2.08587	0.554344	3.76278	0.000279545	0.986463	3.18529
Clostridium paraputrificum	Clostridium sensu stricto 1 1	Siblings	-1.46929	0.450273	-3.2631	0.00149562	-2.3623	-0.576276
Clostridium paraputrificum	Clostridium sensu stricto 1 1	Readcount (depth)	2.27359e-06	2.53803e-06	0.895812	0.372442	-2.75998e-06	7.30717e-06
Veillonella genus	Veillonella 5	GOS main FF	0.49256	0.337644	1.45881	0.147659	-0.177078	1.1622
Veillonella genus	Veillonella 5	Direct Abx	-0.136587	0.963472	-0.141766	0.887542	-2.04741	1.77423
Veillonella genus	Veillonella 5	Pregnancy Abx	-0.548668	0.304777	-1.80023	0.0747518	-1.15312	0.0557852
Veillonella genus	Veillonella 5	Age at fecal sample	0.0376492	0.0388066	0.970175	0.334232	-0.0393145	0.114613
Veillonella genus	Veillonella 5	C-section	-0.547389	0.336055	-1.62887	0.106395	-1.21387	0.119096
Veillonella genus	Veillonella 5	Siblings	-0.00890967	0.272965	-0.0326404	0.974025	-0.55027	0.532451
Veillonella genus	Veillonella 5	Readcount (depth)	-1.57842e-06	1.5386e-06	-1.02588	0.307353	-4.62987e-06	1.47304e-06
Bacteroides caccae	Bacteroides 04	GOS main FF	0.620622	0.754814	0.822219	0.412852	-0.876373	2.11762
Bacteroides caccae	Bacteroides 04	Direct Abx	-1.95358	2.15387	-0.90701	0.366519	-6.22527	2.31811
Bacteroides caccae	Bacteroides 04	Pregnancy Abx	-0.010693	0.681337	-0.0156942	0.987509	-1.36196	1.34058
Bacteroides caccae	Bacteroides 04	Age at fecal sample	-0.018789	0.0867533	-0.21658	0.828964	-0.190844	0.153266
Bacteroides caccae	Bacteroides 04	C-section	-2.186	0.75126	-2.90978	0.00443228	-3.67595	-0.696054
Bacteroides caccae	Bacteroides 04	Siblings	-0.0169745	0.61022	-0.027817	0.977862	-1.2272	1.19325
Bacteroides caccae	Bacteroides 04	Readcount (depth)	-7.50214e-07	3.43959e-06	-0.218111	0.827774	-7.57183e-06	6.0714e-06
Bacteroides ovatus	Bacteroides 09	GOS main FF	0.53715	0.395935	1.35666	0.177855	-0.248094	1.32239
Bacteroides ovatus	Bacteroides 09	Direct Abx	-0.749912	1.12981	-0.663753	0.508331	-2.99062	1.49079
Bacteroides ovatus	Bacteroides 09	Pregnancy Abx	0.156578	0.357393	0.438112	0.662223	-0.552227	0.865384
Bacteroides ovatus	Bacteroides 09	Age at fecal sample	0.0433169	0.0455062	0.951892	0.34338	-0.0469338	0.133568
Bacteroides ovatus	Bacteroides 09	C-section	-0.606613	0.394071	-1.53935	0.126786	-1.38816	0.174935
Bacteroides ovatus	Bacteroides 09	Siblings	0.101689	0.320089	0.31769	0.751363	-0.533132	0.736511
Bacteroides ovatus	Bacteroides 09	Readcount (depth)	-7.04677e-07	1.80423e-06	-0.39057	0.696922	-4.28294e-06	2.87358e-06
Bacteroides xylanisolvens	Bacteroides 05	GOS main FF	-0.0645973	0.617779	-0.104564	0.916925	-1.28982	1.16062
Bacteroides xylanisolvens	Bacteroides 05	Direct Abx	-1.55186	1.76284	-0.880318	0.380737	-5.04803	1.94432
Bacteroides xylanisolvens	Bacteroides 05	Pregnancy Abx	0.167518	0.557642	0.300405	0.764474	-0.938432	1.27347
Bacteroides xylanisolvens	Bacteroides 05	Age at fecal sample	0.0661939	0.0710033	0.932264	0.35338	-0.0746245	0.207012
Bacteroides xylanisolvens	Bacteroides 05	C-section	-0.739436	0.61487	-1.20259	0.231893	-1.95889	0.480014
Bacteroides xylanisolvens	Bacteroides 05	Siblings	0.529992	0.499436	1.06118	0.29109	-0.460521	1.5205
Bacteroides xylanisolvens	Bacteroides 05	Readcount (depth)	-8.99048e-07	2.81514e-06	-0.319362	0.750099	-6.48221e-06	4.68411e-06
Clostridium neonatale	Clostridium sensu stricto 1 3	GOS main FF	-0.326703	0.285924	-1.14262	0.255844	-0.893766	0.240359
Clostridium neonatale	Clostridium sensu stricto 1 3	Direct Abx	-0.248831	0.815887	-0.304982	0.760996	-1.86695	1.36929
Clostridium neonatale	Clostridium sensu stricto 1 3	Pregnancy Abx	0.0358135	0.258091	0.138763	0.889908	-0.476049	0.547676
Clostridium neonatale	Clostridium sensu stricto 1 3	Age at fecal sample	-0.0348785	0.0328622	-1.06136	0.291009	-0.100053	0.0302958
Clostridium neonatale	Clostridium sensu stricto 1 3	C-section	0.234309	0.284578	0.823356	0.412208	-0.330084	0.798701
Clostridium neonatale	Clostridium sensu stricto 1 3	Siblings	-0.402053	0.231152	-1.73935	0.0849615	-0.860488	0.0563823
Clostridium neonatale	Clostridium sensu stricto 1 3	Readcount (depth)	-5.28304e-08	1.30292e-06	-0.0405478	0.967735	-2.63686e-06	2.5312e-06
Veillonella sp	Veillonella 6	GOS main FF	0.283378	0.373796	0.758107	0.450118	-0.457959	1.02471
Veillonella sp	Veillonella 6	Direct Abx	2.28966	1.06663	2.14662	0.0341708	0.174244	4.40507
Veillonella sp	Veillonella 6	Pregnancy Abx	0.141992	0.33741	0.420829	0.674756	-0.527181	0.811164
Veillonella sp	Veillonella 6	Age at fecal sample	-0.0124197	0.0429617	-0.289089	0.773094	-0.0976241	0.0727846
Veillonella sp	Veillonella 6	C-section	-0.538902	0.372037	-1.44852	0.15051	-1.27675	0.198945
Veillonella sp	Veillonella 6	Siblings	-0.585405	0.302191	-1.9372	0.0554602	-1.18473	0.0139205
Veillonella sp	Veillonella 6	Readcount (depth)	2.29377e-06	1.70334e-06	1.34663	0.181055	-1.08441e-06	5.67195e-06
Veillonella parvula	Veillonella 3	GOS main FF	0.0020456	0.761758	0.00268537	0.997863	-1.50872	1.51281
Veillonella parvula	Veillonella 3	Direct Abx	2.51781	2.17368	1.15831	0.249415	-1.79318	6.8288
Veillonella parvula	Veillonella 3	Pregnancy Abx	0.0633171	0.687605	0.0920835	0.926811	-1.30039	1.42702
Veillonella parvula	Veillonella 3	Age at fecal sample	0.0398523	0.0875514	0.455188	0.649932	-0.133785	0.21349
Veillonella parvula	Veillonella 3	C-section	0.0261562	0.758171	0.034499	0.972546	-1.4775	1.52981
Veillonella parvula	Veillonella 3	Siblings	-0.0219363	0.615834	-0.0356205	0.971654	-1.2433	1.19943
Veillonella parvula	Veillonella 3	Readcount (depth)	8.07173e-06	3.47123e-06	2.32532	0.0220156	1.18736e-06	1.49561e-05
Veillonella parvula	Veillonella 4	GOS main FF	0.800207	0.669439	1.19534	0.234699	-0.527467	2.12788
Veillonella parvula	Veillonella 4	Direct Abx	4.66523	1.91025	2.44221	0.0163007	0.876703	8.45377
Veillonella parvula	Veillonella 4	Pregnancy Abx	-0.136029	0.604273	-0.225112	0.822339	-1.33446	1.0624
Veillonella parvula	Veillonella 4	Age at fecal sample	0.00629928	0.0769408	0.0818717	0.934908	-0.146295	0.158893
Veillonella parvula	Veillonella 4	C-section	-0.363376	0.666287	-0.545374	0.586675	-1.6848	0.958047
Veillonella parvula	Veillonella 4	Siblings	-0.0945514	0.5412	-0.174707	0.861653	-1.16789	0.978791
Veillonella parvula	Veillonella 4	Readcount (depth)	2.84473e-06	3.05055e-06	0.93253	0.353243	-3.20531e-06	8.89477e-06
Streptococcus parasanguinis	Streptococcus 4	GOS main FF	0.0928163	0.44118	0.210382	0.833785	-0.782161	0.967794
Streptococcus parasanguinis	Streptococcus 4	Direct Abx	0.457907	1.25891	0.363732	0.716804	-2.03885	2.95466
Streptococcus parasanguinis	Streptococcus 4	Pregnancy Abx	-0.0423136	0.398234	-0.106253	0.915588	-0.832117	0.74749
Streptococcus parasanguinis	Streptococcus 4	Age at fecal sample	-0.023757	0.0507063	-0.468522	0.640402	-0.124321	0.076807
Streptococcus parasanguinis	Streptococcus 4	C-section	-0.0585183	0.439103	-0.133268	0.894242	-0.929376	0.812339
Streptococcus parasanguinis	Streptococcus 4	Siblings	0.18378	0.356667	0.51527	0.607468	-0.523585	0.891145
Streptococcus parasanguinis	Streptococcus 4	Readcount (depth)	-3.24142e-07	2.0104e-06	-0.161232	0.872226	-4.3113e-06	3.66302e-06
Odoribacter splanchnicus	Odoribacter 1	GOS main FF	-0.267986	0.342939	-0.781439	0.436337	-0.948125	0.412153
Odoribacter splanchnicus	Odoribacter 1	Direct Abx	-0.757969	0.978581	-0.774559	0.440375	-2.69875	1.18282
Odoribacter splanchnicus	Odoribacter 1	Pregnancy Abx	-0.223143	0.309556	-0.720847	0.472637	-0.837074	0.390789
Odoribacter splanchnicus	Odoribacter 1	Age at fecal sample	0.020909	0.0394152	0.530482	0.59692	-0.0572616	0.0990797
Odoribacter splanchnicus	Odoribacter 1	C-section	-0.549204	0.341325	-1.60904	0.110669	-1.22614	0.127733
Odoribacter splanchnicus	Odoribacter 1	Siblings	0.28781	0.277245	1.03811	0.301651	-0.26204	0.837661
Odoribacter splanchnicus	Odoribacter 1	Readcount (depth)	2.29156e-06	1.56273e-06	1.46638	0.145591	-8.07747e-07	5.39087e-06
Bacteroides uniformis	Bacteroides 07	GOS main FF	0.703715	0.558639	1.2597	0.210626	-0.404213	1.81164
Bacteroides uniformis	Bacteroides 07	Direct Abx	-1.66611	1.59408	-1.04518	0.298385	-4.82759	1.49538
Bacteroides uniformis	Bacteroides 07	Pregnancy Abx	-0.956589	0.504259	-1.89702	0.0606264	-1.95667	0.0434892
Bacteroides uniformis	Bacteroides 07	Age at fecal sample	0.0138734	0.0642062	0.216076	0.829356	-0.113464	0.141211
Bacteroides uniformis	Bacteroides 07	C-section	-1.67677	0.556008	-3.01572	0.00322899	-2.77948	-0.574056
Bacteroides uniformis	Bacteroides 07	Siblings	0.382271	0.451625	0.846434	0.399273	-0.513421	1.27796
Bacteroides uniformis	Bacteroides 07	Readcount (depth)	5.20372e-07	2.54565e-06	0.204416	0.838431	-4.52832e-06	5.56906e-06
Parabacteroides distasonis	Parabacteroides 01	GOS main FF	1.26953	0.701019	1.81097	0.0730602	-0.120781	2.65983
Parabacteroides distasonis	Parabacteroides 01	Direct Abx	-2.323	2.00037	-1.16129	0.24821	-6.29025	1.64426
Parabacteroides distasonis	Parabacteroides 01	Pregnancy Abx	-0.243602	0.632779	-0.384971	0.701052	-1.49857	1.01137
Parabacteroides distasonis	Parabacteroides 01	Age at fecal sample	0.0268401	0.0805705	0.333126	0.739717	-0.132952	0.186633
Parabacteroides distasonis	Parabacteroides 01	C-section	-2.48769	0.697719	-3.56547	0.00055247	-3.87145	-1.10393
Parabacteroides distasonis	Parabacteroides 01	Siblings	0.358801	0.566731	0.633106	0.528067	-0.765176	1.48278
Parabacteroides distasonis	Parabacteroides 01	Readcount (depth)	-3.52741e-06	3.19446e-06	-1.10423	0.272067	-9.86286e-06	2.80804e-06
Bilophila wadsworthia	Bilophila 1	GOS main FF	-0.509726	0.392678	-1.29808	0.19716	-1.28851	0.269058
Bilophila wadsworthia	Bilophila 1	Direct Abx	-0.897983	1.12051	-0.801405	0.424742	-3.12025	1.32429
Bilophila wadsworthia	Bilophila 1	Pregnancy Abx	0.275511	0.354453	0.777284	0.438773	-0.427463	0.978484
Bilophila wadsworthia	Bilophila 1	Age at fecal sample	0.00441406	0.0451318	0.0978038	0.922278	-0.0850942	0.0939223
Bilophila wadsworthia	Bilophila 1	C-section	-0.719904	0.390829	-1.84199	0.0683533	-1.49502	0.0552132
Bilophila wadsworthia	Bilophila 1	Siblings	-0.392581	0.317456	-1.23665	0.21903	-1.02218	0.237018
Bilophila wadsworthia	Bilophila 1	Readcount (depth)	1.20669e-06	1.78938e-06	0.674359	0.501594	-2.34213e-06	4.7555e-06
Bacteroides stercoris	Bacteroides 10	GOS main FF	0.0564127	0.294009	0.191874	0.848218	-0.526685	0.63951
Bacteroides stercoris	Bacteroides 10	Direct Abx	-0.524034	0.838958	-0.624625	0.533599	-2.18791	1.13984
Bacteroides stercoris	Bacteroides 10	Pregnancy Abx	-0.130709	0.265389	-0.492517	0.623402	-0.657045	0.395628
Bacteroides stercoris	Bacteroides 10	Age at fecal sample	0.00283565	0.0337914	0.0839163	0.933286	-0.0641817	0.069853
Bacteroides stercoris	Bacteroides 10	C-section	-0.50372	0.292625	-1.72139	0.0881827	-1.08407	0.0766315
Bacteroides stercoris	Bacteroides 10	Siblings	-0.230964	0.237688	-0.971709	0.333472	-0.702362	0.240434
Bacteroides stercoris	Bacteroides 10	Readcount (depth)	-9.37498e-07	1.33976e-06	-0.69975	0.485661	-3.5946e-06	1.7196e-06
Alistipes onderdonkii	Alistipes 1	GOS main FF	-0.112071	0.442075	-0.253511	0.800378	-0.988822	0.76468
Alistipes onderdonkii	Alistipes 1	Direct Abx	-0.976806	1.26147	-0.774342	0.440502	-3.47863	1.52501
Alistipes onderdonkii	Alistipes 1	Pregnancy Abx	0.0817401	0.399042	0.204841	0.838101	-0.709665	0.873145
Alistipes onderdonkii	Alistipes 1	Age at fecal sample	0.0325915	0.0508091	0.64145	0.522655	-0.0681764	0.13336
Alistipes onderdonkii	Alistipes 1	C-section	-0.68055	0.439994	-1.54673	0.124996	-1.55317	0.192074
Alistipes onderdonkii	Alistipes 1	Siblings	0.201175	0.35739	0.562901	0.574726	-0.507624	0.909975
Alistipes onderdonkii	Alistipes 1	Readcount (depth)	3.90654e-06	2.01448e-06	1.93923	0.0552093	-8.87074e-08	7.90178e-06
Veillonella sp	Veillonella 7	GOS main FF	-0.25084	0.261364	-0.959734	0.339437	-0.769195	0.267514
Veillonella sp	Veillonella 7	Direct Abx	-0.520556	0.745806	-0.697978	0.486764	-1.99969	0.958575
Veillonella sp	Veillonella 7	Pregnancy Abx	-0.336883	0.235922	-1.42794	0.156334	-0.804779	0.131013
Veillonella sp	Veillonella 7	Age at fecal sample	0.00512189	0.0300395	0.170505	0.864947	-0.0544543	0.0646981
Veillonella sp	Veillonella 7	C-section	-0.239988	0.260134	-0.922556	0.358395	-0.755902	0.275926
Veillonella sp	Veillonella 7	Siblings	-0.175583	0.211297	-0.830977	0.407909	-0.59464	0.243475
Veillonella sp	Veillonella 7	Readcount (depth)	-1.48543e-06	1.191e-06	-1.24721	0.21515	-3.8475e-06	8.76647e-07
Bifidobacterium genus	Bifidobacterium 11	GOS main FF	-0.0700219	0.22531	-0.31078	0.756596	-0.516871	0.376827
Bifidobacterium genus	Bifidobacterium 11	Direct Abx	-0.803865	0.642924	-1.25033	0.214013	-2.07895	0.471223
Bifidobacterium genus	Bifidobacterium 11	Pregnancy Abx	0.085226	0.203377	0.419053	0.67605	-0.318125	0.488577
Bifidobacterium genus	Bifidobacterium 11	Age at fecal sample	0.0672496	0.0258956	2.59695	0.0107809	0.0158918	0.118607
Bifidobacterium genus	Bifidobacterium 11	C-section	-0.282485	0.224249	-1.25969	0.210627	-0.72723	0.16226
Bifidobacterium genus	Bifidobacterium 11	Siblings	0.144035	0.182149	0.790755	0.430904	-0.217214	0.505285
Bifidobacterium genus	Bifidobacterium 11	Readcount (depth)	8.76869e-07	1.02671e-06	0.854059	0.395054	-1.15936e-06	2.9131e-06
Bifidobacterium bifidum	Bifidobacterium 10	GOS main FF	-0.192388	0.277149	-0.694167	0.48914	-0.742049	0.357273
Bifidobacterium bifidum	Bifidobacterium 10	Direct Abx	-0.889992	0.790849	-1.12536	0.263051	-2.45845	0.678471
Bifidobacterium bifidum	Bifidobacterium 10	Pregnancy Abx	0.207097	0.250171	0.827822	0.409685	-0.289058	0.703251
Bifidobacterium bifidum	Bifidobacterium 10	Age at fecal sample	0.0535372	0.0318537	1.68072	0.0958475	-0.00963714	0.116712
Bifidobacterium bifidum	Bifidobacterium 10	C-section	-0.419368	0.275845	-1.5203	0.131499	-0.96644	0.127705
Bifidobacterium bifidum	Bifidobacterium 10	Siblings	0.0596674	0.224058	0.266303	0.790538	-0.384699	0.504034
Bifidobacterium bifidum	Bifidobacterium 10	Readcount (depth)	7.03642e-07	1.26293e-06	0.557149	0.578635	-1.80109e-06	3.20838e-06
Bifidobacterium longum	Bifidobacterium 13	GOS main FF	-0.337359	0.207497	-1.62585	0.107038	-0.748881	0.0741627
Bifidobacterium longum	Bifidobacterium 13	Direct Abx	-0.69129	0.592096	-1.16753	0.245692	-1.86557	0.482992
Bifidobacterium longum	Bifidobacterium 13	Pregnancy Abx	0.31623	0.187299	1.68837	0.0943654	-0.0552329	0.687693
Bifidobacterium longum	Bifidobacterium 13	Age at fecal sample	0.0542653	0.0238484	2.27543	0.0249509	0.00696768	0.101563
Bifidobacterium longum	Bifidobacterium 13	C-section	-0.243561	0.20652	-1.17936	0.240974	-0.653146	0.166023
Bifidobacterium longum	Bifidobacterium 13	Siblings	-0.0301749	0.167749	-0.179882	0.857599	-0.362865	0.302515
Bifidobacterium longum	Bifidobacterium 13	Readcount (depth)	-3.19152e-07	9.45539e-07	-0.337534	0.736401	-2.19441e-06	1.5561e-06
Bifidobacterium genus	Bifidobacterium 12	GOS main FF	-0.32532	0.204135	-1.59365	0.114078	-0.730175	0.0795336
Bifidobacterium genus	Bifidobacterium 12	Direct Abx	-0.775127	0.582502	-1.33069	0.186231	-1.93038	0.380128
Bifidobacterium genus	Bifidobacterium 12	Pregnancy Abx	0.0830917	0.184264	0.450939	0.652982	-0.282352	0.448536
Bifidobacterium genus	Bifidobacterium 12	Age at fecal sample	0.0660068	0.0234619	2.81336	0.00587285	0.0194756	0.112538
Bifidobacterium genus	Bifidobacterium 12	C-section	-0.238105	0.203174	-1.17193	0.24393	-0.641053	0.164842
Bifidobacterium genus	Bifidobacterium 12	Siblings	0.0383594	0.165031	0.232438	0.816659	-0.28894	0.365659
Bifidobacterium genus	Bifidobacterium 12	Readcount (depth)	3.86785e-07	9.30218e-07	0.415801	0.678421	-1.45808e-06	2.23165e-06
Enterobacteriaceae family	Enterobacteriaceae family 09	GOS main FF	-0.203132	0.193577	-1.04936	0.296469	-0.587047	0.180783
Enterobacteriaceae family	Enterobacteriaceae family 09	Direct Abx	-0.770107	0.552375	-1.39417	0.166265	-1.86561	0.325398
Enterobacteriaceae family	Enterobacteriaceae family 09	Pregnancy Abx	-0.184232	0.174734	-1.05436	0.294185	-0.530775	0.162311
Enterobacteriaceae family	Enterobacteriaceae family 09	Age at fecal sample	0.0573232	0.0222485	2.5765	0.0113979	0.0131986	0.101448
Enterobacteriaceae family	Enterobacteriaceae family 09	C-section	-0.0194088	0.192666	-0.100738	0.919954	-0.401516	0.362698
Enterobacteriaceae family	Enterobacteriaceae family 09	Siblings	-0.154751	0.156495	-0.988855	0.325052	-0.465122	0.15562
Enterobacteriaceae family	Enterobacteriaceae family 09	Readcount (depth)	-5.6179e-07	8.82107e-07	-0.636873	0.52562	-2.31124e-06	1.18766e-06
Bifidobacterium genus	Bifidobacterium 20	GOS main FF	-0.45396	0.251919	-1.80201	0.0744688	-0.953581	0.045661
Bifidobacterium genus	Bifidobacterium 20	Direct Abx	-0.860564	0.718852	-1.19714	0.234001	-2.28624	0.56511
Bifidobacterium genus	Bifidobacterium 20	Pregnancy Abx	0.263304	0.227396	1.15791	0.249579	-0.187682	0.71429
Bifidobacterium genus	Bifidobacterium 20	Age at fecal sample	0.0341123	0.0289538	1.17816	0.241447	-0.0233108	0.0915354
Bifidobacterium genus	Bifidobacterium 20	C-section	-0.303136	0.250732	-1.209	0.22943	-0.800405	0.194133
Bifidobacterium genus	Bifidobacterium 20	Siblings	-0.349235	0.203661	-1.71479	0.0893911	-0.753148	0.0546777
Bifidobacterium genus	Bifidobacterium 20	Readcount (depth)	-4.46781e-07	1.14796e-06	-0.389195	0.697935	-2.72349e-06	1.82993e-06
Bifidobacterium longum	Bifidobacterium 17	GOS main FF	-0.311235	0.25155	-1.23727	0.2188	-0.810126	0.187655
Bifidobacterium longum	Bifidobacterium 17	Direct Abx	-0.864449	0.717801	-1.2043	0.231233	-2.28804	0.55914
Bifidobacterium longum	Bifidobacterium 17	Pregnancy Abx	0.21072	0.227063	0.928022	0.355566	-0.239607	0.661046
Bifidobacterium longum	Bifidobacterium 17	Age at fecal sample	0.0464792	0.0289115	1.60764	0.110975	-0.0108599	0.103818
Bifidobacterium longum	Bifidobacterium 17	C-section	-0.0265501	0.250366	-0.106045	0.915753	-0.523091	0.469991
Bifidobacterium longum	Bifidobacterium 17	Siblings	-0.0764303	0.203363	-0.375832	0.707814	-0.479752	0.326892
Bifidobacterium longum	Bifidobacterium 17	Readcount (depth)	-5.83359e-08	1.14628e-06	-0.0508914	0.959511	-2.33171e-06	2.21504e-06
Parabacteroides distasonis	Parabacteroides 02	GOS main FF	-0.353296	0.459754	-0.768446	0.44398	-1.26511	0.558517
Parabacteroides distasonis	Parabacteroides 02	Direct Abx	-0.332366	1.31191	-0.253345	0.800507	-2.93423	2.2695
Parabacteroides distasonis	Parabacteroides 02	Pregnancy Abx	-0.538304	0.414999	-1.29712	0.197488	-1.36136	0.284749
Parabacteroides distasonis	Parabacteroides 02	Age at fecal sample	-0.0915064	0.052841	-1.73173	0.0863153	-0.196304	0.0132913
Parabacteroides distasonis	Parabacteroides 02	C-section	-0.795134	0.457589	-1.73766	0.0852598	-1.70265	0.112386
Parabacteroides distasonis	Parabacteroides 02	Siblings	0.372813	0.371682	1.00304	0.318191	-0.364331	1.10996
Parabacteroides distasonis	Parabacteroides 02	Readcount (depth)	2.57485e-06	2.09504e-06	1.22902	0.221864	-1.58017e-06	6.72986e-06
Streptococcus gallolyticus	Streptococcus 2	GOS main FF	-0.847565	0.6606	-1.28302	0.202363	-2.15771	0.462579
Streptococcus gallolyticus	Streptococcus 2	Direct Abx	-0.559082	1.88503	-0.296591	0.767376	-4.29759	3.17943
Streptococcus gallolyticus	Streptococcus 2	Pregnancy Abx	-0.0130644	0.596294	-0.0219094	0.982563	-1.19567	1.16954
Streptococcus gallolyticus	Streptococcus 2	Age at fecal sample	-0.113051	0.0759249	-1.48899	0.139546	-0.26363	0.0375278
Streptococcus gallolyticus	Streptococcus 2	C-section	-0.358618	0.657489	-0.545436	0.586633	-1.66259	0.945356
Streptococcus gallolyticus	Streptococcus 2	Siblings	-0.361284	0.534054	-0.676493	0.500244	-1.42045	0.697886
Streptococcus gallolyticus	Streptococcus 2	Readcount (depth)	-3.2094e-06	3.01027e-06	-1.06615	0.288849	-9.17955e-06	2.76076e-06
Enterococcus casseliflavus	Enterococcus 2	GOS main FF	0.223844	0.364488	0.614132	0.540482	-0.499033	0.946721
Enterococcus casseliflavus	Enterococcus 2	Direct Abx	-0.989764	1.04007	-0.951631	0.343512	-3.0525	1.07297
Enterococcus casseliflavus	Enterococcus 2	Pregnancy Abx	-0.0427199	0.329008	-0.129845	0.896943	-0.695229	0.609789
Enterococcus casseliflavus	Enterococcus 2	Age at fecal sample	0.0434538	0.0418919	1.03729	0.302032	-0.0396288	0.126536
Enterococcus casseliflavus	Enterococcus 2	C-section	-0.175253	0.362772	-0.483094	0.630054	-0.894726	0.54422
Enterococcus casseliflavus	Enterococcus 2	Siblings	-0.45156	0.294666	-1.53244	0.128479	-1.03596	0.132841
Enterococcus casseliflavus	Enterococcus 2	Readcount (depth)	9.50348e-07	1.66093e-06	0.572179	0.568447	-2.34371e-06	4.2444e-06
Phascolarctobacterium faecium	Phascolarctobacterium 1	GOS main FF	0.335432	0.469647	0.714222	0.476706	-0.596003	1.26687
Phascolarctobacterium faecium	Phascolarctobacterium 1	Direct Abx	-0.501376	1.34014	-0.374121	0.709084	-3.15924	2.15648
Phascolarctobacterium faecium	Phascolarctobacterium 1	Pregnancy Abx	0.0691682	0.42393	0.163159	0.870713	-0.771597	0.909934
Phascolarctobacterium faecium	Phascolarctobacterium 1	Age at fecal sample	-0.0132419	0.0539781	-0.24532	0.806696	-0.120295	0.093811
Phascolarctobacterium faecium	Phascolarctobacterium 1	C-section	-0.55052	0.467436	-1.17774	0.241613	-1.47757	0.37653
Phascolarctobacterium faecium	Phascolarctobacterium 1	Siblings	-0.288372	0.379681	-0.759513	0.449281	-1.04138	0.464635
Phascolarctobacterium faecium	Phascolarctobacterium 1	Readcount (depth)	1.89092e-06	2.14012e-06	0.883554	0.378995	-2.35351e-06	6.13535e-06
[Clostridium] clostridioforme	Lachnoclostridium 1	GOS main FF	-0.0958431	0.381715	-0.251086	0.802248	-0.852884	0.661198
[Clostridium] clostridioforme	Lachnoclostridium 1	Direct Abx	1.69868	1.08923	1.55953	0.12194	-0.461548	3.8589
[Clostridium] clostridioforme	Lachnoclostridium 1	Pregnancy Abx	0.0439202	0.344557	0.127469	0.898818	-0.639428	0.727268
[Clostridium] clostridioforme	Lachnoclostridium 1	Age at fecal sample	0.0523475	0.0438717	1.19319	0.235534	-0.0346617	0.139357
[Clostridium] clostridioforme	Lachnoclostridium 1	C-section	-0.344004	0.379917	-0.905469	0.36733	-1.09748	0.409473
[Clostridium] clostridioforme	Lachnoclostridium 1	Siblings	0.267076	0.308593	0.865463	0.388796	-0.344945	0.879097
[Clostridium] clostridioforme	Lachnoclostridium 1	Readcount (depth)	2.3448e-06	1.73943e-06	1.34803	0.180605	-1.10494e-06	5.79454e-06
Clostridioides difficile	Clostridioides 1	GOS main FF	-0.18093	0.400717	-0.451517	0.652566	-0.975658	0.613797
Clostridioides difficile	Clostridioides 1	Direct Abx	-0.293241	1.14345	-0.256453	0.798113	-2.561	1.97452
Clostridioides difficile	Clostridioides 1	Pregnancy Abx	0.312469	0.36171	0.863866	0.389669	-0.404897	1.02983
Clostridioides difficile	Clostridioides 1	Age at fecal sample	-0.0320093	0.0460557	-0.695012	0.488613	-0.12335	0.0593314
Clostridioides difficile	Clostridioides 1	C-section	0.719035	0.39883	1.80286	0.0743344	-0.0719507	1.51002
Clostridioides difficile	Clostridioides 1	Siblings	0.107615	0.323955	0.33219	0.740421	-0.534873	0.750103
Clostridioides difficile	Clostridioides 1	Readcount (depth)	1.87826e-06	1.82602e-06	1.02861	0.306073	-1.74322e-06	5.49973e-06
Erysipelatoclostridium ramosum	Erysipelatoclostridium 1	GOS main FF	0.400438	0.504446	0.793817	0.429127	-0.600013	1.40089
Erysipelatoclostridium ramosum	Erysipelatoclostridium 1	Direct Abx	2.58151	1.43944	1.79341	0.0758427	-0.27329	5.4363
Erysipelatoclostridium ramosum	Erysipelatoclostridium 1	Pregnancy Abx	-0.385113	0.455342	-0.845768	0.399643	-1.28818	0.517949
Erysipelatoclostridium ramosum	Erysipelatoclostridium 1	Age at fecal sample	-0.0481199	0.0579777	-0.829972	0.408474	-0.163105	0.0668652
Erysipelatoclostridium ramosum	Erysipelatoclostridium 1	C-section	0.182939	0.502071	0.364368	0.71633	-0.812801	1.17868
Erysipelatoclostridium ramosum	Erysipelatoclostridium 1	Siblings	0.557199	0.407814	1.36631	0.174818	-0.251603	1.366
Erysipelatoclostridium ramosum	Erysipelatoclostridium 1	Readcount (depth)	-3.36696e-06	2.2987e-06	-1.46472	0.146042	-7.92588e-06	1.19197e-06
Tyzzerella nexilis	Tyzzerella 4 1	GOS main FF	0.767397	0.39557	1.93998	0.0551172	-0.0171233	1.55192
Tyzzerella nexilis	Tyzzerella 4 1	Direct Abx	-0.734127	1.12876	-0.650382	0.516894	-2.97276	1.50451
Tyzzerella nexilis	Tyzzerella 4 1	Pregnancy Abx	-0.327354	0.357064	-0.916795	0.361392	-1.03551	0.380798
Tyzzerella nexilis	Tyzzerella 4 1	Age at fecal sample	0.0594457	0.0454642	1.30753	0.193944	-0.0307218	0.149613
Tyzzerella nexilis	Tyzzerella 4 1	C-section	0.24939	0.393708	0.63344	0.52785	-0.531436	1.03022
Tyzzerella nexilis	Tyzzerella 4 1	Siblings	-0.188555	0.319794	-0.589613	0.556741	-0.822791	0.445681
Tyzzerella nexilis	Tyzzerella 4 1	Readcount (depth)	1.80347e-07	1.80256e-06	0.10005	0.920499	-3.39461e-06	3.7553e-06
[Clostridium] innocuum	[Clostridium] innocuum group 1	GOS main FF	-0.323155	0.326701	-0.989144	0.324911	-0.97109	0.32478
[Clostridium] innocuum	[Clostridium] innocuum group 1	Direct Abx	-0.316608	0.932246	-0.339618	0.734835	-2.1655	1.53228
[Clostridium] innocuum	[Clostridium] innocuum group 1	Pregnancy Abx	0.140866	0.294899	0.477675	0.633894	-0.443997	0.725728
[Clostridium] innocuum	[Clostridium] innocuum group 1	Age at fecal sample	-0.0165689	0.0375489	-0.441262	0.659948	-0.0910382	0.0579004
[Clostridium] innocuum	[Clostridium] innocuum group 1	C-section	0.161961	0.325163	0.498092	0.619481	-0.482923	0.806845
[Clostridium] innocuum	[Clostridium] innocuum group 1	Siblings	0.200529	0.264118	0.759241	0.449442	-0.323286	0.724345
[Clostridium] innocuum	[Clostridium] innocuum group 1	Readcount (depth)	-9.80166e-07	1.48874e-06	-0.658388	0.511758	-3.93272e-06	1.97239e-06
Bacteroides dorei	Bacteroides 15	GOS main FF	-0.356244	0.436261	-0.816583	0.416051	-1.22146	0.508977
Bacteroides dorei	Bacteroides 15	Direct Abx	-0.954633	1.24488	-0.76685	0.444925	-3.42355	1.51428
Bacteroides dorei	Bacteroides 15	Pregnancy Abx	-0.617775	0.393794	-1.56878	0.119766	-1.39877	0.163222
Bacteroides dorei	Bacteroides 15	Age at fecal sample	0.0226426	0.0501409	0.451579	0.652521	-0.0768001	0.122085
Bacteroides dorei	Bacteroides 15	C-section	-0.435072	0.434207	-1.00199	0.318695	-1.29622	0.426075
Bacteroides dorei	Bacteroides 15	Siblings	0.106089	0.35269	0.300801	0.764173	-0.593388	0.805567
Bacteroides dorei	Bacteroides 15	Readcount (depth)	2.60362e-07	1.98799e-06	0.130968	0.896056	-3.68234e-06	4.20306e-06
Parabacteroides merdae	Parabacteroides 03	GOS main FF	0.691767	0.551219	1.25498	0.212327	-0.401445	1.78498
Parabacteroides merdae	Parabacteroides 03	Direct Abx	-1.48821	1.57291	-0.94615	0.346287	-4.6077	1.63129
Parabacteroides merdae	Parabacteroides 03	Pregnancy Abx	-0.672203	0.497561	-1.351	0.179657	-1.659	0.314592
Parabacteroides merdae	Parabacteroides 03	Age at fecal sample	0.0535801	0.0633534	0.845733	0.399662	-0.0720665	0.179227
Parabacteroides merdae	Parabacteroides 03	C-section	-1.23536	0.548623	-2.25175	0.0264609	-2.32343	-0.147296
Parabacteroides merdae	Parabacteroides 03	Siblings	0.533515	0.445626	1.19723	0.233966	-0.350279	1.41731
Parabacteroides merdae	Parabacteroides 03	Readcount (depth)	2.34314e-06	2.51183e-06	0.932839	0.353085	-2.63849e-06	7.32476e-06
Collinsella aerofaciens	Collinsella 1	GOS main FF	0.308823	0.225866	1.36729	0.174511	-0.139128	0.756775
Collinsella aerofaciens	Collinsella 1	Direct Abx	-0.664204	0.64451	-1.03056	0.305162	-1.94244	0.614029
Collinsella aerofaciens	Collinsella 1	Pregnancy Abx	-0.15346	0.203879	-0.752701	0.453346	-0.557806	0.250886
Collinsella aerofaciens	Collinsella 1	Age at fecal sample	0.0589734	0.0259595	2.27175	0.0251806	0.00748889	0.110458
Collinsella aerofaciens	Collinsella 1	C-section	-0.269561	0.224802	-1.1991	0.23324	-0.715403	0.176281
Collinsella aerofaciens	Collinsella 1	Siblings	0.214358	0.182598	1.17393	0.24313	-0.147783	0.576499
Collinsella aerofaciens	Collinsella 1	Readcount (depth)	5.80608e-07	1.02924e-06	0.564112	0.573904	-1.46065e-06	2.62186e-06
Clostridium tertium	Clostridium sensu stricto 1 4	GOS main FF	-0.81015	0.51047	-1.58707	0.115563	-1.82255	0.202248
Clostridium tertium	Clostridium sensu stricto 1 4	Direct Abx	5.38345	1.45663	3.69582	0.000353202	2.49457	8.27234
Clostridium tertium	Clostridium sensu stricto 1 4	Pregnancy Abx	0.222045	0.460779	0.481891	0.630906	-0.691802	1.13589
Clostridium tertium	Clostridium sensu stricto 1 4	Age at fecal sample	-0.117428	0.0586701	-2.0015	0.0479681	-0.233787	-0.00107009
Clostridium tertium	Clostridium sensu stricto 1 4	C-section	0.892365	0.508067	1.75639	0.0819936	-0.115266	1.9
Clostridium tertium	Clostridium sensu stricto 1 4	Siblings	-0.310416	0.412684	-0.752189	0.453653	-1.12888	0.508045
Clostridium tertium	Clostridium sensu stricto 1 4	Readcount (depth)	1.48545e-06	2.32615e-06	0.638586	0.524509	-3.12792e-06	6.09881e-06
[Clostridium] aldenense	Lachnoclostridium 2	GOS main FF	-0.248362	0.333289	-0.745186	0.457856	-0.909362	0.412637
[Clostridium] aldenense	Lachnoclostridium 2	Direct Abx	-0.0978611	0.951043	-0.102899	0.918243	-1.98403	1.78831
[Clostridium] aldenense	Lachnoclostridium 2	Pregnancy Abx	0.244616	0.300845	0.813097	0.418038	-0.352039	0.841272
[Clostridium] aldenense	Lachnoclostridium 2	Age at fecal sample	-0.0257509	0.038306	-0.672241	0.502935	-0.101722	0.05022
[Clostridium] aldenense	Lachnoclostridium 2	C-section	0.399202	0.331719	1.20343	0.231568	-0.258686	1.05709
[Clostridium] aldenense	Lachnoclostridium 2	Siblings	0.198019	0.269443	0.734918	0.46406	-0.336359	0.732396
[Clostridium] aldenense	Lachnoclostridium 2	Readcount (depth)	-4.33169e-07	1.51875e-06	-0.285213	0.776053	-3.44526e-06	2.57892e-06
Ruthenibacterium lactatiformans	UBA1819 1	GOS main FF	-0.177075	0.469291	-0.377324	0.706709	-1.1078	0.753653
Ruthenibacterium lactatiformans	UBA1819 1	Direct Abx	-1.21373	1.33913	-0.906357	0.366862	-3.86957	1.44211
Ruthenibacterium lactatiformans	UBA1819 1	Pregnancy Abx	-0.33771	0.423608	-0.797224	0.427155	-1.17784	0.502416
Ruthenibacterium lactatiformans	UBA1819 1	Age at fecal sample	0.0270384	0.0539371	0.501294	0.617234	-0.0799332	0.13401
Ruthenibacterium lactatiformans	UBA1819 1	C-section	-0.831107	0.467081	-1.77936	0.0781296	-1.75745	0.0952378
Ruthenibacterium lactatiformans	UBA1819 1	Siblings	-0.277528	0.379392	-0.731507	0.46613	-1.02996	0.474907
Ruthenibacterium lactatiformans	UBA1819 1	Readcount (depth)	8.529e-07	2.1385e-06	0.398831	0.690843	-3.38831e-06	5.0941e-06
Intestinibacter bartlettii	Intestinibacter 1	GOS main FF	-0.0421642	0.336633	-0.125253	0.900568	-0.709796	0.625468
Intestinibacter bartlettii	Intestinibacter 1	Direct Abx	-0.591896	0.960586	-0.616183	0.539133	-2.49699	1.3132
Intestinibacter bartlettii	Intestinibacter 1	Pregnancy Abx	0.412121	0.303864	1.35627	0.177979	-0.190521	1.01476
Intestinibacter bartlettii	Intestinibacter 1	Age at fecal sample	0.0229802	0.0386903	0.593951	0.553847	-0.053753	0.0997133
Intestinibacter bartlettii	Intestinibacter 1	C-section	0.382414	0.335048	1.14137	0.256363	-0.282075	1.0469
Intestinibacter bartlettii	Intestinibacter 1	Siblings	-0.378998	0.272147	-1.39262	0.166732	-0.918738	0.160741
Intestinibacter bartlettii	Intestinibacter 1	Readcount (depth)	1.34637e-07	1.53399e-06	0.0877687	0.930231	-2.90768e-06	3.17695e-06
Sutterella stercoricanis	Sutterella 2	GOS main FF	0.0514372	0.275984	0.186377	0.852515	-0.495912	0.598787
Sutterella stercoricanis	Sutterella 2	Direct Abx	-0.363481	0.787524	-0.461549	0.645378	-1.92535	1.19839
Sutterella stercoricanis	Sutterella 2	Pregnancy Abx	-0.34315	0.249119	-1.37745	0.171358	-0.837218	0.150919
Sutterella stercoricanis	Sutterella 2	Age at fecal sample	0.000931533	0.0317198	0.0293676	0.976628	-0.0619772	0.0638402
Sutterella stercoricanis	Sutterella 2	C-section	-0.339525	0.274685	-1.23605	0.21925	-0.884298	0.205247
Sutterella stercoricanis	Sutterella 2	Siblings	0.214608	0.223116	0.961865	0.33837	-0.227891	0.657106
Sutterella stercoricanis	Sutterella 2	Readcount (depth)	1.33244e-06	1.25762e-06	1.05949	0.291854	-1.16176e-06	3.82664e-06
Rothia mucilaginosa	Rothia 2	GOS main FF	-0.025184	0.261486	-0.0963113	0.92346	-0.54378	0.493411
Rothia mucilaginosa	Rothia 2	Direct Abx	-0.452953	0.746153	-0.607051	0.545153	-1.93277	1.02687
Rothia mucilaginosa	Rothia 2	Pregnancy Abx	0.0210131	0.236032	0.0890267	0.929234	-0.4471	0.489127
Rothia mucilaginosa	Rothia 2	Age at fecal sample	0.000231448	0.0300534	0.00770123	0.99387	-0.0593725	0.0598354
Rothia mucilaginosa	Rothia 2	C-section	-0.37187	0.260255	-1.42887	0.156067	-0.888024	0.144284
Rothia mucilaginosa	Rothia 2	Siblings	-0.162869	0.211395	-0.770448	0.442798	-0.582121	0.256383
Rothia mucilaginosa	Rothia 2	Readcount (depth)	-4.366e-07	1.19156e-06	-0.366411	0.71481	-2.79977e-06	1.92657e-06
Clostridium butyricum	Clostridium sensu stricto 1 5	GOS main FF	-0.158815	0.181872	-0.873224	0.384572	-0.519514	0.201885
Clostridium butyricum	Clostridium sensu stricto 1 5	Direct Abx	1.07914	0.518972	2.07939	0.0400654	0.0498847	2.1084
Clostridium butyricum	Clostridium sensu stricto 1 5	Pregnancy Abx	0.163527	0.164167	0.996098	0.321537	-0.162061	0.489114
Clostridium butyricum	Clostridium sensu stricto 1 5	Age at fecal sample	-0.0258662	0.0209031	-1.23744	0.218739	-0.0673226	0.0155901
Clostridium butyricum	Clostridium sensu stricto 1 5	C-section	-0.140976	0.181015	-0.778807	0.437879	-0.499977	0.218025
Clostridium butyricum	Clostridium sensu stricto 1 5	Siblings	-0.17394	0.147032	-1.18301	0.239529	-0.465543	0.117663
Clostridium butyricum	Clostridium sensu stricto 1 5	Readcount (depth)	-6.58638e-08	8.28765e-07	-0.0794722	0.936811	-1.70952e-06	1.5778e-06
Clostridium butyricum	Clostridium sensu stricto 1 6	GOS main FF	-0.147906	0.307268	-0.481359	0.631283	-0.757299	0.461487
Clostridium butyricum	Clostridium sensu stricto 1 6	Direct Abx	2.00985	0.876791	2.29228	0.0239233	0.27094	3.74876
Clostridium butyricum	Clostridium sensu stricto 1 6	Pregnancy Abx	0.0629852	0.277357	0.227091	0.820803	-0.487087	0.613057
Clostridium butyricum	Clostridium sensu stricto 1 6	Age at fecal sample	-0.0186234	0.0353153	-0.527348	0.599086	-0.088663	0.0514161
Clostridium butyricum	Clostridium sensu stricto 1 6	C-section	0.314465	0.305821	1.02827	0.306233	-0.292058	0.920989
Clostridium butyricum	Clostridium sensu stricto 1 6	Siblings	-0.14692	0.248407	-0.591447	0.555517	-0.639576	0.345737
Clostridium butyricum	Clostridium sensu stricto 1 6	Readcount (depth)	-2.57262e-07	1.40018e-06	-0.183735	0.854583	-3.03419e-06	2.51966e-06
Flavonifractor plautii	Flavonifractor 1	GOS main FF	-0.45861	0.522897	-0.877055	0.382498	-1.49565	0.578433
Flavonifractor plautii	Flavonifractor 1	Direct Abx	-1.28553	1.49209	-0.861565	0.390928	-4.24475	1.67368
Flavonifractor plautii	Flavonifractor 1	Pregnancy Abx	0.205045	0.471996	0.434422	0.664891	-0.731048	1.14114
Flavonifractor plautii	Flavonifractor 1	Age at fecal sample	0.0331978	0.0600983	0.552392	0.581877	-0.085993	0.152389
Flavonifractor plautii	Flavonifractor 1	C-section	-0.0829311	0.520435	-0.15935	0.873706	-1.11509	0.949229
Flavonifractor plautii	Flavonifractor 1	Siblings	0.216092	0.42273	0.511182	0.610318	-0.622293	1.05448
Flavonifractor plautii	Flavonifractor 1	Readcount (depth)	-1.99308e-06	2.38278e-06	-0.836454	0.404836	-6.71875e-06	2.73259e-06
Clostridium perfringens	Clostridium sensu stricto 1 2	GOS main FF	-1.19101	0.537204	-2.21706	0.0288173	-2.25643	-0.125594
Clostridium perfringens	Clostridium sensu stricto 1 2	Direct Abx	5.14265	1.53292	3.35481	0.00111267	2.10247	8.18284
Clostridium perfringens	Clostridium sensu stricto 1 2	Pregnancy Abx	0.937825	0.484911	1.93402	0.0558553	-0.0238806	1.89953
Clostridium perfringens	Clostridium sensu stricto 1 2	Age at fecal sample	-0.0640067	0.0617427	-1.03667	0.302318	-0.186459	0.0584453
Clostridium perfringens	Clostridium sensu stricto 1 2	C-section	1.51969	0.534675	2.84226	0.00540142	0.459286	2.58009
Clostridium perfringens	Clostridium sensu stricto 1 2	Siblings	-0.963231	0.434296	-2.21791	0.0287571	-1.82456	-0.101906
Clostridium perfringens	Clostridium sensu stricto 1 2	Readcount (depth)	1.76884e-06	2.44797e-06	0.722575	0.471578	-3.08613e-06	6.62382e-06
Bifidobacterium genus	Bifidobacterium 24	GOS main FF	-0.0161161	0.140416	-0.114774	0.908848	-0.294598	0.262366
Bifidobacterium genus	Bifidobacterium 24	Direct Abx	-0.119254	0.400678	-0.297631	0.766584	-0.913905	0.675396
Bifidobacterium genus	Bifidobacterium 24	Pregnancy Abx	0.105226	0.126747	0.830203	0.408344	-0.146147	0.356599
Bifidobacterium genus	Bifidobacterium 24	Age at fecal sample	-0.00212387	0.0161385	-0.131603	0.895555	-0.0341307	0.029883
Bifidobacterium genus	Bifidobacterium 24	C-section	-0.0362515	0.139755	-0.259394	0.795849	-0.313422	0.240919
Bifidobacterium genus	Bifidobacterium 24	Siblings	0.0123032	0.113518	0.108382	0.913904	-0.212832	0.237438
Bifidobacterium genus	Bifidobacterium 24	Readcount (depth)	1.05207e-06	6.39857e-07	1.64423	0.103178	-2.16936e-07	2.32107e-06
Alistipes finegoldii	Alistipes 2	GOS main FF	0.0248891	0.248134	0.100305	0.920297	-0.467227	0.517005
Alistipes finegoldii	Alistipes 2	Direct Abx	-0.424138	0.708054	-0.59902	0.550475	-1.8284	0.98012
Alistipes finegoldii	Alistipes 2	Pregnancy Abx	0.00830209	0.22398	0.0370662	0.970504	-0.435909	0.452514
Alistipes finegoldii	Alistipes 2	Age at fecal sample	0.0166199	0.0285189	0.582768	0.561323	-0.0399406	0.0731804
Alistipes finegoldii	Alistipes 2	C-section	-0.246884	0.246966	-0.999669	0.319813	-0.736683	0.242915
Alistipes finegoldii	Alistipes 2	Siblings	-0.0407993	0.200601	-0.203385	0.839235	-0.438645	0.357046
Alistipes finegoldii	Alistipes 2	Readcount (depth)	2.66838e-06	1.13072e-06	2.3599	0.0201641	4.25867e-07	4.91089e-06
Lactobacillus fermentum	Lactobacillus 3	GOS main FF	1.12958	0.335509	3.36676	0.00107017	0.464176	1.79498
Lactobacillus fermentum	Lactobacillus 3	Direct Abx	-0.539095	0.957378	-0.563095	0.574594	-2.43783	1.35964
Lactobacillus fermentum	Lactobacillus 3	Pregnancy Abx	-0.147535	0.302849	-0.487158	0.627181	-0.748165	0.453094
Lactobacillus fermentum	Lactobacillus 3	Age at fecal sample	0.0557441	0.0385611	1.4456	0.151324	-0.0207328	0.132221
Lactobacillus fermentum	Lactobacillus 3	C-section	0.231068	0.333929	0.691967	0.490515	-0.431202	0.893337
Lactobacillus fermentum	Lactobacillus 3	Siblings	0.112467	0.271238	0.414642	0.679267	-0.42547	0.650403
Lactobacillus fermentum	Lactobacillus 3	Readcount (depth)	8.18415e-07	1.52887e-06	0.535307	0.593591	-2.21374e-06	3.85057e-06
Bifidobacterium longum	Bifidobacterium 06	GOS main FF	-0.427947	0.245418	-1.74375	0.084187	-0.914676	0.0587821
Bifidobacterium longum	Bifidobacterium 06	Direct Abx	-1.01232	0.700303	-1.44555	0.151339	-2.40121	0.376563
Bifidobacterium longum	Bifidobacterium 06	Pregnancy Abx	-0.15553	0.221528	-0.702078	0.484214	-0.594879	0.283819
Bifidobacterium longum	Bifidobacterium 06	Age at fecal sample	0.058424	0.0282067	2.07128	0.040832	0.00248264	0.114365
Bifidobacterium longum	Bifidobacterium 06	C-section	-0.0497839	0.244263	-0.203813	0.838902	-0.534221	0.434653
Bifidobacterium longum	Bifidobacterium 06	Siblings	-0.178941	0.198405	-0.901896	0.369216	-0.572431	0.214549
Bifidobacterium longum	Bifidobacterium 06	Readcount (depth)	-8.56433e-07	1.11834e-06	-0.765808	0.445542	-3.07439e-06	1.36153e-06
Bacteroides massiliensis	Bacteroides 11	GOS main FF	-0.482702	0.613727	-0.786511	0.433374	-1.69988	0.734479
Bacteroides massiliensis	Bacteroides 11	Direct Abx	-1.89929	1.75128	-1.08452	0.280668	-5.37253	1.57396
Bacteroides massiliensis	Bacteroides 11	Pregnancy Abx	-0.454878	0.553984	-0.821103	0.413484	-1.55357	0.643819
Bacteroides massiliensis	Bacteroides 11	Age at fecal sample	0.0875095	0.0705376	1.24061	0.217569	-0.0523853	0.227404
Bacteroides massiliensis	Bacteroides 11	C-section	-1.20255	0.610837	-1.96869	0.0516753	-2.414	0.00889957
Bacteroides massiliensis	Bacteroides 11	Siblings	-0.245467	0.49616	-0.494734	0.621842	-1.22948	0.738549
Bacteroides massiliensis	Bacteroides 11	Readcount (depth)	7.59939e-07	2.79667e-06	0.27173	0.786374	-4.7866e-06	6.30648e-06
Enterobacteriaceae family	Enterobacteriaceae family 05	GOS main FF	-0.164257	0.306954	-0.53512	0.593721	-0.773027	0.444513
Enterobacteriaceae family	Enterobacteriaceae family 05	Direct Abx	-0.916316	0.875895	-1.04615	0.297942	-2.65345	0.820816
Enterobacteriaceae family	Enterobacteriaceae family 05	Pregnancy Abx	0.073532	0.277073	0.265388	0.791241	-0.475978	0.623042
Enterobacteriaceae family	Enterobacteriaceae family 05	Age at fecal sample	0.0662264	0.0352792	1.87721	0.0633191	-0.00374154	0.136194
Enterobacteriaceae family	Enterobacteriaceae family 05	C-section	0.2608	0.305508	0.853658	0.395275	-0.345104	0.866703
Enterobacteriaceae family	Enterobacteriaceae family 05	Siblings	-0.484064	0.248153	-1.95067	0.0538136	-0.976217	0.00808834
Enterobacteriaceae family	Enterobacteriaceae family 05	Readcount (depth)	-1.94202e-06	1.39875e-06	-1.3884	0.168011	-4.71611e-06	8.32067e-07
Enterobacteriaceae family	Enterobacteriaceae family 03	GOS main FF	-0.158317	0.358755	-0.441296	0.659924	-0.869822	0.553189
Enterobacteriaceae family	Enterobacteriaceae family 03	Direct Abx	-0.363378	1.02371	-0.354962	0.723344	-2.39367	1.66691
Enterobacteriaceae family	Enterobacteriaceae family 03	Pregnancy Abx	0.0522643	0.323832	0.161393	0.8721	-0.58998	0.694509
Enterobacteriaceae family	Enterobacteriaceae family 03	Age at fecal sample	0.0804094	0.0412329	1.95013	0.0538788	-0.00136624	0.162185
Enterobacteriaceae family	Enterobacteriaceae family 03	C-section	0.102955	0.357066	0.288336	0.773669	-0.6052	0.81111
Enterobacteriaceae family	Enterobacteriaceae family 03	Siblings	-0.501246	0.290031	-1.72825	0.0869404	-1.07645	0.0739624
Enterobacteriaceae family	Enterobacteriaceae family 03	Readcount (depth)	-1.92591e-06	1.6348e-06	-1.17807	0.241483	-5.16815e-06	1.31633e-06
Enterobacteriaceae family	Enterobacteriaceae family 08	GOS main FF	-0.0869908	0.23653	-0.367778	0.713793	-0.556093	0.382111
Enterobacteriaceae family	Enterobacteriaceae family 08	Direct Abx	-0.643162	0.674942	-0.952915	0.342864	-1.98175	0.695426
Enterobacteriaceae family	Enterobacteriaceae family 08	Pregnancy Abx	0.0805035	0.213506	0.377056	0.706908	-0.342934	0.503941
Enterobacteriaceae family	Enterobacteriaceae family 08	Age at fecal sample	0.0602251	0.0271852	2.21536	0.028937	0.0063096	0.114141
Enterobacteriaceae family	Enterobacteriaceae family 08	C-section	0.170564	0.235417	0.724519	0.470389	-0.296329	0.637457
Enterobacteriaceae family	Enterobacteriaceae family 08	Siblings	-0.228727	0.19122	-1.19615	0.234386	-0.607967	0.150513
Enterobacteriaceae family	Enterobacteriaceae family 08	Readcount (depth)	-1.67443e-06	1.07784e-06	-1.5535	0.12337	-3.81206e-06	4.63212e-07
Bifidobacterium longum	Bifidobacterium 05	GOS main FF	-0.370044	0.214421	-1.72578	0.0873852	-0.795298	0.0552093
Bifidobacterium longum	Bifidobacterium 05	Direct Abx	-0.69436	0.611853	-1.13485	0.259073	-1.90783	0.519106
Bifidobacterium longum	Bifidobacterium 05	Pregnancy Abx	-0.440487	0.193549	-2.27585	0.0249248	-0.824345	-0.0566296
Bifidobacterium longum	Bifidobacterium 05	Age at fecal sample	0.038998	0.0246441	1.58245	0.116614	-0.00987782	0.0878738
Bifidobacterium longum	Bifidobacterium 05	C-section	-0.171507	0.213412	-0.803643	0.423454	-0.594758	0.251745
Bifidobacterium longum	Bifidobacterium 05	Siblings	-0.0326533	0.173346	-0.18837	0.850957	-0.376445	0.311138
Bifidobacterium longum	Bifidobacterium 05	Readcount (depth)	-1.21571e-06	9.7709e-07	-1.24422	0.216243	-3.15354e-06	7.22114e-07
Enterobacteriaceae family	Enterobacteriaceae family 07	GOS main FF	-0.0783219	0.259579	-0.301727	0.763468	-0.593135	0.436491
Enterobacteriaceae family	Enterobacteriaceae family 07	Direct Abx	-0.671632	0.740711	-0.906741	0.36666	-2.14066	0.797392
Enterobacteriaceae family	Enterobacteriaceae family 07	Pregnancy Abx	0.0283816	0.23431	0.121128	0.903825	-0.436318	0.493081
Enterobacteriaceae family	Enterobacteriaceae family 07	Age at fecal sample	0.044155	0.0298342	1.48001	0.141922	-0.0150142	0.103324
Enterobacteriaceae family	Enterobacteriaceae family 07	C-section	0.0593656	0.258356	0.229782	0.818717	-0.453024	0.571755
Enterobacteriaceae family	Enterobacteriaceae family 07	Siblings	-0.337618	0.209853	-1.60883	0.110715	-0.753812	0.0785769
Enterobacteriaceae family	Enterobacteriaceae family 07	Readcount (depth)	-1.68758e-06	1.18287e-06	-1.42668	0.156696	-4.03351e-06	6.58361e-07
Bacteroides dorei	Bacteroides 12	GOS main FF	-0.405312	0.275743	-1.46989	0.14464	-0.952184	0.141559
Bacteroides dorei	Bacteroides 12	Direct Abx	2.15229	0.786836	2.73538	0.00733832	0.591791	3.7128
Bacteroides dorei	Bacteroides 12	Pregnancy Abx	-0.353961	0.248901	-1.42209	0.15802	-0.847598	0.139676
Bacteroides dorei	Bacteroides 12	Age at fecal sample	0.0547808	0.0316921	1.72853	0.0868891	-0.00807294	0.117635
Bacteroides dorei	Bacteroides 12	C-section	-0.314089	0.274445	-1.14445	0.25509	-0.858385	0.230208
Bacteroides dorei	Bacteroides 12	Siblings	0.0161151	0.222921	0.0722903	0.942511	-0.425997	0.458227
Bacteroides dorei	Bacteroides 12	Readcount (depth)	-9.9058e-07	1.25653e-06	-0.788348	0.432304	-3.4826e-06	1.50144e-06
Bacteroides dorei	Bacteroides 18	GOS main FF	-0.17319	0.163739	-1.05772	0.292656	-0.497927	0.151547
Bacteroides dorei	Bacteroides 18	Direct Abx	0.831957	0.46723	1.78061	0.0779236	-0.0946838	1.7586
Bacteroides dorei	Bacteroides 18	Pregnancy Abx	-0.115852	0.1478	-0.783847	0.434929	-0.408978	0.177273
Bacteroides dorei	Bacteroides 18	Age at fecal sample	0.0204922	0.018819	1.08891	0.278736	-0.0168309	0.0578153
Bacteroides dorei	Bacteroides 18	C-section	-0.046383	0.162968	-0.284615	0.776511	-0.369591	0.276825
Bacteroides dorei	Bacteroides 18	Siblings	0.130646	0.132373	0.986959	0.325976	-0.131883	0.393176
Bacteroides dorei	Bacteroides 18	Readcount (depth)	-2.99362e-07	7.46136e-07	-0.401216	0.689092	-1.77915e-06	1.18042e-06
Enterobacteriaceae family	Enterobacteriaceae family 06	GOS main FF	-0.146172	0.283292	-0.515977	0.606977	-0.708014	0.41567
Enterobacteriaceae family	Enterobacteriaceae family 06	Direct Abx	-0.058412	0.808376	-0.0722585	0.942536	-1.66163	1.54481
Enterobacteriaceae family	Enterobacteriaceae family 06	Pregnancy Abx	0.110442	0.255715	0.431895	0.666721	-0.396708	0.617592
Enterobacteriaceae family	Enterobacteriaceae family 06	Age at fecal sample	0.0475139	0.0325596	1.45929	0.147529	-0.0170605	0.112088
Enterobacteriaceae family	Enterobacteriaceae family 06	C-section	0.0608318	0.281958	0.215748	0.829611	-0.498365	0.620028
Enterobacteriaceae family	Enterobacteriaceae family 06	Siblings	-0.346316	0.229024	-1.51214	0.13356	-0.800531	0.107898
Enterobacteriaceae family	Enterobacteriaceae family 06	Readcount (depth)	-2.27739e-06	1.29092e-06	-1.76416	0.0806703	-4.83763e-06	2.82851e-07
Enterobacteriaceae family	Enterobacteriaceae family 11	GOS main FF	-0.0374737	0.204146	-0.183563	0.854717	-0.442349	0.367401
Enterobacteriaceae family	Enterobacteriaceae family 11	Direct Abx	-0.486741	0.582532	-0.835561	0.405336	-1.64206	0.668574
Enterobacteriaceae family	Enterobacteriaceae family 11	Pregnancy Abx	-0.034183	0.184273	-0.185501	0.853201	-0.399646	0.33128
Enterobacteriaceae family	Enterobacteriaceae family 11	Age at fecal sample	0.037413	0.0234631	1.59454	0.113878	-0.0091206	0.0839466
Enterobacteriaceae family	Enterobacteriaceae family 11	C-section	0.0313742	0.203185	0.154412	0.877587	-0.371594	0.434343
Enterobacteriaceae family	Enterobacteriaceae family 11	Siblings	-0.168416	0.165039	-1.02046	0.3099	-0.495733	0.1589
Enterobacteriaceae family	Enterobacteriaceae family 11	Readcount (depth)	-1.83259e-06	9.30266e-07	-1.96997	0.0515271	-3.67756e-06	1.23698e-08
