# Supplementary material for: Human milk oligosaccharides, antimicrobial drugs, and the gut microbiota of term neonates: observations from the KOALA birth cohort study
Source: Gut Microbes. 2023 Jan 8;15(1):2164152. doi: 10.1080/19490976.2022.2164152 (PMC9833409; doi:10.1080/19490976.2022.2164152)
Supplement: Supplemental Material [file KGMI_A_2164152_SM9501.zip › S2 neonatal antibiotics details table.xlsx]

## Sheet: Sheet 1
Antibiotic name(s)	Indication for treatment reported	Age of treatment (week commenced)
Amoxicillin	E.coli bacteraemia	1
Amoxicillin	Respiratory tract infection	3
Amoxicillin	Respiratory tract infection	3
Amoxicillin	Viral infection	3
Amoxicillin	Respiratory tract infection	5
Amoxicillin	Unknown	Unknown
Amoxicillin clavulanate	Skin infection	2
Amoxicillin clavulanate	Respiratory tract infection	3
Amoxicillin and Ceftriaxone	Unknown	Unknown
Amoxicillin, Gentamycin, and Flucloxacillin	Staph infection	1
Multiple, unspecified	Fever	2
Trimethoprim	Urinary tract infection	1
Trimethoprim	Unknown	Unknown
Trimethoprim	Unknown	Unknown
Unknown	Respiratory tract infection	1
Unknown	Staph infection	1
Unknown	Suspected sepsis	1
Unknown	Unknown	1
Unknown	Unknown	1
Unknown	Peri-operative prophylaxis	3
Unknown	Unknown	Unknown
Unknown	Unknown	Unknown
Unspecified broad-spectrum IV antibiotics	Unknown	1
