# Supplementary material for: Human milk oligosaccharides, antimicrobial drugs, and the gut microbiota of term neonates: observations from the KOALA birth cohort study
Source: Gut Microbes. 2023 Jan 8;15(1):2164152. doi: 10.1080/19490976.2022.2164152 (PMC9833409; doi:10.1080/19490976.2022.2164152)
Supplement: Supplemental Material [file KGMI_A_2164152_SM9501.zip › S3 full cohort alpha models.xlsx]

## Sheet: exp_shannon_genus
term

## Sheet: exp_shannon_unique
term

## Sheet: observed_genus
term

## Sheet: observed_unique
term
