# Supplementary material for: Human milk oligosaccharides, antimicrobial drugs, and the gut microbiota of term neonates: observations from the KOALA birth cohort study
Source: Gut Microbes. 2023 Jan 8;15(1):2164152. doi: 10.1080/19490976.2022.2164152 (PMC9833409; doi:10.1080/19490976.2022.2164152)
Supplement: Supplemental Material [file KGMI_A_2164152_SM9501.zip › S4 full cohort permanova models.xlsx]

## Sheet: genus_aitchison
Term	Df	SumOfSqs	R2	pseudo-F	Pr(>F)
Direct Abx	1	335.427	0.00502283	5.55622	0.0001
Antifungals	1	56.642	0.000848183	0.938252	0.4766
Abx via breastmilk	1	91.5199	0.00137046	1.51599	0.112
Pregnancy Abx	1	50.0119	0.0007489	0.828426	0.5944
Gest. age at birth	1	56.7461	0.00084974	0.939975	0.4619
Age at fecal sample	1	241.549	0.00361707	4.00117	0.0004
C-section	1	1244.46	0.0186352	20.614	0.0001
Homebirth	1	129.011	0.00193187	2.13702	0.0217
Breastfeeding %	1	2169.34	0.0324846	35.9342	0.0001
Alternative cohort	1	91.622	0.00137199	1.51768	0.1051
Maternal higher edu.	1	82.3716	0.00123347	1.36445	0.1616
Maternal age at birth	1	93.7817	0.00140433	1.55346	0.0934
Animals	1	141.121	0.00211321	2.33761	0.0122
Siblings	1	319.783	0.00478857	5.29707	0.0002
Readcount (depth)	1	138.246	0.00207016	2.28999	0.0134
Residual	1008	60852.7	0.911235
Total	1023	66780.5	1

## Sheet: species_aitchison
Term	Df	SumOfSqs	R2	pseudo-F	Pr(>F)
Direct Abx	1	411.143	0.00353563	3.82043	0.0001
Antifungals	1	101.957	0.000876778	0.947405	0.5003
Abx via breastmilk	1	145.915	0.0012548	1.35587	0.1215
Pregnancy Abx	1	100.35	0.000862959	0.932472	0.5218
Gest. age at birth	1	117.828	0.00101326	1.09488	0.3009
Age at fecal sample	1	340.06	0.00292435	3.15992	0.0002
C-section	1	1388.08	0.0119368	12.8983	0.0001
Homebirth	1	168.326	0.00144752	1.56412	0.0537
Breastfeeding %	1	2746.31	0.0236169	25.5193	0.0001
Alternative cohort	1	142.67	0.00122689	1.32572	0.1239
Maternal higher edu.	1	134.474	0.00115641	1.24956	0.1829
Maternal age at birth	1	139.983	0.00120379	1.30076	0.1455
Animals	1	216.934	0.00186553	2.0158	0.0081
Siblings	1	635.752	0.00546716	5.90755	0.0001
Readcount (depth)	1	177.715	0.00152826	1.65137	0.0394
Residual	1008	108478	0.932856
Total	1023	116286	1

## Sheet: unique_aitchison
Term	Df	SumOfSqs	R2	pseudo-F	Pr(>F)
Direct Abx	1	456.455	0.00257893	2.76612	0.0002
Antifungals	1	174.071	0.000983487	1.05487	0.356
Abx via breastmilk	1	175.549	0.000991834	1.06382	0.3446
Pregnancy Abx	1	157.22	0.000888279	0.952753	0.5069
Gest. age at birth	1	197.36	0.00111507	1.196	0.1927
Age at fecal sample	1	410.836	0.00232118	2.48966	0.0002
C-section	1	1489.56	0.00841586	9.0267	0.0001
Homebirth	1	245.774	0.0013886	1.48939	0.0513
Breastfeeding %	1	3821.37	0.0215904	23.1575	0.0001
Alternative cohort	1	347.703	0.00196449	2.10708	0.0021
Maternal higher edu.	1	176.506	0.000997241	1.06962	0.3353
Maternal age at birth	1	199.574	0.00112758	1.20942	0.1883
Animals	1	339.336	0.00191722	2.05637	0.0024
Siblings	1	833.247	0.00470777	5.04947	0.0001
Readcount (depth)	1	331.781	0.00187453	2.01059	0.0042
Residual	1008	166337	0.939788
Total	1023	176994	1
