# Supplementary material for: Human milk oligosaccharides, antimicrobial drugs, and the gut microbiota of term neonates: observations from the KOALA birth cohort study
Source: Gut Microbes. 2023 Jan 8;15(1):2164152. doi: 10.1080/19490976.2022.2164152 (PMC9833409; doi:10.1080/19490976.2022.2164152)
Supplement: Supplemental Material [file KGMI_A_2164152_SM9501.zip › S5 full cohort taxa models.xlsx]

## Sheet: phylum
Taxon parent (Kingdom)	Taxon name	Term	β Estimate	std error	t-statistic	p value	95% CI low	95% CI high	FDR
Bacteria	Proteobacteria	Direct Abx	3.15668	1.95661	1.61334	0.106983	-0.682815	6.99617	0.267458
Bacteria	Proteobacteria	Antifungals	1.97835	1.59188	1.24277	0.214242	-1.14544	5.10213	0.414661
Bacteria	Proteobacteria	Abx via breastmilk	-0.134987	2.32481	-0.058064	0.953709	-4.697	4.42702	0.95946
Bacteria	Proteobacteria	Pregnancy Abx	1.31904	0.834753	1.58016	0.114385	-0.319012	2.95709	0.274523
Bacteria	Proteobacteria	Gest. age at birth	-0.150578	0.298455	-0.504526	0.614002	-0.736242	0.435085	0.818669
Bacteria	Proteobacteria	Age at fecal sample	-0.420844	0.296719	-1.41833	0.156404	-1.0031	0.161413	0.339383
Bacteria	Proteobacteria	C-section	1.66919	0.998272	1.67208	0.0948185	-0.289737	3.62812	0.247353
Bacteria	Proteobacteria	Homebirth	-1.20996	0.65402	-1.85004	0.064601	-2.49336	0.0734365	0.193803
Bacteria	Proteobacteria	Breastfeeding %	0.733177	0.885699	0.827795	0.407983	-1.00485	2.4712	0.627666
Bacteria	Proteobacteria	Alternative cohort	-0.399987	0.686005	-0.583068	0.559978	-1.74615	0.946173	0.763606
Bacteria	Proteobacteria	Maternal higher edu.	-0.139759	0.633704	-0.220543	0.825493	-1.38329	1.10377	0.900538
Bacteria	Proteobacteria	Maternal age at birth	0.379081	0.322429	1.1757	0.239991	-0.253629	1.01179	0.449984
Bacteria	Proteobacteria	Animals	-0.210779	0.601473	-0.350438	0.726083	-1.39106	0.969503	0.854215
Bacteria	Proteobacteria	Siblings	-0.99686	0.664953	-1.49914	0.13415	-2.30171	0.307991	0.309576
Bacteria	Proteobacteria	Readcount (depth)	-0.866785	0.296794	-2.92049	0.00357267	-1.44919	-0.28438	0.0194873
Bacteria	Actinobacteria	Direct Abx	-7.37926	3.71381	-1.98698	0.0471953	-14.6669	-0.0915691	0.175453
Bacteria	Actinobacteria	Antifungals	-6.1138	3.02153	-2.02341	0.0432943	-12.043	-0.184587	0.175453
Bacteria	Actinobacteria	Abx via breastmilk	-1.88801	4.41268	-0.427861	0.668844	-10.5471	6.77108	0.818993
Bacteria	Actinobacteria	Pregnancy Abx	0.162553	1.58443	0.102594	0.918306	-2.94661	3.27172	0.95946
Bacteria	Actinobacteria	Gest. age at birth	0.265081	0.566492	0.467934	0.639933	-0.846558	1.37672	0.818993
Bacteria	Actinobacteria	Age at fecal sample	1.58339	0.563198	2.81143	0.00502775	0.478219	2.68857	0.0251387
Bacteria	Actinobacteria	C-section	-3.76081	1.89481	-1.9848	0.0474375	-7.47903	-0.0425936	0.175453
Bacteria	Actinobacteria	Homebirth	1.13484	1.24139	0.914175	0.360844	-1.30115	3.57084	0.585152
Bacteria	Actinobacteria	Breastfeeding %	12.4589	1.68113	7.41099	2.64939e-13	9.15994	15.7578	7.94817e-12
Bacteria	Actinobacteria	Alternative cohort	-0.146653	1.3021	-0.112629	0.910347	-2.70178	2.40848	0.95946
Bacteria	Actinobacteria	Maternal higher edu.	0.553971	1.20282	0.460558	0.645215	-1.80636	2.9143	0.818993
Bacteria	Actinobacteria	Maternal age at birth	0.159884	0.611998	0.261249	0.793954	-1.04105	1.36082	0.882171
Bacteria	Actinobacteria	Animals	-0.496289	1.14165	-0.434713	0.663864	-2.73657	1.74399	0.818993
Bacteria	Actinobacteria	Siblings	5.58463	1.26214	4.42474	1.07068e-05	3.10791	8.06135	0.000160602
Bacteria	Actinobacteria	Readcount (depth)	-1.10213	0.563341	-1.95642	0.0506915	-2.20759	0.00332372	0.175453
Bacteria	Firmicutes	Direct Abx	5.23579	2.63092	1.9901	0.0468496	0.0730895	10.3985	0.175453
Bacteria	Firmicutes	Antifungals	-3.58404	2.1405	-1.6744	0.0943626	-7.78438	0.616297	0.247353
Bacteria	Firmicutes	Abx via breastmilk	-3.94051	3.126	-1.26056	0.20776	-10.0747	2.19371	0.414661
Bacteria	Firmicutes	Pregnancy Abx	1.55708	1.12243	1.38724	0.165676	-0.645493	3.75966	0.342778
Bacteria	Firmicutes	Gest. age at birth	-0.422153	0.401311	-1.05193	0.293083	-1.20965	0.365349	0.517204
Bacteria	Firmicutes	Age at fecal sample	-1.29047	0.398977	-3.23445	0.00125838	-2.07339	-0.507551	0.00943789
Bacteria	Firmicutes	C-section	6.21751	1.34231	4.63196	4.09601e-06	3.58348	8.85155	8.19201e-05
Bacteria	Firmicutes	Homebirth	0.856322	0.879416	0.973739	0.33042	-0.869374	2.58202	0.566434
Bacteria	Firmicutes	Breastfeeding %	-3.98496	1.19094	-3.34607	0.000849918	-6.32196	-1.64796	0.00728501
Bacteria	Firmicutes	Alternative cohort	-1.30209	0.922423	-1.41159	0.158379	-3.11217	0.508004	0.339383
Bacteria	Firmicutes	Maternal higher edu.	0.807328	0.852098	0.947458	0.343632	-0.864762	2.47942	0.572721
Bacteria	Firmicutes	Maternal age at birth	-0.819101	0.433548	-1.88929	0.0591392	-1.66986	0.0316602	0.186755
Bacteria	Firmicutes	Animals	1.46479	0.808759	1.81116	0.0704142	-0.122255	3.05183	0.201183
Bacteria	Firmicutes	Siblings	2.79824	0.894116	3.12961	0.00180071	1.04369	4.55278	0.0120047
Bacteria	Firmicutes	Readcount (depth)	0.126378	0.399079	0.316673	0.751557	-0.656743	0.909498	0.867181
Bacteria	Bacteroidetes	Direct Abx	-15.587	3.72427	-4.18526	3.09695e-05	-22.8953	-8.27884	0.000371634
Bacteria	Bacteroidetes	Antifungals	1.78428	3.03004	0.588863	0.556085	-4.16163	7.73019	0.763606
Bacteria	Bacteroidetes	Abx via breastmilk	-3.03833	4.42511	-0.686613	0.492485	-11.7218	5.64514	0.738727
Bacteria	Bacteroidetes	Pregnancy Abx	0.452481	1.58889	0.284777	0.775873	-2.66544	3.5704	0.878347
Bacteria	Bacteroidetes	Gest. age at birth	0.0288835	0.568088	0.0508434	0.95946	-1.08589	1.14365	0.95946
Bacteria	Bacteroidetes	Age at fecal sample	1.69558	0.564784	3.00217	0.00274666	0.587293	2.80387	0.01648
Bacteria	Bacteroidetes	C-section	-17.1536	1.90014	-9.02751	8.71726e-19	-20.8822	-13.4249	5.23035e-17
Bacteria	Bacteroidetes	Homebirth	0.452508	1.24488	0.363494	0.716312	-1.99035	2.89537	0.854215
Bacteria	Bacteroidetes	Breastfeeding %	-6.8714	1.68587	-4.07589	4.94449e-05	-10.1796	-3.56319	0.000494449
Bacteria	Bacteroidetes	Alternative cohort	-0.814738	1.30576	-0.623956	0.532798	-3.37706	1.74759	0.763606
Bacteria	Bacteroidetes	Maternal higher edu.	-0.108877	1.20621	-0.0902636	0.928096	-2.47585	2.2581	0.95946
Bacteria	Bacteroidetes	Maternal age at birth	0.53555	0.613722	0.872627	0.383074	-0.668769	1.73987	0.604854
Bacteria	Bacteroidetes	Animals	-2.22124	1.14486	-1.94019	0.0526358	-4.46783	0.0253411	0.175453
Bacteria	Bacteroidetes	Siblings	-1.36623	1.26569	-1.07944	0.280651	-3.84993	1.11746	0.510275
Bacteria	Bacteroidetes	Readcount (depth)	0.333359	0.564928	0.590091	0.555262	-0.77521	1.44193	0.763606

## Sheet: class
Taxon parent (Phylum)	Taxon name	Term	β Estimate	std error	t-statistic	p value	95% CI low	95% CI high	FDR
Proteobacteria	Gammaproteobacteria	Direct Abx	3.66882	1.94654	1.88479	0.0597458	-0.150917	7.48856	0.235095
Proteobacteria	Gammaproteobacteria	Antifungals	2.15778	1.58369	1.3625	0.173345	-0.949935	5.26549	0.433363
Proteobacteria	Gammaproteobacteria	Abx via breastmilk	0.146251	2.31284	0.0632343	0.949592	-4.39229	4.68479	0.975412
Proteobacteria	Gammaproteobacteria	Pregnancy Abx	1.34534	0.830458	1.62	0.105545	-0.284283	2.97497	0.331363
Proteobacteria	Gammaproteobacteria	Gest. age at birth	-0.1115	0.296919	-0.375524	0.707349	-0.694151	0.47115	0.909842
Proteobacteria	Gammaproteobacteria	Age at fecal sample	-0.395937	0.295192	-1.34129	0.18013	-0.975198	0.183325	0.442137
Proteobacteria	Gammaproteobacteria	C-section	2.20487	0.993136	2.22011	0.0266332	0.25602	4.15372	0.143819
Proteobacteria	Gammaproteobacteria	Homebirth	-1.23664	0.650655	-1.9006	0.0576391	-2.51343	0.0401566	0.235095
Proteobacteria	Gammaproteobacteria	Breastfeeding %	1.14095	0.881142	1.29485	0.195667	-0.588132	2.87003	0.455432
Proteobacteria	Gammaproteobacteria	Alternative cohort	-0.366159	0.682475	-0.536516	0.591721	-1.70539	0.973076	0.813916
Proteobacteria	Gammaproteobacteria	Maternal higher edu.	-0.156286	0.630444	-0.247898	0.804263	-1.39342	1.08085	0.920132
Proteobacteria	Gammaproteobacteria	Maternal age at birth	0.35552	0.32077	1.10833	0.267983	-0.273934	0.984975	0.559245
Proteobacteria	Gammaproteobacteria	Animals	-0.206657	0.598378	-0.345362	0.729894	-1.38087	0.967552	0.911781
Proteobacteria	Gammaproteobacteria	Siblings	-0.816018	0.661532	-1.23353	0.217667	-2.11415	0.482119	0.473951
Proteobacteria	Gammaproteobacteria	Readcount (depth)	-0.84176	0.295267	-2.85084	0.00444935	-1.42117	-0.26235	0.0353331
Actinobacteria	Actinobacteria	Direct Abx	-6.8575	3.6908	-1.858	0.0634604	-14.1	0.385024	0.235095
Actinobacteria	Actinobacteria	Antifungals	-6.00998	3.00281	-2.00145	0.0456112	-11.9024	-0.117511	0.219911
Actinobacteria	Actinobacteria	Abx via breastmilk	-1.86402	4.38533	-0.425058	0.670885	-10.4694	6.74141	0.889223
Actinobacteria	Actinobacteria	Pregnancy Abx	0.0243092	1.57461	0.0154382	0.987686	-3.06559	3.11421	0.993922
Actinobacteria	Actinobacteria	Gest. age at birth	0.238549	0.562982	0.423724	0.671858	-0.866202	1.3433	0.889223
Actinobacteria	Actinobacteria	Age at fecal sample	1.60974	0.559707	2.87604	0.0041118	0.511416	2.70807	0.0346933
Actinobacteria	Actinobacteria	C-section	-3.52141	1.88306	-1.87004	0.0617676	-7.21658	0.173765	0.235095
Actinobacteria	Actinobacteria	Homebirth	1.07666	1.23369	0.872715	0.383026	-1.34424	3.49756	0.698852
Actinobacteria	Actinobacteria	Breastfeeding %	12.6044	1.67071	7.54433	1.01344e-13	9.32595	15.8829	3.42037e-12
Actinobacteria	Actinobacteria	Alternative cohort	0.00986044	1.29403	0.00761997	0.993922	-2.52943	2.54915	0.993922
Actinobacteria	Actinobacteria	Maternal higher edu.	0.427666	1.19537	0.357768	0.720592	-1.91803	2.77337	0.909842
Actinobacteria	Actinobacteria	Maternal age at birth	0.194878	0.608206	0.320415	0.74872	-0.998616	1.38837	0.911781
Actinobacteria	Actinobacteria	Animals	-0.311884	1.13457	-0.274891	0.783456	-2.53828	1.91451	0.911781
Actinobacteria	Actinobacteria	Siblings	5.85776	1.25432	4.67008	3.41793e-06	3.39639	8.31913	6.59172e-05
Actinobacteria	Actinobacteria	Readcount (depth)	-1.16884	0.55985	-2.08777	0.0370687	-2.26745	-0.0702358	0.192472
Firmicutes	Bacilli	Direct Abx	1.27482	2.08379	0.611779	0.540822	-2.81425	5.36389	0.793261
Firmicutes	Bacilli	Antifungals	-2.37051	1.69536	-1.39824	0.162349	-5.69735	0.956322	0.417124
Firmicutes	Bacilli	Abx via breastmilk	-4.21284	2.47592	-1.70152	0.0891529	-9.07139	0.645709	0.293552
Firmicutes	Bacilli	Pregnancy Abx	1.64574	0.889013	1.8512	0.0644334	-0.0987892	3.39027	0.235095
Firmicutes	Bacilli	Gest. age at birth	-0.402403	0.317855	-1.266	0.205807	-1.02614	0.221329	0.466712
Firmicutes	Bacilli	Age at fecal sample	-0.740966	0.316006	-2.34479	0.0192313	-1.36107	-0.120861	0.11801
Firmicutes	Bacilli	C-section	3.65232	1.06316	3.43534	0.000615942	1.56605	5.73858	0.00692935
Firmicutes	Bacilli	Homebirth	1.11406	0.696533	1.59944	0.110035	-0.252755	2.48089	0.337608
Firmicutes	Bacilli	Breastfeeding %	5.43611	0.94327	5.76304	1.09715e-08	3.58511	7.2871	2.9623e-07
Firmicutes	Bacilli	Alternative cohort	-1.31558	0.730596	-1.8007	0.0720494	-2.74925	0.118081	0.249402
Firmicutes	Bacilli	Maternal higher edu.	1.06336	0.674896	1.5756	0.115432	-0.260997	2.38773	0.338769
Firmicutes	Bacilli	Maternal age at birth	-0.774291	0.343388	-2.25486	0.0243561	-1.44813	-0.100454	0.137003
Firmicutes	Bacilli	Animals	0.159249	0.640569	0.248605	0.803717	-1.09775	1.41625	0.920132
Firmicutes	Bacilli	Siblings	3.19778	0.708176	4.51552	7.06178e-06	1.80811	4.58745	0.000119168
Firmicutes	Bacilli	Readcount (depth)	-0.269543	0.316087	-0.852751	0.394	-0.889806	0.35072	0.699868
Bacteroidetes	Bacteroidia	Direct Abx	-15.587	3.72427	-4.18526	3.09695e-05	-22.8953	-8.27884	0.000464543
Bacteroidetes	Bacteroidia	Antifungals	1.78428	3.03004	0.588863	0.556085	-4.16163	7.73019	0.793261
Bacteroidetes	Bacteroidia	Abx via breastmilk	-3.03833	4.42511	-0.686613	0.492485	-11.7218	5.64514	0.793261
Bacteroidetes	Bacteroidia	Pregnancy Abx	0.452481	1.58889	0.284777	0.775873	-2.66544	3.5704	0.911781
Bacteroidetes	Bacteroidia	Gest. age at birth	0.0288835	0.568088	0.0508434	0.95946	-1.08589	1.14365	0.975412
Bacteroidetes	Bacteroidia	Age at fecal sample	1.69558	0.564784	3.00217	0.00274666	0.587293	2.80387	0.02472
Bacteroidetes	Bacteroidia	C-section	-17.1536	1.90014	-9.02751	8.71726e-19	-20.8822	-13.4249	5.88415e-17
Bacteroidetes	Bacteroidia	Homebirth	0.452508	1.24488	0.363494	0.716312	-1.99035	2.89537	0.909842
Bacteroidetes	Bacteroidia	Breastfeeding %	-6.8714	1.68587	-4.07589	4.94449e-05	-10.1796	-3.56319	0.000667506
Bacteroidetes	Bacteroidia	Alternative cohort	-0.814738	1.30576	-0.623956	0.532798	-3.37706	1.74759	0.793261
Bacteroidetes	Bacteroidia	Maternal higher edu.	-0.108877	1.20621	-0.0902636	0.928096	-2.47585	2.2581	0.975412
Bacteroidetes	Bacteroidia	Maternal age at birth	0.53555	0.613722	0.872627	0.383074	-0.668769	1.73987	0.698852
Bacteroidetes	Bacteroidia	Animals	-2.22124	1.14486	-1.94019	0.0526358	-4.46783	0.0253411	0.235095
Bacteroidetes	Bacteroidia	Siblings	-1.36623	1.26569	-1.07944	0.280651	-3.84993	1.11746	0.559245
Bacteroidetes	Bacteroidia	Readcount (depth)	0.333359	0.564928	0.590091	0.555262	-0.77521	1.44193	0.793261
Firmicutes	Clostridia	Direct Abx	2.33584	0.96801	2.41303	0.015998	0.436293	4.23538	0.106958
Firmicutes	Clostridia	Antifungals	-0.476058	0.787566	-0.604467	0.545669	-2.02151	1.0694	0.793261
Firmicutes	Clostridia	Abx via breastmilk	1.52438	1.15017	1.32535	0.185356	-0.732627	3.78138	0.446841
Firmicutes	Clostridia	Pregnancy Abx	-0.0731225	0.412984	-0.177059	0.859498	-0.88353	0.737285	0.928258
Firmicutes	Clostridia	Gest. age at birth	-0.0493775	0.147657	-0.334407	0.738142	-0.339128	0.240373	0.911781
Firmicutes	Clostridia	Age at fecal sample	-0.268245	0.146798	-1.82731	0.0679493	-0.55631	0.0198198	0.241399
Firmicutes	Clostridia	C-section	2.46439	0.493884	4.98982	7.11558e-07	1.49523	3.43355	1.60101e-05
Firmicutes	Clostridia	Homebirth	-0.534789	0.323569	-1.65278	0.0986865	-1.16974	0.100157	0.317207
Firmicutes	Clostridia	Breastfeeding %	-5.00578	0.438189	-11.4238	1.65536e-28	-5.86565	-4.14591	2.23474e-26
Firmicutes	Clostridia	Alternative cohort	-0.10384	0.339393	-0.305957	0.759701	-0.769837	0.562158	0.911781
Firmicutes	Clostridia	Maternal higher edu.	-0.0153497	0.313518	-0.0489596	0.960961	-0.630572	0.599872	0.975412
Firmicutes	Clostridia	Maternal age at birth	0.1596	0.159518	1.00051	0.317303	-0.153426	0.472625	0.611941
Firmicutes	Clostridia	Animals	1.00757	0.297572	3.38598	0.00073662	0.42364	1.5915	0.00764952
Firmicutes	Clostridia	Siblings	-0.748868	0.328978	-2.27635	0.0230342	-1.39443	-0.103308	0.135201
Firmicutes	Clostridia	Readcount (depth)	0.121894	0.146836	0.830142	0.406655	-0.166244	0.410033	0.712967
Firmicutes	Negativicutes	Direct Abx	1.05994	1.04512	1.01418	0.310739	-0.990914	3.11079	0.607967
Firmicutes	Negativicutes	Antifungals	-0.664779	0.8503	-0.781818	0.434505	-2.33334	1.00378	0.742509
Firmicutes	Negativicutes	Abx via breastmilk	-1.56398	1.24179	-1.25946	0.208155	-4.00077	0.8728	0.466712
Firmicutes	Negativicutes	Pregnancy Abx	0.0921622	0.445881	0.206697	0.836288	-0.782798	0.967123	0.925401
Firmicutes	Negativicutes	Gest. age at birth	-0.0439023	0.159419	-0.27539	0.783073	-0.356733	0.268928	0.911781
Firmicutes	Negativicutes	Age at fecal sample	-0.299383	0.158491	-1.88895	0.0591851	-0.610393	0.0116282	0.235095
Firmicutes	Negativicutes	C-section	-0.11079	0.533224	-0.207774	0.835448	-1.15715	0.935566	0.925401
Firmicutes	Negativicutes	Homebirth	-0.0316708	0.349343	-0.0906581	0.927782	-0.717193	0.653852	0.975412
Firmicutes	Negativicutes	Breastfeeding %	-3.97973	0.473093	-8.41214	1.36422e-16	-4.90809	-3.05137	6.13901e-15
Firmicutes	Negativicutes	Alternative cohort	0.0654528	0.366427	0.178624	0.858269	-0.653595	0.7845	0.928258
Firmicutes	Negativicutes	Maternal higher edu.	-0.0516673	0.338491	-0.15264	0.878713	-0.715895	0.61256	0.941478
Firmicutes	Negativicutes	Maternal age at birth	-0.240004	0.172225	-1.39355	0.16376	-0.577964	0.0979556	0.417124
Firmicutes	Negativicutes	Animals	0.235102	0.321275	0.731778	0.464474	-0.395342	0.865545	0.783801
Firmicutes	Negativicutes	Siblings	0.237183	0.355182	0.667778	0.504428	-0.459799	0.934165	0.793261
Firmicutes	Negativicutes	Readcount (depth)	0.190179	0.158532	1.19963	0.230565	-0.120911	0.50127	0.494068
Proteobacteria	Deltaproteobacteria	Direct Abx	-0.512143	0.270235	-1.89517	0.0583552	-1.04243	0.0181452	0.235095
Proteobacteria	Deltaproteobacteria	Antifungals	-0.179434	0.219862	-0.816122	0.414623	-0.610873	0.252005	0.717617
Proteobacteria	Deltaproteobacteria	Abx via breastmilk	-0.281239	0.321088	-0.875891	0.381298	-0.911317	0.34884	0.698852
Proteobacteria	Deltaproteobacteria	Pregnancy Abx	-0.0263009	0.115291	-0.228126	0.819595	-0.252539	0.199937	0.922044
Proteobacteria	Deltaproteobacteria	Gest. age at birth	-0.0390778	0.0412208	-0.948011	0.343351	-0.119966	0.0418106	0.652851
Proteobacteria	Deltaproteobacteria	Age at fecal sample	-0.0249075	0.0409811	-0.607782	0.543469	-0.105325	0.0555104	0.793261
Proteobacteria	Deltaproteobacteria	C-section	-0.535677	0.137876	-3.88522	0.000108908	-0.806233	-0.265121	0.0013366
Proteobacteria	Deltaproteobacteria	Homebirth	0.0266767	0.0903295	0.295327	0.767805	-0.150579	0.203932	0.911781
Proteobacteria	Deltaproteobacteria	Breastfeeding %	-0.407774	0.122328	-3.33346	0.000888948	-0.647819	-0.167728	0.008572
Proteobacteria	Deltaproteobacteria	Alternative cohort	-0.0338288	0.0947469	-0.357044	0.721134	-0.219753	0.152095	0.909842
Proteobacteria	Deltaproteobacteria	Maternal higher edu.	0.0165273	0.0875235	0.188833	0.850262	-0.155222	0.188276	0.928258
Proteobacteria	Deltaproteobacteria	Maternal age at birth	0.0235607	0.044532	0.529072	0.596872	-0.0638255	0.110947	0.813916
Proteobacteria	Deltaproteobacteria	Animals	-0.00412188	0.0830719	-0.0496183	0.960436	-0.167136	0.158892	0.975412
Proteobacteria	Deltaproteobacteria	Siblings	-0.180842	0.0918394	-1.96911	0.0492135	-0.361061	-0.00062399	0.229097
Proteobacteria	Deltaproteobacteria	Readcount (depth)	-0.0250257	0.0409915	-0.610509	0.541663	-0.105464	0.0554128	0.793261
Firmicutes	Erysipelotrichia	Direct Abx	0.565193	0.385045	1.46786	0.142453	-0.190388	1.32078	0.384624
Firmicutes	Erysipelotrichia	Antifungals	-0.0726903	0.31327	-0.232037	0.816556	-0.687427	0.542046	0.922044
Firmicutes	Erysipelotrichia	Abx via breastmilk	0.311938	0.457503	0.681828	0.495504	-0.585829	1.20971	0.793261
Firmicutes	Erysipelotrichia	Pregnancy Abx	-0.107696	0.164273	-0.655593	0.512236	-0.430052	0.21466	0.793261
Firmicutes	Erysipelotrichia	Gest. age at birth	0.0735304	0.0587335	1.25193	0.210885	-0.0417235	0.188784	0.466712
Firmicutes	Erysipelotrichia	Age at fecal sample	0.0181221	0.0583919	0.310354	0.756356	-0.0964614	0.132706	0.911781
Firmicutes	Erysipelotrichia	C-section	0.211598	0.196452	1.0771	0.281694	-0.173904	0.5971	0.559245
Firmicutes	Erysipelotrichia	Homebirth	0.308717	0.128706	2.39862	0.0166379	0.0561544	0.561279	0.106958
Firmicutes	Erysipelotrichia	Breastfeeding %	-0.435557	0.174299	-2.49891	0.0126158	-0.777586	-0.093527	0.0896383
Firmicutes	Erysipelotrichia	Alternative cohort	0.0518837	0.135	0.384323	0.70082	-0.21303	0.316797	0.909842
Firmicutes	Erysipelotrichia	Maternal higher edu.	-0.18902	0.124708	-1.5157	0.129909	-0.433737	0.0556972	0.373143
Firmicutes	Erysipelotrichia	Maternal age at birth	0.0355948	0.0634515	0.560976	0.574939	-0.0889175	0.160107	0.808508
Firmicutes	Erysipelotrichia	Animals	0.0628669	0.118365	0.531127	0.595448	-0.169403	0.295137	0.813916
Firmicutes	Erysipelotrichia	Siblings	0.112139	0.130857	0.856954	0.391674	-0.144645	0.368923	0.699868
Firmicutes	Erysipelotrichia	Readcount (depth)	0.0838469	0.0584068	1.43557	0.151436	-0.0307659	0.19846	0.400859
Actinobacteria	Coriobacteriia	Direct Abx	-0.521756	0.29665	-1.75883	0.0789097	-1.10388	0.0603652	0.26632
Actinobacteria	Coriobacteriia	Antifungals	-0.103821	0.241352	-0.430163	0.667169	-0.577431	0.369789	0.889223
Actinobacteria	Coriobacteriia	Abx via breastmilk	-0.0239912	0.352473	-0.0680652	0.945747	-0.715657	0.667674	0.975412
Actinobacteria	Coriobacteriia	Pregnancy Abx	0.138244	0.12656	1.09232	0.274955	-0.110108	0.386596	0.559245
Actinobacteria	Coriobacteriia	Gest. age at birth	0.0265326	0.0452499	0.586356	0.557767	-0.0622623	0.115327	0.793261
Actinobacteria	Coriobacteriia	Age at fecal sample	-0.0263479	0.0449868	-0.585681	0.558221	-0.114626	0.0619305	0.793261
Actinobacteria	Coriobacteriia	C-section	-0.239401	0.151352	-1.58175	0.11402	-0.536403	0.0576	0.338769
Actinobacteria	Coriobacteriia	Homebirth	0.0581809	0.0991587	0.586745	0.557506	-0.1364	0.252762	0.793261
Actinobacteria	Coriobacteriia	Breastfeeding %	-0.145563	0.134284	-1.08399	0.278628	-0.409072	0.117946	0.559245
Actinobacteria	Coriobacteriia	Alternative cohort	-0.156514	0.104008	-1.50482	0.132683	-0.360611	0.0475835	0.373171
Actinobacteria	Coriobacteriia	Maternal higher edu.	0.126305	0.0960785	1.3146	0.188942	-0.0622315	0.314842	0.447494
Actinobacteria	Coriobacteriia	Maternal age at birth	-0.0349944	0.0488848	-0.715854	0.474247	-0.130922	0.0609333	0.790412
Actinobacteria	Coriobacteriia	Animals	-0.184405	0.0911918	-2.02217	0.0434227	-0.363353	-0.00545764	0.217114
Actinobacteria	Coriobacteriia	Siblings	-0.273129	0.100816	-2.70917	0.0068595	-0.470963	-0.0752948	0.0514462
Actinobacteria	Coriobacteriia	Readcount (depth)	0.0667088	0.0449982	1.48248	0.138526	-0.0215922	0.15501	0.381654

## Sheet: order
Taxon parent (Class)	Taxon name	Term	β Estimate	std error	t-statistic	p value	95% CI low	95% CI high	FDR
Gammaproteobacteria	Enterobacteriales	Direct Abx	4.3979	1.94873	2.2568	0.0242341	0.57386	8.22193	0.145405
Gammaproteobacteria	Enterobacteriales	Antifungals	3.13691	1.58548	1.97853	0.048141	0.0256984	6.24812	0.213491
Gammaproteobacteria	Enterobacteriales	Abx via breastmilk	-0.486415	2.31545	-0.210074	0.833652	-5.03006	4.05723	0.934981
Gammaproteobacteria	Enterobacteriales	Pregnancy Abx	1.05652	0.831392	1.27078	0.2041	-0.57494	2.68798	0.480358
Gammaproteobacteria	Enterobacteriales	Gest. age at birth	-0.156802	0.297253	-0.527503	0.597961	-0.740107	0.426504	0.803231
Gammaproteobacteria	Enterobacteriales	Age at fecal sample	-0.431181	0.295524	-1.45904	0.144867	-1.01109	0.148732	0.407437
Gammaproteobacteria	Enterobacteriales	C-section	2.55175	0.994253	2.5665	0.0104165	0.600708	4.50279	0.0781238
Gammaproteobacteria	Enterobacteriales	Homebirth	-1.5193	0.651387	-2.33241	0.0198752	-2.79753	-0.241073	0.127769
Gammaproteobacteria	Enterobacteriales	Breastfeeding %	-1.21417	0.882133	-1.3764	0.169002	-2.9452	0.516857	0.434578
Gammaproteobacteria	Enterobacteriales	Alternative cohort	-0.751234	0.683243	-1.09951	0.271807	-2.09198	0.589507	0.563387
Gammaproteobacteria	Enterobacteriales	Maternal higher edu.	0.0977521	0.631153	0.154879	0.876948	-1.14077	1.33628	0.947116
Gammaproteobacteria	Enterobacteriales	Maternal age at birth	0.433849	0.321131	1.351	0.176998	-0.196314	1.06401	0.448728
Gammaproteobacteria	Enterobacteriales	Animals	0.0182955	0.599051	0.0305408	0.975642	-1.15723	1.19383	0.986604
Gammaproteobacteria	Enterobacteriales	Siblings	-1.07057	0.662276	-1.6165	0.106299	-2.37017	0.229028	0.335681
Gammaproteobacteria	Enterobacteriales	Readcount (depth)	-0.858304	0.2956	-2.9036	0.00376941	-1.43836	-0.278243	0.0357102
Actinobacteria	Bifidobacteriales	Direct Abx	-6.8575	3.6908	-1.858	0.0634604	-14.1	0.385024	0.23312
Actinobacteria	Bifidobacteriales	Antifungals	-6.00998	3.00281	-2.00145	0.0456112	-11.9024	-0.117511	0.210513
Actinobacteria	Bifidobacteriales	Abx via breastmilk	-1.86402	4.38533	-0.425058	0.670885	-10.4694	6.74141	0.870032
Actinobacteria	Bifidobacteriales	Pregnancy Abx	0.0243092	1.57461	0.0154382	0.987686	-3.06559	3.11421	0.993203
Actinobacteria	Bifidobacteriales	Gest. age at birth	0.238549	0.562982	0.423724	0.671858	-0.866202	1.3433	0.870032
Actinobacteria	Bifidobacteriales	Age at fecal sample	1.60974	0.559707	2.87604	0.0041118	0.511416	2.70807	0.0370062
Actinobacteria	Bifidobacteriales	C-section	-3.52141	1.88306	-1.87004	0.0617676	-7.21658	0.173765	0.231629
Actinobacteria	Bifidobacteriales	Homebirth	1.07666	1.23369	0.872715	0.383026	-1.34424	3.49756	0.66945
Actinobacteria	Bifidobacteriales	Breastfeeding %	12.6044	1.67071	7.54433	1.01344e-13	9.32595	15.8829	3.04033e-12
Actinobacteria	Bifidobacteriales	Alternative cohort	0.00986044	1.29403	0.00761997	0.993922	-2.52943	2.54915	0.993922
Actinobacteria	Bifidobacteriales	Maternal higher edu.	0.427666	1.19537	0.357768	0.720592	-1.91803	2.77337	0.8952
Actinobacteria	Bifidobacteriales	Maternal age at birth	0.194878	0.608206	0.320415	0.74872	-0.998616	1.38837	0.903988
Actinobacteria	Bifidobacteriales	Animals	-0.311884	1.13457	-0.274891	0.783456	-2.53828	1.91451	0.903988
Actinobacteria	Bifidobacteriales	Siblings	5.85776	1.25432	4.67008	3.41793e-06	3.39639	8.31913	6.95491e-05
Actinobacteria	Bifidobacteriales	Readcount (depth)	-1.16884	0.55985	-2.08777	0.0370687	-2.26745	-0.0702358	0.196246
Bacilli	Lactobacillales	Direct Abx	1.32831	1.83925	0.722204	0.470336	-2.28088	4.93751	0.76905
Bacilli	Lactobacillales	Antifungals	-1.93258	1.4964	-1.29149	0.196832	-4.869	1.00384	0.478498
Bacilli	Lactobacillales	Abx via breastmilk	-3.12579	2.18536	-1.43033	0.152932	-7.41416	1.16259	0.410862
Bacilli	Lactobacillales	Pregnancy Abx	1.57701	0.784684	2.00974	0.0447253	0.0372059	3.11681	0.210513
Bacilli	Lactobacillales	Gest. age at birth	-0.314553	0.280553	-1.12119	0.262474	-0.865088	0.235982	0.555827
Bacilli	Lactobacillales	Age at fecal sample	-0.430398	0.278921	-1.54308	0.123125	-0.977731	0.116935	0.375635
Bacilli	Lactobacillales	C-section	3.38724	0.938395	3.60962	0.000321734	1.54581	5.22868	0.0038608
Bacilli	Lactobacillales	Homebirth	1.02456	0.614791	1.66651	0.0959221	-0.18186	2.23098	0.313927
Bacilli	Lactobacillales	Breastfeeding %	3.40371	0.832574	4.08818	4.69374e-05	1.76993	5.03749	0.000684621
Bacilli	Lactobacillales	Alternative cohort	-1.26644	0.644857	-1.96391	0.0498147	-2.53186	-0.00102728	0.213491
Bacilli	Lactobacillales	Maternal higher edu.	0.686559	0.595694	1.15254	0.249374	-0.482383	1.8555	0.540811
Bacilli	Lactobacillales	Maternal age at birth	-0.66801	0.30309	-2.204	0.0277497	-1.26277	-0.0732511	0.156092
Bacilli	Lactobacillales	Animals	0.164464	0.565396	0.290884	0.7712	-0.945023	1.27395	0.903988
Bacilli	Lactobacillales	Siblings	2.91685	0.625068	4.66645	3.47745e-06	1.69027	4.14344	6.95491e-05
Bacilli	Lactobacillales	Readcount (depth)	-0.137884	0.278992	-0.494222	0.621257	-0.685357	0.409588	0.828343
Bacilli	Bacillales	Direct Abx	-0.0534936	0.448478	-0.119278	0.905079	-0.933551	0.826564	0.964963
Bacilli	Bacillales	Antifungals	-0.437935	0.364879	-1.20022	0.230335	-1.15394	0.278074	0.512367
Bacilli	Bacillales	Abx via breastmilk	-1.08705	0.532873	-2.03998	0.0416123	-2.13272	-0.0413844	0.208061
Bacilli	Bacillales	Pregnancy Abx	0.0687329	0.191335	0.359228	0.7195	-0.306728	0.444194	0.8952
Bacilli	Bacillales	Gest. age at birth	-0.0878499	0.0684094	-1.28418	0.199374	-0.222091	0.0463912	0.478498
Bacilli	Bacillales	Age at fecal sample	-0.310568	0.0680115	-4.56641	5.57426e-06	-0.444028	-0.177108	0.000100337
Bacilli	Bacillales	C-section	0.265072	0.228816	1.15845	0.246955	-0.183938	0.714082	0.540811
Bacilli	Bacillales	Homebirth	0.0895075	0.149909	0.597078	0.550589	-0.204662	0.383678	0.778913
Bacilli	Bacillales	Breastfeeding %	2.0324	0.203013	10.0112	1.47781e-22	1.63402	2.43077	1.33003e-20
Bacilli	Bacillales	Alternative cohort	-0.0491386	0.15724	-0.312506	0.754721	-0.357695	0.259418	0.903988
Bacilli	Bacillales	Maternal higher edu.	0.376805	0.145253	2.59414	0.0096204	0.0917733	0.661837	0.0752901
Bacilli	Bacillales	Maternal age at birth	-0.106281	0.0739046	-1.43808	0.150721	-0.251306	0.0387435	0.410862
Bacilli	Bacillales	Animals	-0.00521541	0.137865	-0.0378299	0.969831	-0.27575	0.265319	0.986269
Bacilli	Bacillales	Siblings	0.280928	0.152415	1.84318	0.0655965	-0.0181591	0.580016	0.236147
Bacilli	Bacillales	Readcount (depth)	-0.131659	0.0680288	-1.93534	0.053228	-0.265153	0.00183541	0.217751
Bacteroidia	Bacteroidales	Direct Abx	-15.587	3.72427	-4.18526	3.09695e-05	-22.8953	-8.27884	0.000506774
Bacteroidia	Bacteroidales	Antifungals	1.78428	3.03004	0.588863	0.556085	-4.16163	7.73019	0.778913
Bacteroidia	Bacteroidales	Abx via breastmilk	-3.03833	4.42511	-0.686613	0.492485	-11.7218	5.64514	0.778913
Bacteroidia	Bacteroidales	Pregnancy Abx	0.452481	1.58889	0.284777	0.775873	-2.66544	3.5704	0.903988
Bacteroidia	Bacteroidales	Gest. age at birth	0.0288835	0.568088	0.0508434	0.95946	-1.08589	1.14365	0.982801
Bacteroidia	Bacteroidales	Age at fecal sample	1.69558	0.564784	3.00217	0.00274666	0.587293	2.80387	0.0274666
Bacteroidia	Bacteroidales	C-section	-17.1536	1.90014	-9.02751	8.71726e-19	-20.8822	-13.4249	3.92277e-17
Bacteroidia	Bacteroidales	Homebirth	0.452508	1.24488	0.363494	0.716312	-1.99035	2.89537	0.8952
Bacteroidia	Bacteroidales	Breastfeeding %	-6.8714	1.68587	-4.07589	4.94449e-05	-10.1796	-3.56319	0.000684621
Bacteroidia	Bacteroidales	Alternative cohort	-0.814738	1.30576	-0.623956	0.532798	-3.37706	1.74759	0.778913
Bacteroidia	Bacteroidales	Maternal higher edu.	-0.108877	1.20621	-0.0902636	0.928096	-2.47585	2.2581	0.976943
Bacteroidia	Bacteroidales	Maternal age at birth	0.53555	0.613722	0.872627	0.383074	-0.668769	1.73987	0.66945
Bacteroidia	Bacteroidales	Animals	-2.22124	1.14486	-1.94019	0.0526358	-4.46783	0.0253411	0.217751
Bacteroidia	Bacteroidales	Siblings	-1.36623	1.26569	-1.07944	0.280651	-3.84993	1.11746	0.563387
Bacteroidia	Bacteroidales	Readcount (depth)	0.333359	0.564928	0.590091	0.555262	-0.77521	1.44193	0.778913
Gammaproteobacteria	Betaproteobacteriales	Direct Abx	-0.457934	0.400358	-1.14381	0.252974	-1.24357	0.327697	0.542086
Gammaproteobacteria	Betaproteobacteriales	Antifungals	-0.141495	0.325729	-0.434396	0.664094	-0.780679	0.497689	0.870032
Gammaproteobacteria	Betaproteobacteriales	Abx via breastmilk	-0.317356	0.475698	-0.667137	0.504837	-1.25083	0.616116	0.778913
Gammaproteobacteria	Betaproteobacteriales	Pregnancy Abx	0.216252	0.170806	1.26607	0.205781	-0.118924	0.551428	0.480358
Gammaproteobacteria	Betaproteobacteriales	Gest. age at birth	0.0368093	0.0610693	0.602746	0.546813	-0.0830282	0.156647	0.778913
Gammaproteobacteria	Betaproteobacteriales	Age at fecal sample	0.134845	0.0607141	2.22099	0.0265733	0.0157049	0.253986	0.154296
Gammaproteobacteria	Betaproteobacteriales	C-section	-0.386564	0.204265	-1.89246	0.0587157	-0.787397	0.0142695	0.226666
Gammaproteobacteria	Betaproteobacteriales	Homebirth	0.140863	0.133825	1.05259	0.29278	-0.121744	0.403469	0.572831
Gammaproteobacteria	Betaproteobacteriales	Breastfeeding %	0.371137	0.18123	2.04787	0.0408312	0.0155047	0.726768	0.208061
Gammaproteobacteria	Betaproteobacteriales	Alternative cohort	0.235632	0.140369	1.67866	0.0935282	-0.0398171	0.511081	0.311761
Gammaproteobacteria	Betaproteobacteriales	Maternal higher edu.	-0.116061	0.129668	-0.895069	0.370964	-0.370511	0.138388	0.667735
Gammaproteobacteria	Betaproteobacteriales	Maternal age at birth	0.0045574	0.065975	0.0690777	0.944941	-0.124907	0.134021	0.982801
Gammaproteobacteria	Betaproteobacteriales	Animals	-0.116177	0.123072	-0.943977	0.345408	-0.357685	0.12533	0.64764
Gammaproteobacteria	Betaproteobacteriales	Siblings	0.355276	0.136062	2.61114	0.00915804	0.0882799	0.622273	0.0749294
Gammaproteobacteria	Betaproteobacteriales	Readcount (depth)	0.0413929	0.0607296	0.681593	0.495653	-0.0777781	0.160564	0.778913
Clostridia	Clostridiales	Direct Abx	2.33584	0.96801	2.41303	0.015998	0.436293	4.23538	0.110755
Clostridia	Clostridiales	Antifungals	-0.476058	0.787566	-0.604467	0.545669	-2.02151	1.0694	0.778913
Clostridia	Clostridiales	Abx via breastmilk	1.52438	1.15017	1.32535	0.185356	-0.732627	3.78138	0.463391
Clostridia	Clostridiales	Pregnancy Abx	-0.0731225	0.412984	-0.177059	0.859498	-0.88353	0.737285	0.943351
Clostridia	Clostridiales	Gest. age at birth	-0.0493775	0.147657	-0.334407	0.738142	-0.339128	0.240373	0.903848
Clostridia	Clostridiales	Age at fecal sample	-0.268245	0.146798	-1.82731	0.0679493	-0.55631	0.0198198	0.239821
Clostridia	Clostridiales	C-section	2.46439	0.493884	4.98982	7.11558e-07	1.49523	3.43355	1.82972e-05
Clostridia	Clostridiales	Homebirth	-0.534789	0.323569	-1.65278	0.0986865	-1.16974	0.100157	0.317207
Clostridia	Clostridiales	Breastfeeding %	-5.00578	0.438189	-11.4238	1.65536e-28	-5.86565	-4.14591	2.97965e-26
Clostridia	Clostridiales	Alternative cohort	-0.10384	0.339393	-0.305957	0.759701	-0.769837	0.562158	0.903988
Clostridia	Clostridiales	Maternal higher edu.	-0.0153497	0.313518	-0.0489596	0.960961	-0.630572	0.599872	0.982801
Clostridia	Clostridiales	Maternal age at birth	0.1596	0.159518	1.00051	0.317303	-0.153426	0.472625	0.607601
Clostridia	Clostridiales	Animals	1.00757	0.297572	3.38598	0.00073662	0.42364	1.5915	0.00828698
Clostridia	Clostridiales	Siblings	-0.748868	0.328978	-2.27635	0.0230342	-1.39443	-0.103308	0.142971
Clostridia	Clostridiales	Readcount (depth)	0.121894	0.146836	0.830142	0.406655	-0.166244	0.410033	0.697123
Negativicutes	Selenomonadales	Direct Abx	1.05994	1.04512	1.01418	0.310739	-0.990914	3.11079	0.60143
Negativicutes	Selenomonadales	Antifungals	-0.664779	0.8503	-0.781818	0.434505	-2.33334	1.00378	0.730943
Negativicutes	Selenomonadales	Abx via breastmilk	-1.56398	1.24179	-1.25946	0.208155	-4.00077	0.8728	0.480358
Negativicutes	Selenomonadales	Pregnancy Abx	0.0921622	0.445881	0.206697	0.836288	-0.782798	0.967123	0.934981
Negativicutes	Selenomonadales	Gest. age at birth	-0.0439023	0.159419	-0.27539	0.783073	-0.356733	0.268928	0.903988
Negativicutes	Selenomonadales	Age at fecal sample	-0.299383	0.158491	-1.88895	0.0591851	-0.610393	0.0116282	0.226666
Negativicutes	Selenomonadales	C-section	-0.11079	0.533224	-0.207774	0.835448	-1.15715	0.935566	0.934981
Negativicutes	Selenomonadales	Homebirth	-0.0316708	0.349343	-0.0906581	0.927782	-0.717193	0.653852	0.976943
Negativicutes	Selenomonadales	Breastfeeding %	-3.97973	0.473093	-8.41214	1.36422e-16	-4.90809	-3.05137	4.91121e-15
Negativicutes	Selenomonadales	Alternative cohort	0.0654528	0.366427	0.178624	0.858269	-0.653595	0.7845	0.943351
Negativicutes	Selenomonadales	Maternal higher edu.	-0.0516673	0.338491	-0.15264	0.878713	-0.715895	0.61256	0.947116
Negativicutes	Selenomonadales	Maternal age at birth	-0.240004	0.172225	-1.39355	0.16376	-0.577964	0.0979556	0.427202
Negativicutes	Selenomonadales	Animals	0.235102	0.321275	0.731778	0.464474	-0.395342	0.865545	0.767022
Negativicutes	Selenomonadales	Siblings	0.237183	0.355182	0.667778	0.504428	-0.459799	0.934165	0.778913
Negativicutes	Selenomonadales	Readcount (depth)	0.190179	0.158532	1.19963	0.230565	-0.120911	0.50127	0.512367
Gammaproteobacteria	Pasteurellales	Direct Abx	-0.27114	0.471306	-0.575294	0.565221	-1.19599	0.653714	0.782613
Gammaproteobacteria	Pasteurellales	Antifungals	-0.837634	0.383452	-2.18446	0.0291584	-1.59009	-0.0851792	0.159046
Gammaproteobacteria	Pasteurellales	Abx via breastmilk	0.950022	0.559997	1.69648	0.0901041	-0.148871	2.04892	0.306014
Gammaproteobacteria	Pasteurellales	Pregnancy Abx	0.0725725	0.201075	0.360923	0.718232	-0.322	0.467145	0.8952
Gammaproteobacteria	Pasteurellales	Gest. age at birth	0.00849213	0.0718915	0.118124	0.905993	-0.132582	0.149566	0.964963
Gammaproteobacteria	Pasteurellales	Age at fecal sample	-0.0996016	0.0714733	-1.39355	0.163761	-0.239855	0.040652	0.427202
Gammaproteobacteria	Pasteurellales	C-section	0.0396827	0.240463	0.165026	0.868956	-0.432182	0.511548	0.947116
Gammaproteobacteria	Pasteurellales	Homebirth	0.141803	0.15754	0.900107	0.368278	-0.167341	0.450946	0.667735
Gammaproteobacteria	Pasteurellales	Breastfeeding %	1.98398	0.213346	9.29936	8.51348e-20	1.56533	2.40264	5.10809e-18
Gammaproteobacteria	Pasteurellales	Alternative cohort	0.149443	0.165244	0.904378	0.366011	-0.174819	0.473705	0.667735
Gammaproteobacteria	Pasteurellales	Maternal higher edu.	-0.137977	0.152646	-0.9039	0.366265	-0.437517	0.161564	0.667735
Gammaproteobacteria	Pasteurellales	Maternal age at birth	-0.0828857	0.0776665	-1.0672	0.286137	-0.235292	0.0695208	0.565985
Gammaproteobacteria	Pasteurellales	Animals	-0.108775	0.144882	-0.750784	0.452958	-0.39308	0.17553	0.75493
Gammaproteobacteria	Pasteurellales	Siblings	-0.100724	0.160173	-0.628845	0.529593	-0.415035	0.213587	0.778913
Gammaproteobacteria	Pasteurellales	Readcount (depth)	-0.0248487	0.0714916	-0.347576	0.728231	-0.165138	0.115441	0.89782
Deltaproteobacteria	Desulfovibrionales	Direct Abx	-0.512143	0.270235	-1.89517	0.0583552	-1.04243	0.0181452	0.226666
Deltaproteobacteria	Desulfovibrionales	Antifungals	-0.179434	0.219862	-0.816122	0.414623	-0.610873	0.252005	0.704077
Deltaproteobacteria	Desulfovibrionales	Abx via breastmilk	-0.281239	0.321088	-0.875891	0.381298	-0.911317	0.34884	0.66945
Deltaproteobacteria	Desulfovibrionales	Pregnancy Abx	-0.0263009	0.115291	-0.228126	0.819595	-0.252539	0.199937	0.933715
Deltaproteobacteria	Desulfovibrionales	Gest. age at birth	-0.0390778	0.0412208	-0.948011	0.343351	-0.119966	0.0418106	0.64764
Deltaproteobacteria	Desulfovibrionales	Age at fecal sample	-0.0249075	0.0409811	-0.607782	0.543469	-0.105325	0.0555104	0.778913
Deltaproteobacteria	Desulfovibrionales	C-section	-0.535677	0.137876	-3.88522	0.000108908	-0.806233	-0.265121	0.00140025
Deltaproteobacteria	Desulfovibrionales	Homebirth	0.0266767	0.0903295	0.295327	0.767805	-0.150579	0.203932	0.903988
Deltaproteobacteria	Desulfovibrionales	Breastfeeding %	-0.407774	0.122328	-3.33346	0.000888948	-0.647819	-0.167728	0.00941239
Deltaproteobacteria	Desulfovibrionales	Alternative cohort	-0.0338288	0.0947469	-0.357044	0.721134	-0.219753	0.152095	0.8952
Deltaproteobacteria	Desulfovibrionales	Maternal higher edu.	0.0165273	0.0875235	0.188833	0.850262	-0.155222	0.188276	0.943351
Deltaproteobacteria	Desulfovibrionales	Maternal age at birth	0.0235607	0.044532	0.529072	0.596872	-0.0638255	0.110947	0.803231
Deltaproteobacteria	Desulfovibrionales	Animals	-0.00412188	0.0830719	-0.0496183	0.960436	-0.167136	0.158892	0.982801
Deltaproteobacteria	Desulfovibrionales	Siblings	-0.180842	0.0918394	-1.96911	0.0492135	-0.361061	-0.00062399	0.213491
Deltaproteobacteria	Desulfovibrionales	Readcount (depth)	-0.0250257	0.0409915	-0.610509	0.541663	-0.105464	0.0554128	0.778913
Erysipelotrichia	Erysipelotrichales	Direct Abx	0.565193	0.385045	1.46786	0.142453	-0.190388	1.32078	0.40701
Erysipelotrichia	Erysipelotrichales	Antifungals	-0.0726903	0.31327	-0.232037	0.816556	-0.687427	0.542046	0.933715
Erysipelotrichia	Erysipelotrichales	Abx via breastmilk	0.311938	0.457503	0.681828	0.495504	-0.585829	1.20971	0.778913
Erysipelotrichia	Erysipelotrichales	Pregnancy Abx	-0.107696	0.164273	-0.655593	0.512236	-0.430052	0.21466	0.778913
Erysipelotrichia	Erysipelotrichales	Gest. age at birth	0.0735304	0.0587335	1.25193	0.210885	-0.0417235	0.188784	0.480497
Erysipelotrichia	Erysipelotrichales	Age at fecal sample	0.0181221	0.0583919	0.310354	0.756356	-0.0964614	0.132706	0.903988
Erysipelotrichia	Erysipelotrichales	C-section	0.211598	0.196452	1.0771	0.281694	-0.173904	0.5971	0.563387
Erysipelotrichia	Erysipelotrichales	Homebirth	0.308717	0.128706	2.39862	0.0166379	0.0561544	0.561279	0.110919
Erysipelotrichia	Erysipelotrichales	Breastfeeding %	-0.435557	0.174299	-2.49891	0.0126158	-0.777586	-0.093527	0.0908335
Erysipelotrichia	Erysipelotrichales	Alternative cohort	0.0518837	0.135	0.384323	0.70082	-0.21303	0.316797	0.8952
Erysipelotrichia	Erysipelotrichales	Maternal higher edu.	-0.18902	0.124708	-1.5157	0.129909	-0.433737	0.0556972	0.389727
Erysipelotrichia	Erysipelotrichales	Maternal age at birth	0.0355948	0.0634515	0.560976	0.574939	-0.0889175	0.160107	0.789992
Erysipelotrichia	Erysipelotrichales	Animals	0.0628669	0.118365	0.531127	0.595448	-0.169403	0.295137	0.803231
Erysipelotrichia	Erysipelotrichales	Siblings	0.112139	0.130857	0.856954	0.391674	-0.144645	0.368923	0.677897
Erysipelotrichia	Erysipelotrichales	Readcount (depth)	0.0838469	0.0584068	1.43557	0.151436	-0.0307659	0.19846	0.410862
Coriobacteriia	Coriobacteriales	Direct Abx	-0.521756	0.29665	-1.75883	0.0789097	-1.10388	0.0603652	0.273149
Coriobacteriia	Coriobacteriales	Antifungals	-0.103821	0.241352	-0.430163	0.667169	-0.577431	0.369789	0.870032
Coriobacteriia	Coriobacteriales	Abx via breastmilk	-0.0239912	0.352473	-0.0680652	0.945747	-0.715657	0.667674	0.982801
Coriobacteriia	Coriobacteriales	Pregnancy Abx	0.138244	0.12656	1.09232	0.274955	-0.110108	0.386596	0.563387
Coriobacteriia	Coriobacteriales	Gest. age at birth	0.0265326	0.0452499	0.586356	0.557767	-0.0622623	0.115327	0.778913
Coriobacteriia	Coriobacteriales	Age at fecal sample	-0.0263479	0.0449868	-0.585681	0.558221	-0.114626	0.0619305	0.778913
Coriobacteriia	Coriobacteriales	C-section	-0.239401	0.151352	-1.58175	0.11402	-0.536403	0.0576	0.353856
Coriobacteriia	Coriobacteriales	Homebirth	0.0581809	0.0991587	0.586745	0.557506	-0.1364	0.252762	0.778913
Coriobacteriia	Coriobacteriales	Breastfeeding %	-0.145563	0.134284	-1.08399	0.278628	-0.409072	0.117946	0.563387
Coriobacteriia	Coriobacteriales	Alternative cohort	-0.156514	0.104008	-1.50482	0.132683	-0.360611	0.0475835	0.391524
Coriobacteriia	Coriobacteriales	Maternal higher edu.	0.126305	0.0960785	1.3146	0.188942	-0.0622315	0.314842	0.465884
Coriobacteriia	Coriobacteriales	Maternal age at birth	-0.0349944	0.0488848	-0.715854	0.474247	-0.130922	0.0609333	0.76905
Coriobacteriia	Coriobacteriales	Animals	-0.184405	0.0911918	-2.02217	0.0434227	-0.363353	-0.00545764	0.210513
Coriobacteriia	Coriobacteriales	Siblings	-0.273129	0.100816	-2.70917	0.0068595	-0.470963	-0.0752948	0.0587957
Coriobacteriia	Coriobacteriales	Readcount (depth)	0.0667088	0.0449982	1.48248	0.138526	-0.0215922	0.15501	0.402173

## Sheet: family
Taxon parent (Order)	Taxon name	Term	β Estimate	std error	t-statistic	p value	95% CI low	95% CI high	FDR
Enterobacteriales	Enterobacteriaceae	Direct Abx	4.3979	1.94873	2.2568	0.0242341	0.57386	8.22193	0.140954
Enterobacteriales	Enterobacteriaceae	Antifungals	3.13691	1.58548	1.97853	0.048141	0.0256984	6.24812	0.221293
Enterobacteriales	Enterobacteriaceae	Abx via breastmilk	-0.486415	2.31545	-0.210074	0.833652	-5.03006	4.05723	0.95448
Enterobacteriales	Enterobacteriaceae	Pregnancy Abx	1.05652	0.831392	1.27078	0.2041	-0.57494	2.68798	0.523639
Enterobacteriales	Enterobacteriaceae	Gest. age at birth	-0.156802	0.297253	-0.527503	0.597961	-0.740107	0.426504	0.839501
Enterobacteriales	Enterobacteriaceae	Age at fecal sample	-0.431181	0.295524	-1.45904	0.144867	-1.01109	0.148732	0.430073
Enterobacteriales	Enterobacteriaceae	C-section	2.55175	0.994253	2.5665	0.0104165	0.600708	4.50279	0.0706834
Enterobacteriales	Enterobacteriaceae	Homebirth	-1.5193	0.651387	-2.33241	0.0198752	-2.79753	-0.241073	0.118009
Enterobacteriales	Enterobacteriaceae	Breastfeeding %	-1.21417	0.882133	-1.3764	0.169002	-2.9452	0.516857	0.469066
Enterobacteriales	Enterobacteriaceae	Alternative cohort	-0.751234	0.683243	-1.09951	0.271807	-2.09198	0.589507	0.601584
Enterobacteriales	Enterobacteriaceae	Maternal higher edu.	0.0977521	0.631153	0.154879	0.876948	-1.14077	1.33628	0.966923
Enterobacteriales	Enterobacteriaceae	Maternal age at birth	0.433849	0.321131	1.351	0.176998	-0.196314	1.06401	0.475892
Enterobacteriales	Enterobacteriaceae	Animals	0.0182955	0.599051	0.0305408	0.975642	-1.15723	1.19383	0.993064
Enterobacteriales	Enterobacteriaceae	Siblings	-1.07057	0.662276	-1.6165	0.106299	-2.37017	0.229028	0.360657
Enterobacteriales	Enterobacteriaceae	Readcount (depth)	-0.858304	0.2956	-2.9036	0.00376941	-1.43836	-0.278243	0.032554
Bifidobacteriales	Bifidobacteriaceae	Direct Abx	-6.8575	3.6908	-1.858	0.0634604	-14.1	0.385024	0.260213
Bifidobacteriales	Bifidobacteriaceae	Antifungals	-6.00998	3.00281	-2.00145	0.0456112	-11.9024	-0.117511	0.220325
Bifidobacteriales	Bifidobacteriaceae	Abx via breastmilk	-1.86402	4.38533	-0.425058	0.670885	-10.4694	6.74141	0.894764
Bifidobacteriales	Bifidobacteriaceae	Pregnancy Abx	0.0243092	1.57461	0.0154382	0.987686	-3.06559	3.11421	0.99399
Bifidobacteriales	Bifidobacteriaceae	Gest. age at birth	0.238549	0.562982	0.423724	0.671858	-0.866202	1.3433	0.894764
Bifidobacteriales	Bifidobacteriaceae	Age at fecal sample	1.60974	0.559707	2.87604	0.0041118	0.511416	2.70807	0.0334818
Bifidobacteriales	Bifidobacteriaceae	C-section	-3.52141	1.88306	-1.87004	0.0617676	-7.21658	0.173765	0.258879
Bifidobacteriales	Bifidobacteriaceae	Homebirth	1.07666	1.23369	0.872715	0.383026	-1.34424	3.49756	0.704274
Bifidobacteriales	Bifidobacteriaceae	Breastfeeding %	12.6044	1.67071	7.54433	1.01344e-13	9.32595	15.8829	4.12616e-12
Bifidobacteriales	Bifidobacteriaceae	Alternative cohort	0.00986044	1.29403	0.00761997	0.993922	-2.52943	2.54915	0.99399
Bifidobacteriales	Bifidobacteriaceae	Maternal higher edu.	0.427666	1.19537	0.357768	0.720592	-1.91803	2.77337	0.902608
Bifidobacteriales	Bifidobacteriaceae	Maternal age at birth	0.194878	0.608206	0.320415	0.74872	-0.998616	1.38837	0.911903
Bifidobacteriales	Bifidobacteriaceae	Animals	-0.311884	1.13457	-0.274891	0.783456	-2.53828	1.91451	0.930354
Bifidobacteriales	Bifidobacteriaceae	Siblings	5.85776	1.25432	4.67008	3.41793e-06	3.39639	8.31913	6.49407e-05
Bifidobacteriales	Bifidobacteriaceae	Readcount (depth)	-1.16884	0.55985	-2.08777	0.0370687	-2.26745	-0.0702358	0.195641
Lactobacillales	Streptococcaceae	Direct Abx	0.0563963	1.37134	0.0411248	0.967205	-2.63462	2.74741	0.993064
Lactobacillales	Streptococcaceae	Antifungals	-1.74316	1.11572	-1.56237	0.118515	-3.93256	0.446231	0.382807
Lactobacillales	Streptococcaceae	Abx via breastmilk	-2.95169	1.62941	-1.81152	0.0703587	-6.14911	0.245723	0.271574
Lactobacillales	Streptococcaceae	Pregnancy Abx	0.818033	0.58506	1.3982	0.16236	-0.330042	1.96611	0.462098
Lactobacillales	Streptococcaceae	Gest. age at birth	-0.255406	0.20918	-1.22099	0.222377	-0.665885	0.155073	0.546357
Lactobacillales	Streptococcaceae	Age at fecal sample	-0.35849	0.207964	-1.72381	0.0850488	-0.766581	0.0496015	0.314791
Lactobacillales	Streptococcaceae	C-section	1.79828	0.699667	2.57019	0.0103071	0.425304	3.17125	0.0706834
Lactobacillales	Streptococcaceae	Homebirth	1.2188	0.458389	2.65888	0.00796443	0.319293	2.1183	0.0597332
Lactobacillales	Streptococcaceae	Breastfeeding %	2.77108	0.620767	4.46396	8.95278e-06	1.55294	3.98922	0.000150091
Lactobacillales	Streptococcaceae	Alternative cohort	-1.1418	0.480806	-2.37476	0.0177466	-2.08529	-0.198305	0.107612
Lactobacillales	Streptococcaceae	Maternal higher edu.	0.551459	0.444149	1.24161	0.21467	-0.320104	1.42302	0.532009
Lactobacillales	Streptococcaceae	Maternal age at birth	-0.381361	0.225984	-1.68756	0.0918048	-0.824814	0.062091	0.325067
Lactobacillales	Streptococcaceae	Animals	0.0848019	0.421559	0.201163	0.840612	-0.742432	0.912036	0.95448
Lactobacillales	Streptococcaceae	Siblings	2.02115	0.466051	4.33675	1.59134e-05	1.1066	2.93569	0.000238701
Lactobacillales	Streptococcaceae	Readcount (depth)	-0.227545	0.208017	-1.09388	0.27427	-0.63574	0.180651	0.601584
Lactobacillales	Leuconostocaceae	Direct Abx	0.266319	0.260559	1.02211	0.306976	-0.244981	0.777618	0.620483
Lactobacillales	Leuconostocaceae	Antifungals	-0.0922562	0.211989	-0.435194	0.663515	-0.508246	0.323734	0.894764
Lactobacillales	Leuconostocaceae	Abx via breastmilk	-0.534014	0.309591	-1.7249	0.0848512	-1.14153	0.0735016	0.314791
Lactobacillales	Leuconostocaceae	Pregnancy Abx	0.181312	0.111163	1.63105	0.103193	-0.0368252	0.399449	0.354337
Lactobacillales	Leuconostocaceae	Gest. age at birth	0.0198797	0.0397447	0.500184	0.617055	-0.0581122	0.0978716	0.857857
Lactobacillales	Leuconostocaceae	Age at fecal sample	-0.0535978	0.0395136	-1.35644	0.175263	-0.131136	0.0239405	0.475892
Lactobacillales	Leuconostocaceae	C-section	0.410102	0.132938	3.0849	0.00209168	0.149234	0.67097	0.0198709
Lactobacillales	Leuconostocaceae	Homebirth	0.216534	0.0870949	2.48618	0.0130733	0.0456255	0.387442	0.0846793
Lactobacillales	Leuconostocaceae	Breastfeeding %	0.872529	0.117947	7.39762	2.91503e-13	0.641079	1.10398	1.03848e-11
Lactobacillales	Leuconostocaceae	Alternative cohort	-0.329772	0.0913542	-3.60982	0.00032149	-0.509038	-0.150506	0.00352402
Lactobacillales	Leuconostocaceae	Maternal higher edu.	-0.00102459	0.0843894	-0.0121413	0.990315	-0.166624	0.164574	0.99399
Lactobacillales	Leuconostocaceae	Maternal age at birth	-0.0428104	0.0429374	-0.997042	0.318983	-0.127067	0.0414465	0.635736
Lactobacillales	Leuconostocaceae	Animals	-0.0849871	0.0800972	-1.06105	0.288922	-0.242163	0.0721893	0.604
Lactobacillales	Leuconostocaceae	Siblings	0.38622	0.0885508	4.36156	1.42407e-05	0.212455	0.559985	0.000225478
Lactobacillales	Leuconostocaceae	Readcount (depth)	-0.00392019	0.0395237	-0.099186	0.92101	-0.0814783	0.0736379	0.986797
Bacillales	Staphylococcaceae	Direct Abx	-0.0534936	0.448478	-0.119278	0.905079	-0.933551	0.826564	0.9799
Bacillales	Staphylococcaceae	Antifungals	-0.437935	0.364879	-1.20022	0.230335	-1.15394	0.278074	0.552193
Bacillales	Staphylococcaceae	Abx via breastmilk	-1.08705	0.532873	-2.03998	0.0416123	-2.13272	-0.0413844	0.208061
Bacillales	Staphylococcaceae	Pregnancy Abx	0.0687329	0.191335	0.359228	0.7195	-0.306728	0.444194	0.902608
Bacillales	Staphylococcaceae	Gest. age at birth	-0.0878499	0.0684094	-1.28418	0.199374	-0.222091	0.0463912	0.51656
Bacillales	Staphylococcaceae	Age at fecal sample	-0.310568	0.0680115	-4.56641	5.57426e-06	-0.444028	-0.177108	9.92916e-05
Bacillales	Staphylococcaceae	C-section	0.265072	0.228816	1.15845	0.246955	-0.183938	0.714082	0.586158
Bacillales	Staphylococcaceae	Homebirth	0.0895075	0.149909	0.597078	0.550589	-0.204662	0.383678	0.811699
Bacillales	Staphylococcaceae	Breastfeeding %	2.0324	0.203013	10.0112	1.47781e-22	1.63402	2.43077	2.10588e-20
Bacillales	Staphylococcaceae	Alternative cohort	-0.0491386	0.15724	-0.312506	0.754721	-0.357695	0.259418	0.913396
Bacillales	Staphylococcaceae	Maternal higher edu.	0.376805	0.145253	2.59414	0.0096204	0.0917733	0.661837	0.0685454
Bacillales	Staphylococcaceae	Maternal age at birth	-0.106281	0.0739046	-1.43808	0.150721	-0.251306	0.0387435	0.440399
Bacillales	Staphylococcaceae	Animals	-0.00521541	0.137865	-0.0378299	0.969831	-0.27575	0.265319	0.993064
Bacillales	Staphylococcaceae	Siblings	0.280928	0.152415	1.84318	0.0655965	-0.0181591	0.580016	0.26331
Bacillales	Staphylococcaceae	Readcount (depth)	-0.131659	0.0680288	-1.93534	0.053228	-0.265153	0.00183541	0.237031
Bacteroidales	Bacteroidaceae	Direct Abx	-11.6632	2.88603	-4.04125	5.72107e-05	-17.3265	-5.99986	0.000776431
Bacteroidales	Bacteroidaceae	Antifungals	1.52394	2.34805	0.649022	0.516472	-3.08369	6.13157	0.811699
Bacteroidales	Bacteroidaceae	Abx via breastmilk	-0.628818	3.42912	-0.183376	0.85454	-7.35786	6.10022	0.958834
Bacteroidales	Bacteroidaceae	Pregnancy Abx	0.271382	1.23127	0.220407	0.825599	-2.14477	2.68753	0.95448
Bacteroidales	Bacteroidaceae	Gest. age at birth	-0.0813479	0.440225	-0.184787	0.853433	-0.945211	0.782515	0.958834
Bacteroidales	Bacteroidaceae	Age at fecal sample	1.29037	0.437665	2.94832	0.0032688	0.431536	2.14921	0.0291127
Bacteroidales	Bacteroidaceae	C-section	-13.6323	1.47247	-9.25811	1.21616e-19	-16.5217	-10.7428	8.66514e-18
Bacteroidales	Bacteroidaceae	Homebirth	0.343209	0.96469	0.355771	0.722087	-1.54982	2.23624	0.902608
Bacteroidales	Bacteroidaceae	Breastfeeding %	-7.21556	1.30642	-5.52316	4.23682e-08	-9.77917	-4.65195	9.28842e-07
Bacteroidales	Bacteroidaceae	Alternative cohort	-0.649292	1.01187	-0.641677	0.521229	-2.6349	1.33632	0.811699
Bacteroidales	Bacteroidaceae	Maternal higher edu.	0.339437	0.934723	0.363142	0.716575	-1.49479	2.17366	0.902608
Bacteroidales	Bacteroidaceae	Maternal age at birth	0.378208	0.475588	0.795242	0.42666	-0.555049	1.31146	0.755268
Bacteroidales	Bacteroidaceae	Animals	-1.89027	0.887181	-2.13065	0.0333598	-3.6312	-0.149336	0.179388
Bacteroidales	Bacteroidaceae	Siblings	-1.07715	0.980816	-1.09822	0.272369	-3.00183	0.84752	0.601584
Bacteroidales	Bacteroidaceae	Readcount (depth)	0.0175497	0.437776	0.0400884	0.968031	-0.841508	0.876607	0.993064
Betaproteobacteriales	Burkholderiaceae	Direct Abx	-0.457934	0.400358	-1.14381	0.252974	-1.24357	0.327697	0.586158
Betaproteobacteriales	Burkholderiaceae	Antifungals	-0.141495	0.325729	-0.434396	0.664094	-0.780679	0.497689	0.894764
Betaproteobacteriales	Burkholderiaceae	Abx via breastmilk	-0.317356	0.475698	-0.667137	0.504837	-1.25083	0.616116	0.811699
Betaproteobacteriales	Burkholderiaceae	Pregnancy Abx	0.216252	0.170806	1.26607	0.205781	-0.118924	0.551428	0.523639
Betaproteobacteriales	Burkholderiaceae	Gest. age at birth	0.0368093	0.0610693	0.602746	0.546813	-0.0830282	0.156647	0.811699
Betaproteobacteriales	Burkholderiaceae	Age at fecal sample	0.134845	0.0607141	2.22099	0.0265733	0.0157049	0.253986	0.151468
Betaproteobacteriales	Burkholderiaceae	C-section	-0.386564	0.204265	-1.89246	0.0587157	-0.787397	0.0142695	0.251758
Betaproteobacteriales	Burkholderiaceae	Homebirth	0.140863	0.133825	1.05259	0.29278	-0.121744	0.403469	0.604655
Betaproteobacteriales	Burkholderiaceae	Breastfeeding %	0.371137	0.18123	2.04787	0.0408312	0.0155047	0.726768	0.208061
Betaproteobacteriales	Burkholderiaceae	Alternative cohort	0.235632	0.140369	1.67866	0.0935282	-0.0398171	0.511081	0.325067
Betaproteobacteriales	Burkholderiaceae	Maternal higher edu.	-0.116061	0.129668	-0.895069	0.370964	-0.370511	0.138388	0.697229
Betaproteobacteriales	Burkholderiaceae	Maternal age at birth	0.0045574	0.065975	0.0690777	0.944941	-0.124907	0.134021	0.990948
Betaproteobacteriales	Burkholderiaceae	Animals	-0.116177	0.123072	-0.943977	0.345408	-0.357685	0.12533	0.674255
Betaproteobacteriales	Burkholderiaceae	Siblings	0.355276	0.136062	2.61114	0.00915804	0.0882799	0.622273	0.0669242
Betaproteobacteriales	Burkholderiaceae	Readcount (depth)	0.0413929	0.0607296	0.681593	0.495653	-0.0777781	0.160564	0.811699
Lactobacillales	Lactobacillaceae	Direct Abx	0.744444	0.668726	1.11323	0.265876	-0.56781	2.0567	0.601584
Lactobacillales	Lactobacillaceae	Antifungals	-0.238597	0.544071	-0.438541	0.661088	-1.30624	0.829044	0.894764
Lactobacillales	Lactobacillaceae	Abx via breastmilk	0.299879	0.794567	0.377412	0.705947	-1.25932	1.85907	0.902608
Lactobacillales	Lactobacillaceae	Pregnancy Abx	0.444502	0.2853	1.55802	0.119543	-0.115348	1.00435	0.382807
Lactobacillales	Lactobacillaceae	Gest. age at birth	-0.10491	0.102005	-1.02848	0.30397	-0.305077	0.0952564	0.620483
Lactobacillales	Lactobacillaceae	Age at fecal sample	-0.0652806	0.101412	-0.643717	0.519905	-0.264283	0.133722	0.811699
Lactobacillales	Lactobacillaceae	C-section	0.384316	0.341187	1.12641	0.260261	-0.285203	1.05383	0.598181
Lactobacillales	Lactobacillaceae	Homebirth	0.0832723	0.22353	0.372534	0.709574	-0.355365	0.521909	0.902608
Lactobacillales	Lactobacillaceae	Breastfeeding %	2.11435	0.302712	6.98467	5.17841e-12	1.52033	2.70836	1.47585e-10
Lactobacillales	Lactobacillaceae	Alternative cohort	0.425012	0.234461	1.81272	0.0701726	-0.0350758	0.8851	0.271574
Lactobacillales	Lactobacillaceae	Maternal higher edu.	0.0734246	0.216586	0.339009	0.734674	-0.351587	0.498436	0.906416
Lactobacillales	Lactobacillaceae	Maternal age at birth	-0.126239	0.110199	-1.14556	0.252251	-0.342485	0.0900068	0.586158
Lactobacillales	Lactobacillaceae	Animals	0.0509521	0.20557	0.247858	0.804295	-0.352442	0.454346	0.9463
Lactobacillales	Lactobacillaceae	Siblings	0.382144	0.227266	1.68148	0.0929791	-0.0638251	0.828113	0.325067
Lactobacillales	Lactobacillaceae	Readcount (depth)	0.0906247	0.101438	0.893402	0.371855	-0.108429	0.289678	0.697229
Clostridiales	Lachnospiraceae	Direct Abx	0.0170777	0.516164	0.0330859	0.973613	-0.9958	1.02996	0.993064
Clostridiales	Lachnospiraceae	Antifungals	-0.168866	0.419947	-0.402113	0.687686	-0.992937	0.655205	0.902608
Clostridiales	Lachnospiraceae	Abx via breastmilk	1.94658	0.613296	3.17397	0.00154926	0.743097	3.15006	0.0152255
Clostridiales	Lachnospiraceae	Pregnancy Abx	-0.0852707	0.220212	-0.387221	0.698675	-0.517397	0.346856	0.902608
Clostridiales	Lachnospiraceae	Gest. age at birth	0.0132751	0.0787339	0.168607	0.86614	-0.141226	0.167776	0.963629
Clostridiales	Lachnospiraceae	Age at fecal sample	0.00383698	0.0782759	0.0490187	0.960914	-0.149765	0.157439	0.993064
Clostridiales	Lachnospiraceae	C-section	-0.0206332	0.263349	-0.0783491	0.937566	-0.537409	0.496143	0.990948
Clostridiales	Lachnospiraceae	Homebirth	-0.0890416	0.172534	-0.516082	0.60591	-0.427608	0.249525	0.846493
Clostridiales	Lachnospiraceae	Breastfeeding %	-0.944942	0.233652	-4.04423	5.64999e-05	-1.40344	-0.486443	0.000776431
Clostridiales	Lachnospiraceae	Alternative cohort	-0.35894	0.180972	-1.98341	0.0475929	-0.714065	-0.00381623	0.221293
Clostridiales	Lachnospiraceae	Maternal higher edu.	-0.107697	0.167174	-0.644221	0.519579	-0.435747	0.220352	0.811699
Clostridiales	Lachnospiraceae	Maternal age at birth	0.0901056	0.0850585	1.05934	0.2897	-0.0768064	0.257018	0.604
Clostridiales	Lachnospiraceae	Animals	-0.0673452	0.158672	-0.424431	0.671342	-0.37871	0.244019	0.894764
Clostridiales	Lachnospiraceae	Siblings	0.111789	0.175418	0.637272	0.524092	-0.232437	0.456015	0.811699
Clostridiales	Lachnospiraceae	Readcount (depth)	-0.0866682	0.0782959	-1.10693	0.268587	-0.24031	0.0669734	0.601584
Selenomonadales	Veillonellaceae	Direct Abx	1.05994	1.04512	1.01418	0.310739	-0.990914	3.11079	0.623666
Selenomonadales	Veillonellaceae	Antifungals	-0.664779	0.8503	-0.781818	0.434505	-2.33334	1.00378	0.764407
Selenomonadales	Veillonellaceae	Abx via breastmilk	-1.56398	1.24179	-1.25946	0.208155	-4.00077	0.8728	0.524993
Selenomonadales	Veillonellaceae	Pregnancy Abx	0.0921622	0.445881	0.206697	0.836288	-0.782798	0.967123	0.95448
Selenomonadales	Veillonellaceae	Gest. age at birth	-0.0439023	0.159419	-0.27539	0.783073	-0.356733	0.268928	0.930354
Selenomonadales	Veillonellaceae	Age at fecal sample	-0.299383	0.158491	-1.88895	0.0591851	-0.610393	0.0116282	0.251758
Selenomonadales	Veillonellaceae	C-section	-0.11079	0.533224	-0.207774	0.835448	-1.15715	0.935566	0.95448
Selenomonadales	Veillonellaceae	Homebirth	-0.0316708	0.349343	-0.0906581	0.927782	-0.717193	0.653852	0.990329
Selenomonadales	Veillonellaceae	Breastfeeding %	-3.97973	0.473093	-8.41214	1.36422e-16	-4.90809	-3.05137	7.77608e-15
Selenomonadales	Veillonellaceae	Alternative cohort	0.0654528	0.366427	0.178624	0.858269	-0.653595	0.7845	0.959241
Selenomonadales	Veillonellaceae	Maternal higher edu.	-0.0516673	0.338491	-0.15264	0.878713	-0.715895	0.61256	0.966923
Selenomonadales	Veillonellaceae	Maternal age at birth	-0.240004	0.172225	-1.39355	0.16376	-0.577964	0.0979556	0.462098
Selenomonadales	Veillonellaceae	Animals	0.235102	0.321275	0.731778	0.464474	-0.395342	0.865545	0.790056
Selenomonadales	Veillonellaceae	Siblings	0.237183	0.355182	0.667778	0.504428	-0.459799	0.934165	0.811699
Selenomonadales	Veillonellaceae	Readcount (depth)	0.190179	0.158532	1.19963	0.230565	-0.120911	0.50127	0.552193
Pasteurellales	Pasteurellaceae	Direct Abx	-0.27114	0.471306	-0.575294	0.565221	-1.19599	0.653714	0.813575
Pasteurellales	Pasteurellaceae	Antifungals	-0.837634	0.383452	-2.18446	0.0291584	-1.59009	-0.0851792	0.162944
Pasteurellales	Pasteurellaceae	Abx via breastmilk	0.950022	0.559997	1.69648	0.0901041	-0.148871	2.04892	0.325059
Pasteurellales	Pasteurellaceae	Pregnancy Abx	0.0725725	0.201075	0.360923	0.718232	-0.322	0.467145	0.902608
Pasteurellales	Pasteurellaceae	Gest. age at birth	0.00849213	0.0718915	0.118124	0.905993	-0.132582	0.149566	0.9799
Pasteurellales	Pasteurellaceae	Age at fecal sample	-0.0996016	0.0714733	-1.39355	0.163761	-0.239855	0.040652	0.462098
Pasteurellales	Pasteurellaceae	C-section	0.0396827	0.240463	0.165026	0.868956	-0.432182	0.511548	0.963629
Pasteurellales	Pasteurellaceae	Homebirth	0.141803	0.15754	0.900107	0.368278	-0.167341	0.450946	0.697229
Pasteurellales	Pasteurellaceae	Breastfeeding %	1.98398	0.213346	9.29936	8.51348e-20	1.56533	2.40264	8.08781e-18
Pasteurellales	Pasteurellaceae	Alternative cohort	0.149443	0.165244	0.904378	0.366011	-0.174819	0.473705	0.697229
Pasteurellales	Pasteurellaceae	Maternal higher edu.	-0.137977	0.152646	-0.9039	0.366265	-0.437517	0.161564	0.697229
Pasteurellales	Pasteurellaceae	Maternal age at birth	-0.0828857	0.0776665	-1.0672	0.286137	-0.235292	0.0695208	0.604
Pasteurellales	Pasteurellaceae	Animals	-0.108775	0.144882	-0.750784	0.452958	-0.39308	0.17553	0.784281
Pasteurellales	Pasteurellaceae	Siblings	-0.100724	0.160173	-0.628845	0.529593	-0.415035	0.213587	0.811699
Pasteurellales	Pasteurellaceae	Readcount (depth)	-0.0248487	0.0714916	-0.347576	0.728231	-0.165138	0.115441	0.906314
Lactobacillales	Enterococcaceae	Direct Abx	0.261155	0.416734	0.62667	0.531017	-0.556611	1.07892	0.811699
Lactobacillales	Enterococcaceae	Antifungals	0.141437	0.339052	0.417154	0.676655	-0.523892	0.806766	0.896961
Lactobacillales	Enterococcaceae	Abx via breastmilk	0.0600402	0.495155	0.121255	0.903513	-0.911613	1.03169	0.9799
Lactobacillales	Enterococcaceae	Pregnancy Abx	0.133159	0.177792	0.748958	0.454057	-0.215727	0.482045	0.784281
Lactobacillales	Enterococcaceae	Gest. age at birth	0.0258839	0.0635672	0.407189	0.683956	-0.0988554	0.150623	0.902442
Lactobacillales	Enterococcaceae	Age at fecal sample	0.04697	0.0631975	0.743226	0.457518	-0.0770437	0.170984	0.785498
Lactobacillales	Enterococcaceae	C-section	0.794551	0.21262	3.73696	0.000196724	0.377323	1.21178	0.0023361
Lactobacillales	Enterococcaceae	Homebirth	-0.494047	0.139298	-3.54668	0.000408062	-0.767395	-0.220699	0.00430732
Lactobacillales	Enterococcaceae	Breastfeeding %	-2.35424	0.188643	-12.4799	2.42883e-33	-2.72442	-1.98407	6.92216e-31
Lactobacillales	Enterococcaceae	Alternative cohort	-0.219884	0.146111	-1.50492	0.132659	-0.5066	0.0668316	0.40661
Lactobacillales	Enterococcaceae	Maternal higher edu.	0.0626998	0.134971	0.464542	0.64236	-0.202157	0.327557	0.884408
Lactobacillales	Enterococcaceae	Maternal age at birth	-0.117599	0.0686736	-1.71243	0.0871245	-0.252358	0.0171607	0.31834
Lactobacillales	Enterococcaceae	Animals	0.113697	0.128106	0.887523	0.375009	-0.137689	0.365083	0.698547
Lactobacillales	Enterococcaceae	Siblings	0.127344	0.141627	0.899151	0.368787	-0.150573	0.405262	0.697229
Lactobacillales	Enterococcaceae	Readcount (depth)	0.00295604	0.0632136	0.0467627	0.962712	-0.121089	0.127001	0.993064
Clostridiales	Clostridiaceae 1	Direct Abx	2.00168	0.710397	2.8177	0.0049315	0.607656	3.39571	0.039041
Clostridiales	Clostridiaceae 1	Antifungals	0.0670296	0.577974	0.115973	0.907697	-1.06714	1.2012	0.9799
Clostridiales	Clostridiaceae 1	Abx via breastmilk	0.00635934	0.84408	0.00753406	0.99399	-1.64999	1.66271	0.99399
Clostridiales	Clostridiaceae 1	Pregnancy Abx	0.0334636	0.303078	0.110412	0.912104	-0.561273	0.6282	0.980942
Clostridiales	Clostridiaceae 1	Gest. age at birth	-0.139729	0.108362	-1.28947	0.19753	-0.352369	0.0729108	0.516476
Clostridiales	Clostridiaceae 1	Age at fecal sample	-0.262814	0.107731	-2.43954	0.0148776	-0.474218	-0.0514112	0.0942251
Clostridiales	Clostridiaceae 1	C-section	2.17838	0.362448	6.01018	2.58673e-09	1.46714	2.88962	6.14348e-08
Clostridiales	Clostridiaceae 1	Homebirth	-0.380851	0.237459	-1.60386	0.109057	-0.846821	0.0851186	0.365663
Clostridiales	Clostridiaceae 1	Breastfeeding %	-2.17396	0.321575	-6.76035	2.32663e-11	-2.805	-1.54293	6.0281e-10
Clostridiales	Clostridiaceae 1	Alternative cohort	0.0714247	0.249071	0.286764	0.774352	-0.417333	0.560183	0.92727
Clostridiales	Clostridiaceae 1	Maternal higher edu.	0.160369	0.230082	0.697007	0.485959	-0.291126	0.611864	0.809932
Clostridiales	Clostridiaceae 1	Maternal age at birth	-0.075344	0.117066	-0.643602	0.51998	-0.305065	0.154377	0.811699
Clostridiales	Clostridiaceae 1	Animals	0.868739	0.21838	3.97811	7.44356e-05	0.440207	1.29727	0.000964279
Clostridiales	Clostridiaceae 1	Siblings	-0.890107	0.241428	-3.68684	0.000239163	-1.36387	-0.416348	0.00272646
Clostridiales	Clostridiaceae 1	Readcount (depth)	0.213601	0.107759	1.98221	0.0477267	0.00214353	0.425058	0.221293
Bacteroidales	Tannerellaceae	Direct Abx	-3.92388	1.30842	-2.99895	0.00277563	-6.49141	-1.35634	0.0255179
Bacteroidales	Tannerellaceae	Antifungals	0.260341	1.06452	0.244562	0.806845	-1.82859	2.34927	0.9463
Bacteroidales	Tannerellaceae	Abx via breastmilk	-2.40952	1.55464	-1.54989	0.121481	-5.46021	0.641176	0.384691
Bacteroidales	Tannerellaceae	Pregnancy Abx	0.1811	0.558213	0.324427	0.745682	-0.914293	1.27649	0.911903
Bacteroidales	Tannerellaceae	Gest. age at birth	0.110231	0.199581	0.552313	0.580856	-0.281411	0.501874	0.82772
Bacteroidales	Tannerellaceae	Age at fecal sample	0.405205	0.198421	2.04215	0.0413961	0.0158406	0.79457	0.208061
Bacteroidales	Tannerellaceae	C-section	-3.52129	0.667561	-5.27486	1.62594e-07	-4.83126	-2.21132	3.30995e-06
Bacteroidales	Tannerellaceae	Homebirth	0.109299	0.437354	0.24991	0.802708	-0.74893	0.967528	0.9463
Bacteroidales	Tannerellaceae	Breastfeeding %	0.344158	0.592281	0.581072	0.561322	-0.818087	1.5064	0.812065
Bacteroidales	Tannerellaceae	Alternative cohort	-0.165445	0.458743	-0.36065	0.718437	-1.06565	0.734754	0.902608
Bacteroidales	Tannerellaceae	Maternal higher edu.	-0.448314	0.423768	-1.05792	0.290344	-1.27988	0.383255	0.604
Bacteroidales	Tannerellaceae	Maternal age at birth	0.157342	0.215614	0.729742	0.465717	-0.265761	0.580446	0.790056
Bacteroidales	Tannerellaceae	Animals	-0.330975	0.402215	-0.82288	0.410771	-1.12025	0.458299	0.736287
Bacteroidales	Tannerellaceae	Siblings	-0.28908	0.444665	-0.650108	0.515771	-1.16166	0.583495	0.811699
Bacteroidales	Tannerellaceae	Readcount (depth)	0.315809	0.198471	1.59121	0.111876	-0.0736552	0.705273	0.370753
Desulfovibrionales	Desulfovibrionaceae	Direct Abx	-0.512143	0.270235	-1.89517	0.0583552	-1.04243	0.0181452	0.251758
Desulfovibrionales	Desulfovibrionaceae	Antifungals	-0.179434	0.219862	-0.816122	0.414623	-0.610873	0.252005	0.738548
Desulfovibrionales	Desulfovibrionaceae	Abx via breastmilk	-0.281239	0.321088	-0.875891	0.381298	-0.911317	0.34884	0.704274
Desulfovibrionales	Desulfovibrionaceae	Pregnancy Abx	-0.0263009	0.115291	-0.228126	0.819595	-0.252539	0.199937	0.953406
Desulfovibrionales	Desulfovibrionaceae	Gest. age at birth	-0.0390778	0.0412208	-0.948011	0.343351	-0.119966	0.0418106	0.674255
Desulfovibrionales	Desulfovibrionaceae	Age at fecal sample	-0.0249075	0.0409811	-0.607782	0.543469	-0.105325	0.0555104	0.811699
Desulfovibrionales	Desulfovibrionaceae	C-section	-0.535677	0.137876	-3.88522	0.000108908	-0.806233	-0.265121	0.00134951
Desulfovibrionales	Desulfovibrionaceae	Homebirth	0.0266767	0.0903295	0.295327	0.767805	-0.150579	0.203932	0.92331
Desulfovibrionales	Desulfovibrionaceae	Breastfeeding %	-0.407774	0.122328	-3.33346	0.000888948	-0.647819	-0.167728	0.00904822
Desulfovibrionales	Desulfovibrionaceae	Alternative cohort	-0.0338288	0.0947469	-0.357044	0.721134	-0.219753	0.152095	0.902608
Desulfovibrionales	Desulfovibrionaceae	Maternal higher edu.	0.0165273	0.0875235	0.188833	0.850262	-0.155222	0.188276	0.958834
Desulfovibrionales	Desulfovibrionaceae	Maternal age at birth	0.0235607	0.044532	0.529072	0.596872	-0.0638255	0.110947	0.839501
Desulfovibrionales	Desulfovibrionaceae	Animals	-0.00412188	0.0830719	-0.0496183	0.960436	-0.167136	0.158892	0.993064
Desulfovibrionales	Desulfovibrionaceae	Siblings	-0.180842	0.0918394	-1.96911	0.0492135	-0.361061	-0.00062399	0.222633
Desulfovibrionales	Desulfovibrionaceae	Readcount (depth)	-0.0250257	0.0409915	-0.610509	0.541663	-0.105464	0.0554128	0.811699
Clostridiales	Peptostreptococcaceae	Direct Abx	-0.00569694	0.224349	-0.0253933	0.979746	-0.445941	0.434547	0.993693
Clostridiales	Peptostreptococcaceae	Antifungals	-0.153569	0.182528	-0.841342	0.400356	-0.511748	0.20461	0.722161
Clostridiales	Peptostreptococcaceae	Abx via breastmilk	-0.157293	0.266567	-0.590069	0.555277	-0.680382	0.365796	0.811699
Clostridiales	Peptostreptococcaceae	Pregnancy Abx	-0.0315138	0.0957144	-0.329248	0.742036	-0.219336	0.156309	0.911553
Clostridiales	Peptostreptococcaceae	Gest. age at birth	-0.0258436	0.0342214	-0.755189	0.450312	-0.0929969	0.0413097	0.784281
Clostridiales	Peptostreptococcaceae	Age at fecal sample	-0.0321225	0.0340223	-0.944159	0.345315	-0.0988852	0.0346402	0.674255
Clostridiales	Peptostreptococcaceae	C-section	0.33039	0.114464	2.88641	0.00397975	0.105775	0.555005	0.0333597
Clostridiales	Peptostreptococcaceae	Homebirth	-0.0861508	0.0749912	-1.14881	0.250906	-0.233308	0.061006	0.586158
Clostridiales	Peptostreptococcaceae	Breastfeeding %	-0.712788	0.101556	-7.01868	4.10814e-12	-0.912074	-0.513503	1.30091e-10
Clostridiales	Peptostreptococcaceae	Alternative cohort	0.145899	0.0786586	1.85483	0.063912	-0.00845484	0.300252	0.260213
Clostridiales	Peptostreptococcaceae	Maternal higher edu.	-0.00582725	0.0726617	-0.080197	0.936097	-0.148413	0.136758	0.990948
Clostridiales	Peptostreptococcaceae	Maternal age at birth	0.0508241	0.0369704	1.37472	0.169522	-0.0217236	0.123372	0.469066
Clostridiales	Peptostreptococcaceae	Animals	0.0748212	0.068966	1.0849	0.278225	-0.0605122	0.210155	0.601584
Clostridiales	Peptostreptococcaceae	Siblings	-0.0998586	0.0762448	-1.30971	0.190592	-0.249475	0.0497581	0.502951
Clostridiales	Peptostreptococcaceae	Readcount (depth)	0.0230597	0.034031	0.677607	0.498176	-0.0437201	0.0898394	0.811699
Erysipelotrichales	Erysipelotrichaceae	Direct Abx	0.565193	0.385045	1.46786	0.142453	-0.190388	1.32078	0.42736
Erysipelotrichales	Erysipelotrichaceae	Antifungals	-0.0726903	0.31327	-0.232037	0.816556	-0.687427	0.542046	0.953406
Erysipelotrichales	Erysipelotrichaceae	Abx via breastmilk	0.311938	0.457503	0.681828	0.495504	-0.585829	1.20971	0.811699
Erysipelotrichales	Erysipelotrichaceae	Pregnancy Abx	-0.107696	0.164273	-0.655593	0.512236	-0.430052	0.21466	0.811699
Erysipelotrichales	Erysipelotrichaceae	Gest. age at birth	0.0735304	0.0587335	1.25193	0.210885	-0.0417235	0.188784	0.527212
Erysipelotrichales	Erysipelotrichaceae	Age at fecal sample	0.0181221	0.0583919	0.310354	0.756356	-0.0964614	0.132706	0.913396
Erysipelotrichales	Erysipelotrichaceae	C-section	0.211598	0.196452	1.0771	0.281694	-0.173904	0.5971	0.603629
Erysipelotrichales	Erysipelotrichaceae	Homebirth	0.308717	0.128706	2.39862	0.0166379	0.0561544	0.561279	0.103083
Erysipelotrichales	Erysipelotrichaceae	Breastfeeding %	-0.435557	0.174299	-2.49891	0.0126158	-0.777586	-0.093527	0.0836161
Erysipelotrichales	Erysipelotrichaceae	Alternative cohort	0.0518837	0.135	0.384323	0.70082	-0.21303	0.316797	0.902608
Erysipelotrichales	Erysipelotrichaceae	Maternal higher edu.	-0.18902	0.124708	-1.5157	0.129909	-0.433737	0.0556972	0.40661
Erysipelotrichales	Erysipelotrichaceae	Maternal age at birth	0.0355948	0.0634515	0.560976	0.574939	-0.0889175	0.160107	0.823405
Erysipelotrichales	Erysipelotrichaceae	Animals	0.0628669	0.118365	0.531127	0.595448	-0.169403	0.295137	0.839501
Erysipelotrichales	Erysipelotrichaceae	Siblings	0.112139	0.130857	0.856954	0.391674	-0.144645	0.368923	0.711001
Erysipelotrichales	Erysipelotrichaceae	Readcount (depth)	0.0838469	0.0584068	1.43557	0.151436	-0.0307659	0.19846	0.440399
Coriobacteriales	Coriobacteriaceae	Direct Abx	-0.521756	0.29665	-1.75883	0.0789097	-1.10388	0.0603652	0.299857
Coriobacteriales	Coriobacteriaceae	Antifungals	-0.103821	0.241352	-0.430163	0.667169	-0.577431	0.369789	0.894764
Coriobacteriales	Coriobacteriaceae	Abx via breastmilk	-0.0239912	0.352473	-0.0680652	0.945747	-0.715657	0.667674	0.990948
Coriobacteriales	Coriobacteriaceae	Pregnancy Abx	0.138244	0.12656	1.09232	0.274955	-0.110108	0.386596	0.601584
Coriobacteriales	Coriobacteriaceae	Gest. age at birth	0.0265326	0.0452499	0.586356	0.557767	-0.0622623	0.115327	0.811699
Coriobacteriales	Coriobacteriaceae	Age at fecal sample	-0.0263479	0.0449868	-0.585681	0.558221	-0.114626	0.0619305	0.811699
Coriobacteriales	Coriobacteriaceae	C-section	-0.239401	0.151352	-1.58175	0.11402	-0.536403	0.0576	0.373514
Coriobacteriales	Coriobacteriaceae	Homebirth	0.0581809	0.0991587	0.586745	0.557506	-0.1364	0.252762	0.811699
Coriobacteriales	Coriobacteriaceae	Breastfeeding %	-0.145563	0.134284	-1.08399	0.278628	-0.409072	0.117946	0.601584
Coriobacteriales	Coriobacteriaceae	Alternative cohort	-0.156514	0.104008	-1.50482	0.132683	-0.360611	0.0475835	0.40661
Coriobacteriales	Coriobacteriaceae	Maternal higher edu.	0.126305	0.0960785	1.3146	0.188942	-0.0622315	0.314842	0.502951
Coriobacteriales	Coriobacteriaceae	Maternal age at birth	-0.0349944	0.0488848	-0.715854	0.474247	-0.130922	0.0609333	0.795062
Coriobacteriales	Coriobacteriaceae	Animals	-0.184405	0.0911918	-2.02217	0.0434227	-0.363353	-0.00545764	0.21337
Coriobacteriales	Coriobacteriaceae	Siblings	-0.273129	0.100816	-2.70917	0.0068595	-0.470963	-0.0752948	0.0528367
Coriobacteriales	Coriobacteriaceae	Readcount (depth)	0.0667088	0.0449982	1.48248	0.138526	-0.0215922	0.15501	0.42
Clostridiales	Ruminococcaceae	Direct Abx	0.322775	0.315109	1.02433	0.305926	-0.29557	0.94112	0.620483
Clostridiales	Ruminococcaceae	Antifungals	-0.220652	0.256371	-0.860678	0.38962	-0.723734	0.282429	0.711001
Clostridiales	Ruminococcaceae	Abx via breastmilk	-0.271271	0.374406	-0.724536	0.468905	-1.00598	0.463434	0.790756
Clostridiales	Ruminococcaceae	Pregnancy Abx	0.0101984	0.134436	0.0758606	0.939545	-0.253608	0.274004	0.990948
Clostridiales	Ruminococcaceae	Gest. age at birth	0.10292	0.0480657	2.14124	0.0324937	0.00860007	0.197241	0.17809
Clostridiales	Ruminococcaceae	Age at fecal sample	0.0228548	0.0477861	0.478273	0.63256	-0.0709168	0.116626	0.875143
Clostridiales	Ruminococcaceae	C-section	-0.0237462	0.16077	-0.147702	0.882607	-0.339229	0.291737	0.967473
Clostridiales	Ruminococcaceae	Homebirth	0.0212548	0.105329	0.201794	0.840118	-0.185434	0.227944	0.95448
Clostridiales	Ruminococcaceae	Breastfeeding %	-1.17409	0.14264	-8.23108	5.69864e-16	-1.45399	-0.894179	2.70685e-14
Clostridiales	Ruminococcaceae	Alternative cohort	0.0377776	0.11048	0.341941	0.732467	-0.17902	0.254575	0.906416
Clostridiales	Ruminococcaceae	Maternal higher edu.	-0.0621941	0.102057	-0.609405	0.542393	-0.262463	0.138075	0.811699
Clostridiales	Ruminococcaceae	Maternal age at birth	0.0940141	0.0519268	1.81051	0.0705138	-0.00788283	0.195911	0.271574
Clostridiales	Ruminococcaceae	Animals	0.131356	0.0968663	1.35606	0.175384	-0.0587263	0.321439	0.475892
Clostridiales	Ruminococcaceae	Siblings	0.129309	0.10709	1.20748	0.227529	-0.0808351	0.339453	0.552193
Clostridiales	Ruminococcaceae	Readcount (depth)	-0.0280978	0.0477983	-0.587841	0.556771	-0.121893	0.0656978	0.811699

## Sheet: genus
Taxon parent (Family)	Taxon name	Term	β Estimate	std error	t-statistic	p value	95% CI low	95% CI high	FDR
Enterobacteriaceae	Enterobacteriaceae family	Direct Abx	4.3979	1.94873	2.2568	0.0242341	0.57386	8.22193	0.141366
Enterobacteriaceae	Enterobacteriaceae family	Antifungals	3.13691	1.58548	1.97853	0.048141	0.0256984	6.24812	0.219774
Enterobacteriaceae	Enterobacteriaceae family	Abx via breastmilk	-0.486415	2.31545	-0.210074	0.833652	-5.03006	4.05723	0.951014
Enterobacteriaceae	Enterobacteriaceae family	Pregnancy Abx	1.05652	0.831392	1.27078	0.2041	-0.57494	2.68798	0.502277
Enterobacteriaceae	Enterobacteriaceae family	Gest. age at birth	-0.156802	0.297253	-0.527503	0.597961	-0.740107	0.426504	0.822522
Enterobacteriaceae	Enterobacteriaceae family	Age at fecal sample	-0.431181	0.295524	-1.45904	0.144867	-1.01109	0.148732	0.403832
Enterobacteriaceae	Enterobacteriaceae family	C-section	2.55175	0.994253	2.5665	0.0104165	0.600708	4.50279	0.0698127
Enterobacteriaceae	Enterobacteriaceae family	Homebirth	-1.5193	0.651387	-2.33241	0.0198752	-2.79753	-0.241073	0.118126
Enterobacteriaceae	Enterobacteriaceae family	Breastfeeding %	-1.21417	0.882133	-1.3764	0.169002	-2.9452	0.516857	0.444996
Enterobacteriaceae	Enterobacteriaceae family	Alternative cohort	-0.751234	0.683243	-1.09951	0.271807	-2.09198	0.589507	0.58512
Enterobacteriaceae	Enterobacteriaceae family	Maternal higher edu.	0.0977521	0.631153	0.154879	0.876948	-1.14077	1.33628	0.964441
Enterobacteriaceae	Enterobacteriaceae family	Maternal age at birth	0.433849	0.321131	1.351	0.176998	-0.196314	1.06401	0.453288
Enterobacteriaceae	Enterobacteriaceae family	Animals	0.0182955	0.599051	0.0305408	0.975642	-1.15723	1.19383	0.991378
Enterobacteriaceae	Enterobacteriaceae family	Siblings	-1.07057	0.662276	-1.6165	0.106299	-2.37017	0.229028	0.349275
Enterobacteriaceae	Enterobacteriaceae family	Readcount (depth)	-0.858304	0.2956	-2.9036	0.00376941	-1.43836	-0.278243	0.0304452
Bifidobacteriaceae	Bifidobacterium	Direct Abx	-6.8575	3.6908	-1.858	0.0634604	-14.1	0.385024	0.254839
Bifidobacteriaceae	Bifidobacterium	Antifungals	-6.00998	3.00281	-2.00145	0.0456112	-11.9024	-0.117511	0.21769
Bifidobacteriaceae	Bifidobacterium	Abx via breastmilk	-1.86402	4.38533	-0.425058	0.670885	-10.4694	6.74141	0.881813
Bifidobacteriaceae	Bifidobacterium	Pregnancy Abx	0.0243092	1.57461	0.0154382	0.987686	-3.06559	3.11421	0.99399
Bifidobacteriaceae	Bifidobacterium	Gest. age at birth	0.238549	0.562982	0.423724	0.671858	-0.866202	1.3433	0.881813
Bifidobacteriaceae	Bifidobacterium	Age at fecal sample	1.60974	0.559707	2.87604	0.0041118	0.511416	2.70807	0.0315906
Bifidobacteriaceae	Bifidobacterium	C-section	-3.52141	1.88306	-1.87004	0.0617676	-7.21658	0.173765	0.252686
Bifidobacteriaceae	Bifidobacterium	Homebirth	1.07666	1.23369	0.872715	0.383026	-1.34424	3.49756	0.693409
Bifidobacteriaceae	Bifidobacterium	Breastfeeding %	12.6044	1.67071	7.54433	1.01344e-13	9.32595	15.8829	3.54705e-12
Bifidobacteriaceae	Bifidobacterium	Alternative cohort	0.00986044	1.29403	0.00761997	0.993922	-2.52943	2.54915	0.99399
Bifidobacteriaceae	Bifidobacterium	Maternal higher edu.	0.427666	1.19537	0.357768	0.720592	-1.91803	2.77337	0.889603
Bifidobacteriaceae	Bifidobacterium	Maternal age at birth	0.194878	0.608206	0.320415	0.74872	-0.998616	1.38837	0.900179
Bifidobacteriaceae	Bifidobacterium	Animals	-0.311884	1.13457	-0.274891	0.783456	-2.53828	1.91451	0.920853
Bifidobacteriaceae	Bifidobacterium	Siblings	5.85776	1.25432	4.67008	3.41793e-06	3.39639	8.31913	6.33322e-05
Bifidobacteriaceae	Bifidobacterium	Readcount (depth)	-1.16884	0.55985	-2.08777	0.0370687	-2.26745	-0.0702358	0.191421
Streptococcaceae	Lactococcus	Direct Abx	0.522919	0.511623	1.02208	0.306989	-0.48105	1.52689	0.604385
Streptococcaceae	Lactococcus	Antifungals	-0.504916	0.416253	-1.213	0.225413	-1.32174	0.311906	0.533873
Streptococcaceae	Lactococcus	Abx via breastmilk	-1.17784	0.607901	-1.93756	0.0529559	-2.37074	0.0150516	0.232872
Streptococcaceae	Lactococcus	Pregnancy Abx	0.36456	0.218275	1.67019	0.095193	-0.0637656	0.792886	0.329514
Streptococcaceae	Lactococcus	Gest. age at birth	0.00814783	0.0780413	0.104404	0.916869	-0.144994	0.16129	0.97903
Streptococcaceae	Lactococcus	Age at fecal sample	-0.0849325	0.0775874	-1.09467	0.273923	-0.237184	0.0673188	0.58512
Streptococcaceae	Lactococcus	C-section	0.489552	0.261033	1.87544	0.0610207	-0.0226779	1.00178	0.252686
Streptococcaceae	Lactococcus	Homebirth	0.39989	0.171016	2.33831	0.0195658	0.0643008	0.735478	0.118126
Streptococcaceae	Lactococcus	Breastfeeding %	1.89779	0.231597	8.19438	7.58964e-16	1.44332	2.35226	3.41534e-14
Streptococcaceae	Lactococcus	Alternative cohort	-0.665555	0.17938	-3.71032	0.000218313	-1.01756	-0.313555	0.00245602
Streptococcaceae	Lactococcus	Maternal higher edu.	0.0224647	0.165704	0.135571	0.892187	-0.302699	0.347629	0.972453
Streptococcaceae	Lactococcus	Maternal age at birth	-0.119172	0.0843103	-1.4135	0.157818	-0.284616	0.0462714	0.428558
Streptococcaceae	Lactococcus	Animals	-0.255331	0.157276	-1.62346	0.104804	-0.563957	0.0532945	0.349275
Streptococcaceae	Lactococcus	Siblings	0.662297	0.173875	3.80904	0.000147943	0.321098	1.00349	0.00179239
Streptococcaceae	Lactococcus	Readcount (depth)	-0.0304973	0.0776072	-0.392971	0.694424	-0.182788	0.121793	0.889603
Streptococcaceae	Anthococcus	Direct Abx	0.156045	0.25237	0.618316	0.536507	-0.339187	0.651276	0.795654
Streptococcaceae	Anthococcus	Antifungals	-0.133519	0.205327	-0.650275	0.515663	-0.536436	0.269398	0.795654
Streptococcaceae	Anthococcus	Abx via breastmilk	-0.484523	0.299862	-1.61582	0.106446	-1.07295	0.103901	0.349275
Streptococcaceae	Anthococcus	Pregnancy Abx	0.158563	0.107669	1.47269	0.141148	-0.0527186	0.369845	0.400555
Streptococcaceae	Anthococcus	Gest. age at birth	0.0235915	0.0384957	0.612834	0.540124	-0.0519495	0.0991324	0.795654
Streptococcaceae	Anthococcus	Age at fecal sample	-0.057706	0.0382718	-1.50779	0.131921	-0.132808	0.0173956	0.383442
Streptococcaceae	Anthococcus	C-section	0.341925	0.128761	2.65551	0.0080439	0.089255	0.594594	0.057587
Streptococcaceae	Anthococcus	Homebirth	0.293803	0.0843578	3.48282	0.000517461	0.128266	0.45934	0.00509376
Streptococcaceae	Anthococcus	Breastfeeding %	0.891965	0.114241	7.80778	1.45361e-14	0.667789	1.11614	5.72358e-13
Streptococcaceae	Anthococcus	Alternative cohort	-0.367069	0.0884833	-4.14846	3.62934e-05	-0.540702	-0.193437	0.000571621
Streptococcaceae	Anthococcus	Maternal higher edu.	0.0463335	0.0817374	0.566859	0.570936	-0.114061	0.206728	0.802879
Streptococcaceae	Anthococcus	Maternal age at birth	-0.032414	0.0415881	-0.779406	0.435924	-0.114023	0.0491951	0.75036
Streptococcaceae	Anthococcus	Animals	-0.0881891	0.0775801	-1.13675	0.255913	-0.240426	0.0640478	0.571721
Streptococcaceae	Anthococcus	Siblings	0.344271	0.085768	4.01398	6.41274e-05	0.175966	0.512575	0.000878266
Streptococcaceae	Anthococcus	Readcount (depth)	0.00596203	0.0382816	0.155742	0.876268	-0.0691587	0.0810828	0.964441
Leuconostocaceae	Leuconostoc	Direct Abx	0.266319	0.260559	1.02211	0.306976	-0.244981	0.777618	0.604385
Leuconostocaceae	Leuconostoc	Antifungals	-0.0922562	0.211989	-0.435194	0.663515	-0.508246	0.323734	0.881813
Leuconostocaceae	Leuconostoc	Abx via breastmilk	-0.534014	0.309591	-1.7249	0.0848512	-1.14153	0.0735016	0.314448
Leuconostocaceae	Leuconostoc	Pregnancy Abx	0.181312	0.111163	1.63105	0.103193	-0.0368252	0.399449	0.349275
Leuconostocaceae	Leuconostoc	Gest. age at birth	0.0198797	0.0397447	0.500184	0.617055	-0.0581122	0.0978716	0.841438
Leuconostocaceae	Leuconostoc	Age at fecal sample	-0.0535978	0.0395136	-1.35644	0.175263	-0.131136	0.0239405	0.452836
Leuconostocaceae	Leuconostoc	C-section	0.410102	0.132938	3.0849	0.00209168	0.149234	0.67097	0.0183022
Leuconostocaceae	Leuconostoc	Homebirth	0.216534	0.0870949	2.48618	0.0130733	0.0456255	0.387442	0.0840427
Leuconostocaceae	Leuconostoc	Breastfeeding %	0.872529	0.117947	7.39762	2.91503e-13	0.641079	1.10398	9.18233e-12
Leuconostocaceae	Leuconostoc	Alternative cohort	-0.329772	0.0913542	-3.60982	0.00032149	-0.509038	-0.150506	0.00337564
Leuconostocaceae	Leuconostoc	Maternal higher edu.	-0.00102459	0.0843894	-0.0121413	0.990315	-0.166624	0.164574	0.99399
Leuconostocaceae	Leuconostoc	Maternal age at birth	-0.0428104	0.0429374	-0.997042	0.318983	-0.127067	0.0414465	0.620245
Leuconostocaceae	Leuconostoc	Animals	-0.0849871	0.0800972	-1.06105	0.288922	-0.242163	0.0721893	0.590054
Leuconostocaceae	Leuconostoc	Siblings	0.38622	0.0885508	4.36156	1.42407e-05	0.212455	0.559985	0.000236096
Leuconostocaceae	Leuconostoc	Readcount (depth)	-0.00392019	0.0395237	-0.099186	0.92101	-0.0814783	0.0736379	0.980129
Staphylococcaceae	Staphylococcus	Direct Abx	-0.0534936	0.448478	-0.119278	0.905079	-0.933551	0.826564	0.975851
Staphylococcaceae	Staphylococcus	Antifungals	-0.437935	0.364879	-1.20022	0.230335	-1.15394	0.278074	0.534029
Staphylococcaceae	Staphylococcus	Abx via breastmilk	-1.08705	0.532873	-2.03998	0.0416123	-2.13272	-0.0413844	0.20481
Staphylococcaceae	Staphylococcus	Pregnancy Abx	0.0687329	0.191335	0.359228	0.7195	-0.306728	0.444194	0.889603
Staphylococcaceae	Staphylococcus	Gest. age at birth	-0.0878499	0.0684094	-1.28418	0.199374	-0.222091	0.0463912	0.494511
Staphylococcaceae	Staphylococcus	Age at fecal sample	-0.310568	0.0680115	-4.56641	5.57426e-06	-0.444028	-0.177108	9.75496e-05
Staphylococcaceae	Staphylococcus	C-section	0.265072	0.228816	1.15845	0.246955	-0.183938	0.714082	0.567816
Staphylococcaceae	Staphylococcus	Homebirth	0.0895075	0.149909	0.597078	0.550589	-0.204662	0.383678	0.795654
Staphylococcaceae	Staphylococcus	Breastfeeding %	2.0324	0.203013	10.0112	1.47781e-22	1.63402	2.43077	2.32756e-20
Staphylococcaceae	Staphylococcus	Alternative cohort	-0.0491386	0.15724	-0.312506	0.754721	-0.357695	0.259418	0.90247
Staphylococcaceae	Staphylococcus	Maternal higher edu.	0.376805	0.145253	2.59414	0.0096204	0.0917733	0.661837	0.0658788
Staphylococcaceae	Staphylococcus	Maternal age at birth	-0.106281	0.0739046	-1.43808	0.150721	-0.251306	0.0387435	0.414802
Staphylococcaceae	Staphylococcus	Animals	-0.00521541	0.137865	-0.0378299	0.969831	-0.27575	0.265319	0.991378
Staphylococcaceae	Staphylococcus	Siblings	0.280928	0.152415	1.84318	0.0655965	-0.0181591	0.580016	0.258286
Staphylococcaceae	Staphylococcus	Readcount (depth)	-0.131659	0.0680288	-1.93534	0.053228	-0.265153	0.00183541	0.232872
Bacteroidaceae	Bacteroides	Direct Abx	-11.6632	2.88603	-4.04125	5.72107e-05	-17.3265	-5.99986	0.000819153
Bacteroidaceae	Bacteroides	Antifungals	1.52394	2.34805	0.649022	0.516472	-3.08369	6.13157	0.795654
Bacteroidaceae	Bacteroides	Abx via breastmilk	-0.628818	3.42912	-0.183376	0.85454	-7.35786	6.10022	0.957936
Bacteroidaceae	Bacteroides	Pregnancy Abx	0.271382	1.23127	0.220407	0.825599	-2.14477	2.68753	0.949137
Bacteroidaceae	Bacteroides	Gest. age at birth	-0.0813479	0.440225	-0.184787	0.853433	-0.945211	0.782515	0.957936
Bacteroidaceae	Bacteroides	Age at fecal sample	1.29037	0.437665	2.94832	0.0032688	0.431536	2.14921	0.0270966
Bacteroidaceae	Bacteroides	C-section	-13.6323	1.47247	-9.25811	1.21616e-19	-16.5217	-10.7428	9.57726e-18
Bacteroidaceae	Bacteroides	Homebirth	0.343209	0.96469	0.355771	0.722087	-1.54982	2.23624	0.889603
Bacteroidaceae	Bacteroides	Breastfeeding %	-7.21556	1.30642	-5.52316	4.23682e-08	-9.77917	-4.65195	8.89733e-07
Bacteroidaceae	Bacteroides	Alternative cohort	-0.649292	1.01187	-0.641677	0.521229	-2.6349	1.33632	0.795654
Bacteroidaceae	Bacteroides	Maternal higher edu.	0.339437	0.934723	0.363142	0.716575	-1.49479	2.17366	0.889603
Bacteroidaceae	Bacteroides	Maternal age at birth	0.378208	0.475588	0.795242	0.42666	-0.555049	1.31146	0.746655
Bacteroidaceae	Bacteroides	Animals	-1.89027	0.887181	-2.13065	0.0333598	-3.6312	-0.149336	0.175139
Bacteroidaceae	Bacteroides	Siblings	-1.07715	0.980816	-1.09822	0.272369	-3.00183	0.84752	0.58512
Bacteroidaceae	Bacteroides	Readcount (depth)	0.0175497	0.437776	0.0400884	0.968031	-0.841508	0.876607	0.991378
Burkholderiaceae	Sutterella	Direct Abx	-0.457934	0.400358	-1.14381	0.252974	-1.24357	0.327697	0.569191
Burkholderiaceae	Sutterella	Antifungals	-0.141495	0.325729	-0.434396	0.664094	-0.780679	0.497689	0.881813
Burkholderiaceae	Sutterella	Abx via breastmilk	-0.317356	0.475698	-0.667137	0.504837	-1.25083	0.616116	0.795654
Burkholderiaceae	Sutterella	Pregnancy Abx	0.216252	0.170806	1.26607	0.205781	-0.118924	0.551428	0.502489
Burkholderiaceae	Sutterella	Gest. age at birth	0.0368093	0.0610693	0.602746	0.546813	-0.0830282	0.156647	0.795654
Burkholderiaceae	Sutterella	Age at fecal sample	0.134845	0.0607141	2.22099	0.0265733	0.0157049	0.253986	0.152192
Burkholderiaceae	Sutterella	C-section	-0.386564	0.204265	-1.89246	0.0587157	-0.787397	0.0142695	0.248578
Burkholderiaceae	Sutterella	Homebirth	0.140863	0.133825	1.05259	0.29278	-0.121744	0.403469	0.591191
Burkholderiaceae	Sutterella	Breastfeeding %	0.371137	0.18123	2.04787	0.0408312	0.0155047	0.726768	0.20481
Burkholderiaceae	Sutterella	Alternative cohort	0.235632	0.140369	1.67866	0.0935282	-0.0398171	0.511081	0.327349
Burkholderiaceae	Sutterella	Maternal higher edu.	-0.116061	0.129668	-0.895069	0.370964	-0.370511	0.138388	0.684996
Burkholderiaceae	Sutterella	Maternal age at birth	0.0045574	0.065975	0.0690777	0.944941	-0.124907	0.134021	0.986458
Burkholderiaceae	Sutterella	Animals	-0.116177	0.123072	-0.943977	0.345408	-0.357685	0.12533	0.659415
Burkholderiaceae	Sutterella	Siblings	0.355276	0.136062	2.61114	0.00915804	0.0882799	0.622273	0.0641063
Burkholderiaceae	Sutterella	Readcount (depth)	0.0413929	0.0607296	0.681593	0.495653	-0.0777781	0.160564	0.795654
Streptococcaceae	Streptococcus	Direct Abx	-0.622567	0.878187	-0.708923	0.478536	-2.34585	1.10072	0.785098
Streptococcaceae	Streptococcus	Antifungals	-1.10473	0.714487	-1.54618	0.122374	-2.50678	0.297324	0.370652
Streptococcaceae	Streptococcus	Abx via breastmilk	-1.28932	1.04344	-1.23564	0.216879	-3.3369	0.758247	0.517552
Streptococcaceae	Streptococcus	Pregnancy Abx	0.29491	0.374663	0.787134	0.431389	-0.440299	1.03012	0.75036
Streptococcaceae	Streptococcus	Gest. age at birth	-0.287146	0.133956	-2.14359	0.0323047	-0.550009	-0.0242817	0.173483
Streptococcaceae	Streptococcus	Age at fecal sample	-0.215851	0.133177	-1.62079	0.105375	-0.477186	0.0454837	0.349275
Streptococcaceae	Streptococcus	C-section	0.966798	0.448055	2.15776	0.0311818	0.0875701	1.84603	0.17232
Streptococcaceae	Streptococcus	Homebirth	0.525106	0.293545	1.78885	0.0739398	-0.0509224	1.10113	0.280615
Streptococcaceae	Streptococcus	Breastfeeding %	-0.0186763	0.397529	-0.0469809	0.962538	-0.798755	0.761403	0.991027
Streptococcaceae	Streptococcus	Alternative cohort	-0.109175	0.3079	-0.354579	0.722979	-0.713373	0.495024	0.889603
Streptococcaceae	Streptococcus	Maternal higher edu.	0.482661	0.284426	1.69696	0.090012	-0.075474	1.0408	0.322532
Streptococcaceae	Streptococcus	Maternal age at birth	-0.229775	0.144716	-1.58776	0.112654	-0.513755	0.0542046	0.355607
Streptococcaceae	Streptococcus	Animals	0.428322	0.269959	1.58662	0.112913	-0.101425	0.958069	0.355607
Streptococcaceae	Streptococcus	Siblings	1.01458	0.298451	3.39947	0.000701605	0.428921	1.60024	0.00669714
Streptococcaceae	Streptococcus	Readcount (depth)	-0.203009	0.133211	-1.52397	0.127829	-0.464411	0.0583922	0.383442
Lactobacillaceae	Lactobacillus	Direct Abx	0.744444	0.668726	1.11323	0.265876	-0.56781	2.0567	0.58512
Lactobacillaceae	Lactobacillus	Antifungals	-0.238597	0.544071	-0.438541	0.661088	-1.30624	0.829044	0.881813
Lactobacillaceae	Lactobacillus	Abx via breastmilk	0.299879	0.794567	0.377412	0.705947	-1.25932	1.85907	0.889603
Lactobacillaceae	Lactobacillus	Pregnancy Abx	0.444502	0.2853	1.55802	0.119543	-0.115348	1.00435	0.369177
Lactobacillaceae	Lactobacillus	Gest. age at birth	-0.10491	0.102005	-1.02848	0.30397	-0.305077	0.0952564	0.604385
Lactobacillaceae	Lactobacillus	Age at fecal sample	-0.0652806	0.101412	-0.643717	0.519905	-0.264283	0.133722	0.795654
Lactobacillaceae	Lactobacillus	C-section	0.384316	0.341187	1.12641	0.260261	-0.285203	1.05383	0.57734
Lactobacillaceae	Lactobacillus	Homebirth	0.0832723	0.22353	0.372534	0.709574	-0.355365	0.521909	0.889603
Lactobacillaceae	Lactobacillus	Breastfeeding %	2.11435	0.302712	6.98467	5.17841e-12	1.52033	2.70836	1.35933e-10
Lactobacillaceae	Lactobacillus	Alternative cohort	0.425012	0.234461	1.81272	0.0701726	-0.0350758	0.8851	0.270876
Lactobacillaceae	Lactobacillus	Maternal higher edu.	0.0734246	0.216586	0.339009	0.734674	-0.351587	0.498436	0.893522
Lactobacillaceae	Lactobacillus	Maternal age at birth	-0.126239	0.110199	-1.14556	0.252251	-0.342485	0.0900068	0.569191
Lactobacillaceae	Lactobacillus	Animals	0.0509521	0.20557	0.247858	0.804295	-0.352442	0.454346	0.937846
Lactobacillaceae	Lactobacillus	Siblings	0.382144	0.227266	1.68148	0.0929791	-0.0638251	0.828113	0.327349
Lactobacillaceae	Lactobacillus	Readcount (depth)	0.0906247	0.101438	0.893402	0.371855	-0.108429	0.289678	0.684996
Lachnospiraceae	[Ruminococcus] gnavus group	Direct Abx	0.0170777	0.516164	0.0330859	0.973613	-0.9958	1.02996	0.991378
Lachnospiraceae	[Ruminococcus] gnavus group	Antifungals	-0.168866	0.419947	-0.402113	0.687686	-0.992937	0.655205	0.889603
Lachnospiraceae	[Ruminococcus] gnavus group	Abx via breastmilk	1.94658	0.613296	3.17397	0.00154926	0.743097	3.15006	0.0139433
Lachnospiraceae	[Ruminococcus] gnavus group	Pregnancy Abx	-0.0852707	0.220212	-0.387221	0.698675	-0.517397	0.346856	0.889603
Lachnospiraceae	[Ruminococcus] gnavus group	Gest. age at birth	0.0132751	0.0787339	0.168607	0.86614	-0.141226	0.167776	0.963807
Lachnospiraceae	[Ruminococcus] gnavus group	Age at fecal sample	0.00383698	0.0782759	0.0490187	0.960914	-0.149765	0.157439	0.991027
Lachnospiraceae	[Ruminococcus] gnavus group	C-section	-0.0206332	0.263349	-0.0783491	0.937566	-0.537409	0.496143	0.986458
Lachnospiraceae	[Ruminococcus] gnavus group	Homebirth	-0.0890416	0.172534	-0.516082	0.60591	-0.427608	0.249525	0.829834
Lachnospiraceae	[Ruminococcus] gnavus group	Breastfeeding %	-0.944942	0.233652	-4.04423	5.64999e-05	-1.40344	-0.486443	0.000819153
Lachnospiraceae	[Ruminococcus] gnavus group	Alternative cohort	-0.35894	0.180972	-1.98341	0.0475929	-0.714065	-0.00381623	0.219774
Lachnospiraceae	[Ruminococcus] gnavus group	Maternal higher edu.	-0.107697	0.167174	-0.644221	0.519579	-0.435747	0.220352	0.795654
Lachnospiraceae	[Ruminococcus] gnavus group	Maternal age at birth	0.0901056	0.0850585	1.05934	0.2897	-0.0768064	0.257018	0.590054
Lachnospiraceae	[Ruminococcus] gnavus group	Animals	-0.0673452	0.158672	-0.424431	0.671342	-0.37871	0.244019	0.881813
Lachnospiraceae	[Ruminococcus] gnavus group	Siblings	0.111789	0.175418	0.637272	0.524092	-0.232437	0.456015	0.795654
Lachnospiraceae	[Ruminococcus] gnavus group	Readcount (depth)	-0.0866682	0.0782959	-1.10693	0.268587	-0.24031	0.0669734	0.58512
Veillonellaceae	Veillonella	Direct Abx	1.05994	1.04512	1.01418	0.310739	-0.990914	3.11079	0.607967
Veillonellaceae	Veillonella	Antifungals	-0.664779	0.8503	-0.781818	0.434505	-2.33334	1.00378	0.75036
Veillonellaceae	Veillonella	Abx via breastmilk	-1.56398	1.24179	-1.25946	0.208155	-4.00077	0.8728	0.504375
Veillonellaceae	Veillonella	Pregnancy Abx	0.0921622	0.445881	0.206697	0.836288	-0.782798	0.967123	0.951014
Veillonellaceae	Veillonella	Gest. age at birth	-0.0439023	0.159419	-0.27539	0.783073	-0.356733	0.268928	0.920853
Veillonellaceae	Veillonella	Age at fecal sample	-0.299383	0.158491	-1.88895	0.0591851	-0.610393	0.0116282	0.248578
Veillonellaceae	Veillonella	C-section	-0.11079	0.533224	-0.207774	0.835448	-1.15715	0.935566	0.951014
Veillonellaceae	Veillonella	Homebirth	-0.0316708	0.349343	-0.0906581	0.927782	-0.717193	0.653852	0.984011
Veillonellaceae	Veillonella	Breastfeeding %	-3.97973	0.473093	-8.41214	1.36422e-16	-4.90809	-3.05137	8.59461e-15
Veillonellaceae	Veillonella	Alternative cohort	0.0654528	0.366427	0.178624	0.858269	-0.653595	0.7845	0.958704
Veillonellaceae	Veillonella	Maternal higher edu.	-0.0516673	0.338491	-0.15264	0.878713	-0.715895	0.61256	0.964441
Veillonellaceae	Veillonella	Maternal age at birth	-0.240004	0.172225	-1.39355	0.16376	-0.577964	0.0979556	0.437158
Veillonellaceae	Veillonella	Animals	0.235102	0.321275	0.731778	0.464474	-0.395342	0.865545	0.776196
Veillonellaceae	Veillonella	Siblings	0.237183	0.355182	0.667778	0.504428	-0.459799	0.934165	0.795654
Veillonellaceae	Veillonella	Readcount (depth)	0.190179	0.158532	1.19963	0.230565	-0.120911	0.50127	0.534029
Pasteurellaceae	Haemophilus	Direct Abx	-0.27114	0.471306	-0.575294	0.565221	-1.19599	0.653714	0.798406
Pasteurellaceae	Haemophilus	Antifungals	-0.837634	0.383452	-2.18446	0.0291584	-1.59009	-0.0851792	0.164016
Pasteurellaceae	Haemophilus	Abx via breastmilk	0.950022	0.559997	1.69648	0.0901041	-0.148871	2.04892	0.322532
Pasteurellaceae	Haemophilus	Pregnancy Abx	0.0725725	0.201075	0.360923	0.718232	-0.322	0.467145	0.889603
Pasteurellaceae	Haemophilus	Gest. age at birth	0.00849213	0.0718915	0.118124	0.905993	-0.132582	0.149566	0.975851
Pasteurellaceae	Haemophilus	Age at fecal sample	-0.0996016	0.0714733	-1.39355	0.163761	-0.239855	0.040652	0.437158
Pasteurellaceae	Haemophilus	C-section	0.0396827	0.240463	0.165026	0.868956	-0.432182	0.511548	0.963807
Pasteurellaceae	Haemophilus	Homebirth	0.141803	0.15754	0.900107	0.368278	-0.167341	0.450946	0.684996
Pasteurellaceae	Haemophilus	Breastfeeding %	1.98398	0.213346	9.29936	8.51348e-20	1.56533	2.40264	8.93916e-18
Pasteurellaceae	Haemophilus	Alternative cohort	0.149443	0.165244	0.904378	0.366011	-0.174819	0.473705	0.684996
Pasteurellaceae	Haemophilus	Maternal higher edu.	-0.137977	0.152646	-0.9039	0.366265	-0.437517	0.161564	0.684996
Pasteurellaceae	Haemophilus	Maternal age at birth	-0.0828857	0.0776665	-1.0672	0.286137	-0.235292	0.0695208	0.590054
Pasteurellaceae	Haemophilus	Animals	-0.108775	0.144882	-0.750784	0.452958	-0.39308	0.17553	0.768968
Pasteurellaceae	Haemophilus	Siblings	-0.100724	0.160173	-0.628845	0.529593	-0.415035	0.213587	0.795654
Pasteurellaceae	Haemophilus	Readcount (depth)	-0.0248487	0.0714916	-0.347576	0.728231	-0.165138	0.115441	0.892579
Enterococcaceae	Enterococcus	Direct Abx	0.261155	0.416734	0.62667	0.531017	-0.556611	1.07892	0.795654
Enterococcaceae	Enterococcus	Antifungals	0.141437	0.339052	0.417154	0.676655	-0.523892	0.806766	0.884424
Enterococcaceae	Enterococcus	Abx via breastmilk	0.0600402	0.495155	0.121255	0.903513	-0.911613	1.03169	0.975851
Enterococcaceae	Enterococcus	Pregnancy Abx	0.133159	0.177792	0.748958	0.454057	-0.215727	0.482045	0.768968
Enterococcaceae	Enterococcus	Gest. age at birth	0.0258839	0.0635672	0.407189	0.683956	-0.0988554	0.150623	0.889603
Enterococcaceae	Enterococcus	Age at fecal sample	0.04697	0.0631975	0.743226	0.457518	-0.0770437	0.170984	0.770685
Enterococcaceae	Enterococcus	C-section	0.794551	0.21262	3.73696	0.000196724	0.377323	1.21178	0.00229512
Enterococcaceae	Enterococcus	Homebirth	-0.494047	0.139298	-3.54668	0.000408062	-0.767395	-0.220699	0.00414643
Enterococcaceae	Enterococcus	Breastfeeding %	-2.35424	0.188643	-12.4799	2.42883e-33	-2.72442	-1.98407	7.65081e-31
Enterococcaceae	Enterococcus	Alternative cohort	-0.219884	0.146111	-1.50492	0.132659	-0.5066	0.0668316	0.383442
Enterococcaceae	Enterococcus	Maternal higher edu.	0.0626998	0.134971	0.464542	0.64236	-0.202157	0.327557	0.868426
Enterococcaceae	Enterococcus	Maternal age at birth	-0.117599	0.0686736	-1.71243	0.0871245	-0.252358	0.0171607	0.319119
Enterococcaceae	Enterococcus	Animals	0.113697	0.128106	0.887523	0.375009	-0.137689	0.365083	0.68679
Enterococcaceae	Enterococcus	Siblings	0.127344	0.141627	0.899151	0.368787	-0.150573	0.405262	0.684996
Enterococcaceae	Enterococcus	Readcount (depth)	0.00295604	0.0632136	0.0467627	0.962712	-0.121089	0.127001	0.991027
Clostridiaceae 1	Clostridium SS1	Direct Abx	2.00168	0.710397	2.8177	0.0049315	0.607656	3.39571	0.0369862
Clostridiaceae 1	Clostridium SS1	Antifungals	0.0670296	0.577974	0.115973	0.907697	-1.06714	1.2012	0.975851
Clostridiaceae 1	Clostridium SS1	Abx via breastmilk	0.00635934	0.84408	0.00753406	0.99399	-1.64999	1.66271	0.99399
Clostridiaceae 1	Clostridium SS1	Pregnancy Abx	0.0334636	0.303078	0.110412	0.912104	-0.561273	0.6282	0.977255
Clostridiaceae 1	Clostridium SS1	Gest. age at birth	-0.139729	0.108362	-1.28947	0.19753	-0.352369	0.0729108	0.493824
Clostridiaceae 1	Clostridium SS1	Age at fecal sample	-0.262814	0.107731	-2.43954	0.0148776	-0.474218	-0.0514112	0.0937291
Clostridiaceae 1	Clostridium SS1	C-section	2.17838	0.362448	6.01018	2.58673e-09	1.46714	2.88962	5.82014e-08
Clostridiaceae 1	Clostridium SS1	Homebirth	-0.380851	0.237459	-1.60386	0.109057	-0.846821	0.0851186	0.354155
Clostridiaceae 1	Clostridium SS1	Breastfeeding %	-2.17396	0.321575	-6.76035	2.32663e-11	-2.805	-1.54293	5.63761e-10
Clostridiaceae 1	Clostridium SS1	Alternative cohort	0.0714247	0.249071	0.286764	0.774352	-0.417333	0.560183	0.916996
Clostridiaceae 1	Clostridium SS1	Maternal higher edu.	0.160369	0.230082	0.697007	0.485959	-0.291126	0.611864	0.793146
Clostridiaceae 1	Clostridium SS1	Maternal age at birth	-0.075344	0.117066	-0.643602	0.51998	-0.305065	0.154377	0.795654
Clostridiaceae 1	Clostridium SS1	Animals	0.868739	0.21838	3.97811	7.44356e-05	0.440207	1.29727	0.000976967
Clostridiaceae 1	Clostridium SS1	Siblings	-0.890107	0.241428	-3.68684	0.000239163	-1.36387	-0.416348	0.0025978
Clostridiaceae 1	Clostridium SS1	Readcount (depth)	0.213601	0.107759	1.98221	0.0477267	0.00214353	0.425058	0.219774
Tannerellaceae	Parabacteroides	Direct Abx	-3.92388	1.30842	-2.99895	0.00277563	-6.49141	-1.35634	0.0236304
Tannerellaceae	Parabacteroides	Antifungals	0.260341	1.06452	0.244562	0.806845	-1.82859	2.34927	0.937846
Tannerellaceae	Parabacteroides	Abx via breastmilk	-2.40952	1.55464	-1.54989	0.121481	-5.46021	0.641176	0.370652
Tannerellaceae	Parabacteroides	Pregnancy Abx	0.1811	0.558213	0.324427	0.745682	-0.914293	1.27649	0.899961
Tannerellaceae	Parabacteroides	Gest. age at birth	0.110231	0.199581	0.552313	0.580856	-0.281411	0.501874	0.809601
Tannerellaceae	Parabacteroides	Age at fecal sample	0.405205	0.198421	2.04215	0.0413961	0.0158406	0.79457	0.20481
Tannerellaceae	Parabacteroides	C-section	-3.52129	0.667561	-5.27486	1.62594e-07	-4.83126	-2.21132	3.20107e-06
Tannerellaceae	Parabacteroides	Homebirth	0.109299	0.437354	0.24991	0.802708	-0.74893	0.967528	0.937846
Tannerellaceae	Parabacteroides	Breastfeeding %	0.344158	0.592281	0.581072	0.561322	-0.818087	1.5064	0.79647
Tannerellaceae	Parabacteroides	Alternative cohort	-0.165445	0.458743	-0.36065	0.718437	-1.06565	0.734754	0.889603
Tannerellaceae	Parabacteroides	Maternal higher edu.	-0.448314	0.423768	-1.05792	0.290344	-1.27988	0.383255	0.590054
Tannerellaceae	Parabacteroides	Maternal age at birth	0.157342	0.215614	0.729742	0.465717	-0.265761	0.580446	0.776196
Tannerellaceae	Parabacteroides	Animals	-0.330975	0.402215	-0.82288	0.410771	-1.12025	0.458299	0.726926
Tannerellaceae	Parabacteroides	Siblings	-0.28908	0.444665	-0.650108	0.515771	-1.16166	0.583495	0.795654
Tannerellaceae	Parabacteroides	Readcount (depth)	0.315809	0.198471	1.59121	0.111876	-0.0736552	0.705273	0.355607
Desulfovibrionaceae	Bilophila	Direct Abx	-0.512143	0.270235	-1.89517	0.0583552	-1.04243	0.0181452	0.248578
Desulfovibrionaceae	Bilophila	Antifungals	-0.179434	0.219862	-0.816122	0.414623	-0.610873	0.252005	0.729644
Desulfovibrionaceae	Bilophila	Abx via breastmilk	-0.281239	0.321088	-0.875891	0.381298	-0.911317	0.34884	0.693409
Desulfovibrionaceae	Bilophila	Pregnancy Abx	-0.0263009	0.115291	-0.228126	0.819595	-0.252539	0.199937	0.945686
Desulfovibrionaceae	Bilophila	Gest. age at birth	-0.0390778	0.0412208	-0.948011	0.343351	-0.119966	0.0418106	0.659415
Desulfovibrionaceae	Bilophila	Age at fecal sample	-0.0249075	0.0409811	-0.607782	0.543469	-0.105325	0.0555104	0.795654
Desulfovibrionaceae	Bilophila	C-section	-0.535677	0.137876	-3.88522	0.000108908	-0.806233	-0.265121	0.00137224
Desulfovibrionaceae	Bilophila	Homebirth	0.0266767	0.0903295	0.295327	0.767805	-0.150579	0.203932	0.912674
Desulfovibrionaceae	Bilophila	Breastfeeding %	-0.407774	0.122328	-3.33346	0.000888948	-0.647819	-0.167728	0.00823584
Desulfovibrionaceae	Bilophila	Alternative cohort	-0.0338288	0.0947469	-0.357044	0.721134	-0.219753	0.152095	0.889603
Desulfovibrionaceae	Bilophila	Maternal higher edu.	0.0165273	0.0875235	0.188833	0.850262	-0.155222	0.188276	0.957936
Desulfovibrionaceae	Bilophila	Maternal age at birth	0.0235607	0.044532	0.529072	0.596872	-0.0638255	0.110947	0.822522
Desulfovibrionaceae	Bilophila	Animals	-0.00412188	0.0830719	-0.0496183	0.960436	-0.167136	0.158892	0.991027
Desulfovibrionaceae	Bilophila	Siblings	-0.180842	0.0918394	-1.96911	0.0492135	-0.361061	-0.00062399	0.221461
Desulfovibrionaceae	Bilophila	Readcount (depth)	-0.0250257	0.0409915	-0.610509	0.541663	-0.105464	0.0554128	0.795654
Peptostreptococcaceae	Clostridioides	Direct Abx	-0.00569694	0.224349	-0.0253933	0.979746	-0.445941	0.434547	0.992348
Peptostreptococcaceae	Clostridioides	Antifungals	-0.153569	0.182528	-0.841342	0.400356	-0.511748	0.20461	0.712498
Peptostreptococcaceae	Clostridioides	Abx via breastmilk	-0.157293	0.266567	-0.590069	0.555277	-0.680382	0.365796	0.795654
Peptostreptococcaceae	Clostridioides	Pregnancy Abx	-0.0315138	0.0957144	-0.329248	0.742036	-0.219336	0.156309	0.899006
Peptostreptococcaceae	Clostridioides	Gest. age at birth	-0.0258436	0.0342214	-0.755189	0.450312	-0.0929969	0.0413097	0.768968
Peptostreptococcaceae	Clostridioides	Age at fecal sample	-0.0321225	0.0340223	-0.944159	0.345315	-0.0988852	0.0346402	0.659415
Peptostreptococcaceae	Clostridioides	C-section	0.33039	0.114464	2.88641	0.00397975	0.105775	0.555005	0.0313405
Peptostreptococcaceae	Clostridioides	Homebirth	-0.0861508	0.0749912	-1.14881	0.250906	-0.233308	0.061006	0.569191
Peptostreptococcaceae	Clostridioides	Breastfeeding %	-0.712788	0.101556	-7.01868	4.10814e-12	-0.912074	-0.513503	1.17642e-10
Peptostreptococcaceae	Clostridioides	Alternative cohort	0.145899	0.0786586	1.85483	0.063912	-0.00845484	0.300252	0.254839
Peptostreptococcaceae	Clostridioides	Maternal higher edu.	-0.00582725	0.0726617	-0.080197	0.936097	-0.148413	0.136758	0.986458
Peptostreptococcaceae	Clostridioides	Maternal age at birth	0.0508241	0.0369704	1.37472	0.169522	-0.0217236	0.123372	0.444996
Peptostreptococcaceae	Clostridioides	Animals	0.0748212	0.068966	1.0849	0.278225	-0.0605122	0.210155	0.58512
Peptostreptococcaceae	Clostridioides	Siblings	-0.0998586	0.0762448	-1.30971	0.190592	-0.249475	0.0497581	0.480292
Peptostreptococcaceae	Clostridioides	Readcount (depth)	0.0230597	0.034031	0.677607	0.498176	-0.0437201	0.0898394	0.795654
Erysipelotrichaceae	Erysipelatoclostridium	Direct Abx	0.565193	0.385045	1.46786	0.142453	-0.190388	1.32078	0.40065
Erysipelotrichaceae	Erysipelatoclostridium	Antifungals	-0.0726903	0.31327	-0.232037	0.816556	-0.687427	0.542046	0.945644
Erysipelotrichaceae	Erysipelatoclostridium	Abx via breastmilk	0.311938	0.457503	0.681828	0.495504	-0.585829	1.20971	0.795654
Erysipelotrichaceae	Erysipelatoclostridium	Pregnancy Abx	-0.107696	0.164273	-0.655593	0.512236	-0.430052	0.21466	0.795654
Erysipelotrichaceae	Erysipelatoclostridium	Gest. age at birth	0.0735304	0.0587335	1.25193	0.210885	-0.0417235	0.188784	0.507089
Erysipelotrichaceae	Erysipelatoclostridium	Age at fecal sample	0.0181221	0.0583919	0.310354	0.756356	-0.0964614	0.132706	0.90247
Erysipelotrichaceae	Erysipelatoclostridium	C-section	0.211598	0.196452	1.0771	0.281694	-0.173904	0.5971	0.587639
Erysipelotrichaceae	Erysipelatoclostridium	Homebirth	0.308717	0.128706	2.39862	0.0166379	0.0561544	0.561279	0.102763
Erysipelotrichaceae	Erysipelatoclostridium	Breastfeeding %	-0.435557	0.174299	-2.49891	0.0126158	-0.777586	-0.093527	0.082791
Erysipelotrichaceae	Erysipelatoclostridium	Alternative cohort	0.0518837	0.135	0.384323	0.70082	-0.21303	0.316797	0.889603
Erysipelotrichaceae	Erysipelatoclostridium	Maternal higher edu.	-0.18902	0.124708	-1.5157	0.129909	-0.433737	0.0556972	0.383442
Erysipelotrichaceae	Erysipelatoclostridium	Maternal age at birth	0.0355948	0.0634515	0.560976	0.574939	-0.0889175	0.160107	0.804914
Erysipelotrichaceae	Erysipelatoclostridium	Animals	0.0628669	0.118365	0.531127	0.595448	-0.169403	0.295137	0.822522
Erysipelotrichaceae	Erysipelatoclostridium	Siblings	0.112139	0.130857	0.856954	0.391674	-0.144645	0.368923	0.701007
Erysipelotrichaceae	Erysipelatoclostridium	Readcount (depth)	0.0838469	0.0584068	1.43557	0.151436	-0.0307659	0.19846	0.414802
Coriobacteriaceae	Collinsella	Direct Abx	-0.521756	0.29665	-1.75883	0.0789097	-1.10388	0.0603652	0.295911
Coriobacteriaceae	Collinsella	Antifungals	-0.103821	0.241352	-0.430163	0.667169	-0.577431	0.369789	0.881813
Coriobacteriaceae	Collinsella	Abx via breastmilk	-0.0239912	0.352473	-0.0680652	0.945747	-0.715657	0.667674	0.986458
Coriobacteriaceae	Collinsella	Pregnancy Abx	0.138244	0.12656	1.09232	0.274955	-0.110108	0.386596	0.58512
Coriobacteriaceae	Collinsella	Gest. age at birth	0.0265326	0.0452499	0.586356	0.557767	-0.0622623	0.115327	0.795654
Coriobacteriaceae	Collinsella	Age at fecal sample	-0.0263479	0.0449868	-0.585681	0.558221	-0.114626	0.0619305	0.795654
Coriobacteriaceae	Collinsella	C-section	-0.239401	0.151352	-1.58175	0.11402	-0.536403	0.0576	0.355607
Coriobacteriaceae	Collinsella	Homebirth	0.0581809	0.0991587	0.586745	0.557506	-0.1364	0.252762	0.795654
Coriobacteriaceae	Collinsella	Breastfeeding %	-0.145563	0.134284	-1.08399	0.278628	-0.409072	0.117946	0.58512
Coriobacteriaceae	Collinsella	Alternative cohort	-0.156514	0.104008	-1.50482	0.132683	-0.360611	0.0475835	0.383442
Coriobacteriaceae	Collinsella	Maternal higher edu.	0.126305	0.0960785	1.3146	0.188942	-0.0622315	0.314842	0.479973
Coriobacteriaceae	Collinsella	Maternal age at birth	-0.0349944	0.0488848	-0.715854	0.474247	-0.130922	0.0609333	0.782136
Coriobacteriaceae	Collinsella	Animals	-0.184405	0.0911918	-2.02217	0.0434227	-0.363353	-0.00545764	0.210433
Coriobacteriaceae	Collinsella	Siblings	-0.273129	0.100816	-2.70917	0.0068595	-0.470963	-0.0752948	0.0502498
Coriobacteriaceae	Collinsella	Readcount (depth)	0.0667088	0.0449982	1.48248	0.138526	-0.0215922	0.15501	0.396689
Ruminococcaceae	Flavonifractor	Direct Abx	0.322775	0.315109	1.02433	0.305926	-0.29557	0.94112	0.604385
Ruminococcaceae	Flavonifractor	Antifungals	-0.220652	0.256371	-0.860678	0.38962	-0.723734	0.282429	0.701007
Ruminococcaceae	Flavonifractor	Abx via breastmilk	-0.271271	0.374406	-0.724536	0.468905	-1.00598	0.463434	0.777395
Ruminococcaceae	Flavonifractor	Pregnancy Abx	0.0101984	0.134436	0.0758606	0.939545	-0.253608	0.274004	0.986458
Ruminococcaceae	Flavonifractor	Gest. age at birth	0.10292	0.0480657	2.14124	0.0324937	0.00860007	0.197241	0.173483
Ruminococcaceae	Flavonifractor	Age at fecal sample	0.0228548	0.0477861	0.478273	0.63256	-0.0709168	0.116626	0.858863
Ruminococcaceae	Flavonifractor	C-section	-0.0237462	0.16077	-0.147702	0.882607	-0.339229	0.291737	0.965352
Ruminococcaceae	Flavonifractor	Homebirth	0.0212548	0.105329	0.201794	0.840118	-0.185434	0.227944	0.951933
Ruminococcaceae	Flavonifractor	Breastfeeding %	-1.17409	0.14264	-8.23108	5.69864e-16	-1.45399	-0.894179	2.99179e-14
Ruminococcaceae	Flavonifractor	Alternative cohort	0.0377776	0.11048	0.341941	0.732467	-0.17902	0.254575	0.893522
Ruminococcaceae	Flavonifractor	Maternal higher edu.	-0.0621941	0.102057	-0.609405	0.542393	-0.262463	0.138075	0.795654
Ruminococcaceae	Flavonifractor	Maternal age at birth	0.0940141	0.0519268	1.81051	0.0705138	-0.00788283	0.195911	0.270876
Ruminococcaceae	Flavonifractor	Animals	0.131356	0.0968663	1.35606	0.175384	-0.0587263	0.321439	0.452836
Ruminococcaceae	Flavonifractor	Siblings	0.129309	0.10709	1.20748	0.227529	-0.0808351	0.339453	0.534029
Ruminococcaceae	Flavonifractor	Readcount (depth)	-0.0280978	0.0477983	-0.587841	0.556771	-0.121893	0.0656978	0.795654

## Sheet: species
Taxon parent (Genus)	Taxon name	Term	β Estimate	std error	t-statistic	p value	95% CI low	95% CI high	FDR
Enterobacteriaceae family	Enterobacteriaceae family	Direct Abx	4.3979	1.94873	2.2568	0.0242341	0.57386	8.22193	0.156884
Enterobacteriaceae family	Enterobacteriaceae family	Antifungals	3.13691	1.58548	1.97853	0.048141	0.0256984	6.24812	0.246722
Enterobacteriaceae family	Enterobacteriaceae family	Abx via breastmilk	-0.486415	2.31545	-0.210074	0.833652	-5.03006	4.05723	0.939877
Enterobacteriaceae family	Enterobacteriaceae family	Pregnancy Abx	1.05652	0.831392	1.27078	0.2041	-0.57494	2.68798	0.526174
Enterobacteriaceae family	Enterobacteriaceae family	Gest. age at birth	-0.156802	0.297253	-0.527503	0.597961	-0.740107	0.426504	0.820939
Enterobacteriaceae family	Enterobacteriaceae family	Age at fecal sample	-0.431181	0.295524	-1.45904	0.144867	-1.01109	0.148732	0.447703
Enterobacteriaceae family	Enterobacteriaceae family	C-section	2.55175	0.994253	2.5665	0.0104165	0.600708	4.50279	0.0810905
Enterobacteriaceae family	Enterobacteriaceae family	Homebirth	-1.5193	0.651387	-2.33241	0.0198752	-2.79753	-0.241073	0.135814
Enterobacteriaceae family	Enterobacteriaceae family	Breastfeeding %	-1.21417	0.882133	-1.3764	0.169002	-2.9452	0.516857	0.486084
Enterobacteriaceae family	Enterobacteriaceae family	Alternative cohort	-0.751234	0.683243	-1.09951	0.271807	-2.09198	0.589507	0.596785
Enterobacteriaceae family	Enterobacteriaceae family	Maternal higher edu.	0.0977521	0.631153	0.154879	0.876948	-1.14077	1.33628	0.956924
Enterobacteriaceae family	Enterobacteriaceae family	Maternal age at birth	0.433849	0.321131	1.351	0.176998	-0.196314	1.06401	0.486157
Enterobacteriaceae family	Enterobacteriaceae family	Animals	0.0182955	0.599051	0.0305408	0.975642	-1.15723	1.19383	0.990559
Enterobacteriaceae family	Enterobacteriaceae family	Siblings	-1.07057	0.662276	-1.6165	0.106299	-2.37017	0.229028	0.380701
Enterobacteriaceae family	Enterobacteriaceae family	Readcount (depth)	-0.858304	0.2956	-2.9036	0.00376941	-1.43836	-0.278243	0.0367966
Bifidobacterium	Bifidobacterium bifidum	Direct Abx	-0.923785	0.959251	-0.963027	0.335765	-2.80614	0.958573	0.676963
Bifidobacterium	Bifidobacterium bifidum	Antifungals	-0.276115	0.78044	-0.353795	0.723567	-1.80759	1.25536	0.884852
Bifidobacterium	Bifidobacterium bifidum	Abx via breastmilk	-0.611735	1.13976	-0.536721	0.591579	-2.84832	1.62485	0.820939
Bifidobacterium	Bifidobacterium bifidum	Pregnancy Abx	0.315163	0.409248	0.770103	0.44142	-0.487912	1.11824	0.761755
Bifidobacterium	Bifidobacterium bifidum	Gest. age at birth	0.241095	0.146321	1.64771	0.0997235	-0.0460338	0.528223	0.369458
Bifidobacterium	Bifidobacterium bifidum	Age at fecal sample	0.284656	0.14547	1.95681	0.0506461	-0.000802201	0.570115	0.25323
Bifidobacterium	Bifidobacterium bifidum	C-section	-0.862157	0.489415	-1.76161	0.0784388	-1.82255	0.098232	0.325701
Bifidobacterium	Bifidobacterium bifidum	Homebirth	0.108613	0.320641	0.338738	0.734878	-0.520588	0.737814	0.890152
Bifidobacterium	Bifidobacterium bifidum	Breastfeeding %	1.81622	0.434224	4.18267	3.13187e-05	0.964131	2.66831	0.000664172
Bifidobacterium	Bifidobacterium bifidum	Alternative cohort	-0.119714	0.336322	-0.355951	0.721952	-0.779685	0.540257	0.884852
Bifidobacterium	Bifidobacterium bifidum	Maternal higher edu.	0.0255896	0.310681	0.082366	0.934372	-0.584066	0.635245	0.985247
Bifidobacterium	Bifidobacterium bifidum	Maternal age at birth	-0.128549	0.158075	-0.813217	0.416286	-0.438742	0.181644	0.738387
Bifidobacterium	Bifidobacterium bifidum	Animals	0.415514	0.294879	1.4091	0.159114	-0.163133	0.994161	0.479683
Bifidobacterium	Bifidobacterium bifidum	Siblings	1.97884	0.326001	6.07003	1.8084e-09	1.33912	2.61855	6.54215e-08
Bifidobacterium	Bifidobacterium bifidum	Readcount (depth)	-0.165012	0.145507	-1.13405	0.257043	-0.450544	0.120519	0.583326
Bifidobacterium	Bifidobacterium dentium	Direct Abx	0.485999	0.419206	1.15933	0.246596	-0.336619	1.30862	0.570968
Bifidobacterium	Bifidobacterium dentium	Antifungals	-0.414632	0.341064	-1.2157	0.224382	-1.08391	0.254643	0.551191
Bifidobacterium	Bifidobacterium dentium	Abx via breastmilk	-0.205031	0.498093	-0.411632	0.680696	-1.18245	0.772387	0.869178
Bifidobacterium	Bifidobacterium dentium	Pregnancy Abx	0.224198	0.178847	1.25357	0.210289	-0.126758	0.575153	0.527464
Bifidobacterium	Bifidobacterium dentium	Gest. age at birth	0.000364649	0.0639444	0.00570261	0.995451	-0.125115	0.125844	0.997072
Bifidobacterium	Bifidobacterium dentium	Age at fecal sample	0.031782	0.0635724	0.499934	0.617231	-0.0929675	0.156531	0.825211
Bifidobacterium	Bifidobacterium dentium	C-section	0.533879	0.213881	2.49614	0.012714	0.114175	0.953582	0.0965322
Bifidobacterium	Bifidobacterium dentium	Homebirth	-0.049549	0.140125	-0.353606	0.723708	-0.324519	0.225421	0.884852
Bifidobacterium	Bifidobacterium dentium	Breastfeeding %	0.0731113	0.189762	0.385278	0.700113	-0.299263	0.445486	0.876025
Bifidobacterium	Bifidobacterium dentium	Alternative cohort	-0.00527561	0.146978	-0.035894	0.971374	-0.293693	0.283141	0.990559
Bifidobacterium	Bifidobacterium dentium	Maternal higher edu.	-0.16397	0.135772	-1.20769	0.227451	-0.430398	0.102458	0.551191
Bifidobacterium	Bifidobacterium dentium	Maternal age at birth	0.0201239	0.069081	0.291309	0.770875	-0.115435	0.155683	0.902317
Bifidobacterium	Bifidobacterium dentium	Animals	-0.144543	0.128866	-1.12165	0.26228	-0.39742	0.108335	0.588694
Bifidobacterium	Bifidobacterium dentium	Siblings	-0.502127	0.142467	-3.52451	0.000443321	-0.781693	-0.222561	0.00592701
Bifidobacterium	Bifidobacterium dentium	Readcount (depth)	-0.00514761	0.0635887	-0.0809517	0.935496	-0.129929	0.119634	0.985247
Lactococcus	Lactococcus lactis	Direct Abx	0.465961	0.368341	1.26503	0.206154	-0.256842	1.18876	0.526174
Lactococcus	Lactococcus lactis	Antifungals	-0.408671	0.29968	-1.36369	0.172969	-0.996738	0.179397	0.486084
Lactococcus	Lactococcus lactis	Abx via breastmilk	-0.760242	0.437656	-1.73708	0.0826788	-1.61906	0.0985782	0.332336
Lactococcus	Lactococcus lactis	Pregnancy Abx	0.218916	0.157146	1.39307	0.163905	-0.089455	0.527287	0.482303
Lactococcus	Lactococcus lactis	Gest. age at birth	-0.00739322	0.0561855	-0.131586	0.895338	-0.117647	0.102861	0.970707
Lactococcus	Lactococcus lactis	Age at fecal sample	-0.0568227	0.0558587	-1.01726	0.309275	-0.166435	0.05279	0.634014
Lactococcus	Lactococcus lactis	C-section	0.324262	0.187929	1.72544	0.0847542	-0.0445162	0.693039	0.334509
Lactococcus	Lactococcus lactis	Homebirth	0.214218	0.123122	1.73988	0.0821859	-0.0273878	0.455823	0.332336
Lactococcus	Lactococcus lactis	Breastfeeding %	1.2534	0.166737	7.51724	1.23349e-13	0.92621	1.58059	8.42887e-12
Lactococcus	Lactococcus lactis	Alternative cohort	-0.402414	0.129144	-3.11602	0.00188495	-0.655835	-0.148993	0.0207007
Lactococcus	Lactococcus lactis	Maternal higher edu.	0.0449628	0.119298	0.376895	0.706331	-0.189138	0.279063	0.878065
Lactococcus	Lactococcus lactis	Maternal age at birth	-0.0729759	0.0606988	-1.20226	0.229544	-0.192086	0.0461346	0.551191
Lactococcus	Lactococcus lactis	Animals	-0.17783	0.11323	-1.57052	0.116608	-0.400024	0.0443637	0.398412
Lactococcus	Lactococcus lactis	Siblings	0.501737	0.125181	4.00811	6.57165e-05	0.256093	0.747381	0.00122472
Lactococcus	Lactococcus lactis	Readcount (depth)	-0.0461768	0.055873	-0.826461	0.408738	-0.155817	0.0634638	0.732357
Anthococcus	Streptococcus sp	Direct Abx	0.156045	0.25237	0.618316	0.536507	-0.339187	0.651276	0.8077
Anthococcus	Streptococcus sp	Antifungals	-0.133519	0.205327	-0.650275	0.515663	-0.536436	0.269398	0.804889
Anthococcus	Streptococcus sp	Abx via breastmilk	-0.484523	0.299862	-1.61582	0.106446	-1.07295	0.103901	0.380701
Anthococcus	Streptococcus sp	Pregnancy Abx	0.158563	0.107669	1.47269	0.141148	-0.0527186	0.369845	0.442469
Anthococcus	Streptococcus sp	Gest. age at birth	0.0235915	0.0384957	0.612834	0.540124	-0.0519495	0.0991324	0.8077
Anthococcus	Streptococcus sp	Age at fecal sample	-0.057706	0.0382718	-1.50779	0.131921	-0.132808	0.0173956	0.42999
Anthococcus	Streptococcus sp	C-section	0.341925	0.128761	2.65551	0.0080439	0.089255	0.594594	0.0687083
Anthococcus	Streptococcus sp	Homebirth	0.293803	0.0843578	3.48282	0.000517461	0.128266	0.45934	0.00662997
Anthococcus	Streptococcus sp	Breastfeeding %	0.891965	0.114241	7.80778	1.45361e-14	0.667789	1.11614	1.11746e-12
Anthococcus	Streptococcus sp	Alternative cohort	-0.367069	0.0884833	-4.14846	3.62934e-05	-0.540702	-0.193437	0.000744015
Anthococcus	Streptococcus sp	Maternal higher edu.	0.0463335	0.0817374	0.566859	0.570936	-0.114061	0.206728	0.8077
Anthococcus	Streptococcus sp	Maternal age at birth	-0.032414	0.0415881	-0.779406	0.435924	-0.114023	0.0491951	0.758331
Anthococcus	Streptococcus sp	Animals	-0.0881891	0.0775801	-1.13675	0.255913	-0.240426	0.0640478	0.583326
Anthococcus	Streptococcus sp	Siblings	0.344271	0.085768	4.01398	6.41274e-05	0.175966	0.512575	0.00122472
Anthococcus	Streptococcus sp	Readcount (depth)	0.00596203	0.0382816	0.155742	0.876268	-0.0691587	0.0810828	0.956924
Leuconostoc	Leuconostoc lactis	Direct Abx	0.266319	0.260559	1.02211	0.306976	-0.244981	0.777618	0.631405
Leuconostoc	Leuconostoc lactis	Antifungals	-0.0922562	0.211989	-0.435194	0.663515	-0.508246	0.323734	0.859827
Leuconostoc	Leuconostoc lactis	Abx via breastmilk	-0.534014	0.309591	-1.7249	0.0848512	-1.14153	0.0735016	0.334509
Leuconostoc	Leuconostoc lactis	Pregnancy Abx	0.181312	0.111163	1.63105	0.103193	-0.0368252	0.399449	0.380021
Leuconostoc	Leuconostoc lactis	Gest. age at birth	0.0198797	0.0397447	0.500184	0.617055	-0.0581122	0.0978716	0.825211
Leuconostoc	Leuconostoc lactis	Age at fecal sample	-0.0535978	0.0395136	-1.35644	0.175263	-0.131136	0.0239405	0.486084
Leuconostoc	Leuconostoc lactis	C-section	0.410102	0.132938	3.0849	0.00209168	0.149234	0.67097	0.022179
Leuconostoc	Leuconostoc lactis	Homebirth	0.216534	0.0870949	2.48618	0.0130733	0.0456255	0.387442	0.0980498
Leuconostoc	Leuconostoc lactis	Breastfeeding %	0.872529	0.117947	7.39762	2.91503e-13	0.641079	1.10398	1.79274e-11
Leuconostoc	Leuconostoc lactis	Alternative cohort	-0.329772	0.0913542	-3.60982	0.00032149	-0.509038	-0.150506	0.00449355
Leuconostoc	Leuconostoc lactis	Maternal higher edu.	-0.00102459	0.0843894	-0.0121413	0.990315	-0.166624	0.164574	0.99517
Leuconostoc	Leuconostoc lactis	Maternal age at birth	-0.0428104	0.0429374	-0.997042	0.318983	-0.127067	0.0414465	0.648959
Leuconostoc	Leuconostoc lactis	Animals	-0.0849871	0.0800972	-1.06105	0.288922	-0.242163	0.0721893	0.612253
Leuconostoc	Leuconostoc lactis	Siblings	0.38622	0.0885508	4.36156	1.42407e-05	0.212455	0.559985	0.000364919
Leuconostoc	Leuconostoc lactis	Readcount (depth)	-0.00392019	0.0395237	-0.099186	0.92101	-0.0814783	0.0736379	0.985081
Lactococcus	Lactococcus piscium	Direct Abx	0.0569576	0.193174	0.294851	0.768168	-0.322112	0.436027	0.901571
Lactococcus	Lactococcus piscium	Antifungals	-0.0962456	0.157165	-0.612385	0.540421	-0.404654	0.212163	0.8077
Lactococcus	Lactococcus piscium	Abx via breastmilk	-0.417603	0.229526	-1.81942	0.0691445	-0.868005	0.0328001	0.299464
Lactococcus	Lactococcus piscium	Pregnancy Abx	0.145644	0.0824143	1.76722	0.0774946	-0.0160794	0.307367	0.324212
Lactococcus	Lactococcus piscium	Gest. age at birth	0.0155411	0.0294661	0.527421	0.598017	-0.0422809	0.073363	0.820939
Lactococcus	Lactococcus piscium	Age at fecal sample	-0.0281099	0.0292947	-0.959554	0.33751	-0.0855955	0.0293758	0.676963
Lactococcus	Lactococcus piscium	C-section	0.165291	0.0985584	1.67708	0.0938361	-0.0281124	0.358694	0.354331
Lactococcus	Lactococcus piscium	Homebirth	0.185672	0.0645708	2.87548	0.00411908	0.0589632	0.31238	0.0387788
Lactococcus	Lactococcus piscium	Breastfeeding %	0.64439	0.0874441	7.36917	3.57064e-13	0.472797	0.815984	1.99631e-11
Lactococcus	Lactococcus piscium	Alternative cohort	-0.263141	0.0677285	-3.88523	0.000108903	-0.396046	-0.130236	0.00186051
Lactococcus	Lactococcus piscium	Maternal higher edu.	-0.0224981	0.0625649	-0.359596	0.719225	-0.145271	0.100274	0.884852
Lactococcus	Lactococcus piscium	Maternal age at birth	-0.0461965	0.0318331	-1.45121	0.147033	-0.108663	0.0162703	0.452126
Lactococcus	Lactococcus piscium	Animals	-0.0775012	0.0593828	-1.30511	0.192152	-0.194029	0.0390268	0.509908
Lactococcus	Lactococcus piscium	Siblings	0.16056	0.0656501	2.44569	0.0146278	0.031733	0.289386	0.104606
Lactococcus	Lactococcus piscium	Readcount (depth)	0.0156794	0.0293022	0.535094	0.592703	-0.0418209	0.0731798	0.820939
Bifidobacterium	Bifidobacterium longum	Direct Abx	-4.33487	2.88704	-1.50149	0.133542	-10.0002	1.33043	0.42999
Bifidobacterium	Bifidobacterium longum	Antifungals	-4.5296	2.34888	-1.92841	0.0540845	-9.13885	0.0796472	0.26149
Bifidobacterium	Bifidobacterium longum	Abx via breastmilk	0.545277	3.43033	0.158958	0.873734	-6.18612	7.27667	0.956924
Bifidobacterium	Bifidobacterium longum	Pregnancy Abx	-0.467327	1.23171	-0.379415	0.70446	-2.88433	1.94967	0.878065
Bifidobacterium	Bifidobacterium longum	Gest. age at birth	-0.223874	0.440379	-0.508365	0.611308	-1.08804	0.640292	0.825211
Bifidobacterium	Bifidobacterium longum	Age at fecal sample	1.03397	0.437818	2.36164	0.0183835	0.174831	1.89311	0.127032
Bifidobacterium	Bifidobacterium longum	C-section	-1.76943	1.47298	-1.20125	0.229934	-4.65989	1.12104	0.551191
Bifidobacterium	Bifidobacterium longum	Homebirth	0.835286	0.965028	0.865556	0.38694	-1.05841	2.72898	0.711372
Bifidobacterium	Bifidobacterium longum	Breastfeeding %	10.4493	1.30688	7.99563	3.51561e-15	7.8848	13.0138	3.08871e-13
Bifidobacterium	Bifidobacterium longum	Alternative cohort	-0.0958712	1.01222	-0.0947136	0.924561	-2.08218	1.89043	0.985247
Bifidobacterium	Bifidobacterium longum	Maternal higher edu.	0.943469	0.935051	1.009	0.313216	-0.891401	2.77834	0.639959
Bifidobacterium	Bifidobacterium longum	Maternal age at birth	0.209584	0.475755	0.44053	0.659647	-0.723999	1.14317	0.857681
Bifidobacterium	Bifidobacterium longum	Animals	-0.403815	0.887492	-0.455007	0.649202	-2.14536	1.33773	0.850607
Bifidobacterium	Bifidobacterium longum	Siblings	3.70545	0.98116	3.7766	0.000168285	1.7801	5.6308	0.00272357
Bifidobacterium	Bifidobacterium longum	Readcount (depth)	-0.914663	0.43793	-2.08861	0.0369936	-1.77402	-0.0553046	0.208725
Staphylococcus	Staphylococcus aureus	Direct Abx	-0.0534936	0.448478	-0.119278	0.905079	-0.933551	0.826564	0.970707
Staphylococcus	Staphylococcus aureus	Antifungals	-0.437935	0.364879	-1.20022	0.230335	-1.15394	0.278074	0.551191
Staphylococcus	Staphylococcus aureus	Abx via breastmilk	-1.08705	0.532873	-2.03998	0.0416123	-2.13272	-0.0413844	0.226474
Staphylococcus	Staphylococcus aureus	Pregnancy Abx	0.0687329	0.191335	0.359228	0.7195	-0.306728	0.444194	0.884852
Staphylococcus	Staphylococcus aureus	Gest. age at birth	-0.0878499	0.0684094	-1.28418	0.199374	-0.222091	0.0463912	0.519894
Staphylococcus	Staphylococcus aureus	Age at fecal sample	-0.310568	0.0680115	-4.56641	5.57426e-06	-0.444028	-0.177108	0.000149051
Staphylococcus	Staphylococcus aureus	C-section	0.265072	0.228816	1.15845	0.246955	-0.183938	0.714082	0.570968
Staphylococcus	Staphylococcus aureus	Homebirth	0.0895075	0.149909	0.597078	0.550589	-0.204662	0.383678	0.8077
Staphylococcus	Staphylococcus aureus	Breastfeeding %	2.0324	0.203013	10.0112	1.47781e-22	1.63402	2.43077	4.54428e-20
Staphylococcus	Staphylococcus aureus	Alternative cohort	-0.0491386	0.15724	-0.312506	0.754721	-0.357695	0.259418	0.901268
Staphylococcus	Staphylococcus aureus	Maternal higher edu.	0.376805	0.145253	2.59414	0.0096204	0.0917733	0.661837	0.0768383
Staphylococcus	Staphylococcus aureus	Maternal age at birth	-0.106281	0.0739046	-1.43808	0.150721	-0.251306	0.0387435	0.461054
Staphylococcus	Staphylococcus aureus	Animals	-0.00521541	0.137865	-0.0378299	0.969831	-0.27575	0.265319	0.990559
Staphylococcus	Staphylococcus aureus	Siblings	0.280928	0.152415	1.84318	0.0655965	-0.0181591	0.580016	0.292212
Staphylococcus	Staphylococcus aureus	Readcount (depth)	-0.131659	0.0680288	-1.93534	0.053228	-0.265153	0.00183541	0.259803
Bacteroides	Bacteroides thetaiotaomicron	Direct Abx	-0.845983	0.574373	-1.47288	0.141096	-1.97309	0.281122	0.442469
Bacteroides	Bacteroides thetaiotaomicron	Antifungals	0.319606	0.467306	0.683932	0.494176	-0.597399	1.23661	0.795835
Bacteroides	Bacteroides thetaiotaomicron	Abx via breastmilk	-0.400941	0.682459	-0.587494	0.557004	-1.74014	0.938263	0.8077
Bacteroides	Bacteroides thetaiotaomicron	Pregnancy Abx	-0.253371	0.245046	-1.03397	0.301398	-0.73423	0.227489	0.628339
Bacteroides	Bacteroides thetaiotaomicron	Gest. age at birth	-0.0457283	0.087613	-0.521935	0.60183	-0.217653	0.126196	0.821265
Bacteroides	Bacteroides thetaiotaomicron	Age at fecal sample	0.0683639	0.0871034	0.784859	0.432721	-0.102561	0.239289	0.756032
Bacteroides	Bacteroides thetaiotaomicron	C-section	-0.967124	0.293048	-3.30022	0.000999947	-1.54218	-0.392069	0.0120582
Bacteroides	Bacteroides thetaiotaomicron	Homebirth	0.24648	0.191991	1.28381	0.199504	-0.130268	0.623228	0.519894
Bacteroides	Bacteroides thetaiotaomicron	Breastfeeding %	-1.11461	0.260002	-4.28695	1.98527e-05	-1.62482	-0.604407	0.000469593
Bacteroides	Bacteroides thetaiotaomicron	Alternative cohort	0.0369154	0.20138	0.183312	0.85459	-0.358257	0.432088	0.955587
Bacteroides	Bacteroides thetaiotaomicron	Maternal higher edu.	0.0931365	0.186027	0.50066	0.616719	-0.271909	0.458182	0.825211
Bacteroides	Bacteroides thetaiotaomicron	Maternal age at birth	-0.0611475	0.0946509	-0.646031	0.518406	-0.246883	0.124588	0.804889
Bacteroides	Bacteroides thetaiotaomicron	Animals	-0.436464	0.176566	-2.47196	0.0136015	-0.782942	-0.0899856	0.100782
Bacteroides	Bacteroides thetaiotaomicron	Siblings	-0.0920351	0.195201	-0.47149	0.637393	-0.475081	0.291011	0.843004
Bacteroides	Bacteroides thetaiotaomicron	Readcount (depth)	0.0444731	0.0871256	0.510447	0.60985	-0.126495	0.215441	0.825211
Bacteroides	Bacteroides dorei	Direct Abx	-4.7478	1.70926	-2.77769	0.00557625	-8.10192	-1.39368	0.0504322
Bacteroides	Bacteroides dorei	Antifungals	0.214285	1.39064	0.15409	0.877569	-2.5146	2.94317	0.956924
Bacteroides	Bacteroides dorei	Abx via breastmilk	1.17758	2.03091	0.579827	0.562161	-2.80772	5.16288	0.8077
Bacteroides	Bacteroides dorei	Pregnancy Abx	0.015648	0.729227	0.0214584	0.982884	-1.41533	1.44662	0.9908
Bacteroides	Bacteroides dorei	Gest. age at birth	-0.354985	0.260725	-1.36153	0.17365	-0.866612	0.156641	0.486084
Bacteroides	Bacteroides dorei	Age at fecal sample	0.959935	0.259209	3.70333	0.000224332	0.451285	1.46859	0.0034491
Bacteroides	Bacteroides dorei	C-section	-5.65711	0.872074	-6.48696	1.37024e-10	-7.3684	-3.94583	5.61799e-09
Bacteroides	Bacteroides dorei	Homebirth	0.636537	0.571341	1.11411	0.265498	-0.484618	1.75769	0.592104
Bacteroides	Bacteroides dorei	Breastfeeding %	-1.60023	0.773732	-2.0682	0.0388758	-3.11854	-0.0819228	0.216989
Bacteroides	Bacteroides dorei	Alternative cohort	0.0765756	0.599282	0.127779	0.89835	-1.09941	1.25256	0.970707
Bacteroides	Bacteroides dorei	Maternal higher edu.	-0.267366	0.553594	-0.482965	0.629226	-1.35369	0.818962	0.835796
Bacteroides	Bacteroides dorei	Maternal age at birth	0.164309	0.281669	0.583342	0.559794	-0.388415	0.717034	0.8077
Bacteroides	Bacteroides dorei	Animals	-0.580046	0.525437	-1.10393	0.269887	-1.61112	0.451029	0.594911
Bacteroides	Bacteroides dorei	Siblings	-0.409904	0.580892	-0.705646	0.480571	-1.5498	0.729992	0.790244
Bacteroides	Bacteroides dorei	Readcount (depth)	0.288723	0.259275	1.11358	0.265725	-0.220057	0.797503	0.592104
Bacteroides	Bacteroides fragilis	Direct Abx	-1.02439	0.908311	-1.12779	0.259676	-2.80678	0.758012	0.585355
Bacteroides	Bacteroides fragilis	Antifungals	0.68655	0.738996	0.929031	0.353096	-0.763597	2.1367	0.682873
Bacteroides	Bacteroides fragilis	Abx via breastmilk	0.59503	1.07924	0.551343	0.581521	-1.52278	2.71284	0.815812
Bacteroides	Bacteroides fragilis	Pregnancy Abx	0.415509	0.387515	1.07224	0.283869	-0.34492	1.17594	0.607191
Bacteroides	Bacteroides fragilis	Gest. age at birth	0.16388	0.138551	1.18282	0.237161	-0.108001	0.435761	0.557515
Bacteroides	Bacteroides fragilis	Age at fecal sample	-0.0412225	0.137745	-0.299267	0.764798	-0.311522	0.229077	0.901571
Bacteroides	Bacteroides fragilis	C-section	-1.38463	0.463425	-2.98782	0.00287778	-2.29402	-0.475244	0.0290137
Bacteroides	Bacteroides fragilis	Homebirth	-0.262825	0.303614	-0.865653	0.386886	-0.858613	0.332964	0.711372
Bacteroides	Bacteroides fragilis	Breastfeeding %	-0.481699	0.411166	-1.17155	0.241656	-1.28854	0.325139	0.562949
Bacteroides	Bacteroides fragilis	Alternative cohort	-0.4962	0.318462	-1.55811	0.11952	-1.12113	0.128724	0.403872
Bacteroides	Bacteroides fragilis	Maternal higher edu.	0.281301	0.294183	0.956212	0.339194	-0.29598	0.858582	0.677288
Bacteroides	Bacteroides fragilis	Maternal age at birth	-0.09038	0.14968	-0.603819	0.5461	-0.384101	0.203341	0.8077
Bacteroides	Bacteroides fragilis	Animals	-0.736809	0.27922	-2.63881	0.00844803	-1.28473	-0.18889	0.0711717
Bacteroides	Bacteroides fragilis	Siblings	-0.594441	0.308689	-1.92569	0.0544239	-1.20019	0.0113067	0.26149
Bacteroides	Bacteroides fragilis	Readcount (depth)	-0.128117	0.13778	-0.929865	0.352664	-0.398486	0.142252	0.682873
Bacteroides	Bacteroides uniformis	Direct Abx	-1.98044	0.689518	-2.8722	0.00416163	-3.33349	-0.627382	0.0387788
Bacteroides	Bacteroides uniformis	Antifungals	0.543281	0.560988	0.968436	0.333059	-0.557557	1.64412	0.673787
Bacteroides	Bacteroides uniformis	Abx via breastmilk	0.535508	0.819273	0.653638	0.513494	-1.07217	2.14318	0.804889
Bacteroides	Bacteroides uniformis	Pregnancy Abx	-0.370085	0.294171	-1.25806	0.208661	-0.947342	0.207173	0.527464
Bacteroides	Bacteroides uniformis	Gest. age at birth	-0.0606741	0.105177	-0.576877	0.564152	-0.267065	0.145717	0.8077
Bacteroides	Bacteroides uniformis	Age at fecal sample	-0.0428882	0.104565	-0.410158	0.681777	-0.248078	0.162302	0.869178
Bacteroides	Bacteroides uniformis	C-section	-1.9791	0.351796	-5.62571	2.3927e-08	-2.66944	-1.28877	7.35755e-07
Bacteroides	Bacteroides uniformis	Homebirth	-0.386445	0.23048	-1.6767	0.0939121	-0.83872	0.0658308	0.354331
Bacteroides	Bacteroides uniformis	Breastfeeding %	-1.88227	0.312125	-6.03051	2.29133e-09	-2.49476	-1.26978	7.82871e-08
Bacteroides	Bacteroides uniformis	Alternative cohort	0.0944392	0.241751	0.390646	0.696141	-0.379954	0.568833	0.876025
Bacteroides	Bacteroides uniformis	Maternal higher edu.	0.351273	0.22332	1.57295	0.116043	-0.0869535	0.789499	0.398412
Bacteroides	Bacteroides uniformis	Maternal age at birth	0.0855459	0.113626	0.752875	0.451701	-0.137424	0.308516	0.769271
Bacteroides	Bacteroides uniformis	Animals	-0.479408	0.211962	-2.26176	0.0239243	-0.895345	-0.0634707	0.156526
Bacteroides	Bacteroides uniformis	Siblings	-0.288009	0.234333	-1.22906	0.219336	-0.747844	0.171827	0.541735
Bacteroides	Bacteroides uniformis	Readcount (depth)	-0.0333095	0.104592	-0.318471	0.750193	-0.238552	0.171933	0.899355
Sutterella	Sutterella wadsworthensis	Direct Abx	-0.457934	0.400358	-1.14381	0.252974	-1.24357	0.327697	0.580518
Sutterella	Sutterella wadsworthensis	Antifungals	-0.141495	0.325729	-0.434396	0.664094	-0.780679	0.497689	0.859827
Sutterella	Sutterella wadsworthensis	Abx via breastmilk	-0.317356	0.475698	-0.667137	0.504837	-1.25083	0.616116	0.800193
Sutterella	Sutterella wadsworthensis	Pregnancy Abx	0.216252	0.170806	1.26607	0.205781	-0.118924	0.551428	0.526174
Sutterella	Sutterella wadsworthensis	Gest. age at birth	0.0368093	0.0610693	0.602746	0.546813	-0.0830282	0.156647	0.8077
Sutterella	Sutterella wadsworthensis	Age at fecal sample	0.134845	0.0607141	2.22099	0.0265733	0.0157049	0.253986	0.170235
Sutterella	Sutterella wadsworthensis	C-section	-0.386564	0.204265	-1.89246	0.0587157	-0.787397	0.0142695	0.276305
Sutterella	Sutterella wadsworthensis	Homebirth	0.140863	0.133825	1.05259	0.29278	-0.121744	0.403469	0.616643
Sutterella	Sutterella wadsworthensis	Breastfeeding %	0.371137	0.18123	2.04787	0.0408312	0.0155047	0.726768	0.224207
Sutterella	Sutterella wadsworthensis	Alternative cohort	0.235632	0.140369	1.67866	0.0935282	-0.0398171	0.511081	0.354331
Sutterella	Sutterella wadsworthensis	Maternal higher edu.	-0.116061	0.129668	-0.895069	0.370964	-0.370511	0.138388	0.697166
Sutterella	Sutterella wadsworthensis	Maternal age at birth	0.0045574	0.065975	0.0690777	0.944941	-0.124907	0.134021	0.985821
Sutterella	Sutterella wadsworthensis	Animals	-0.116177	0.123072	-0.943977	0.345408	-0.357685	0.12533	0.678677
Sutterella	Sutterella wadsworthensis	Siblings	0.355276	0.136062	2.61114	0.00915804	0.0882799	0.622273	0.0741078
Sutterella	Sutterella wadsworthensis	Readcount (depth)	0.0413929	0.0607296	0.681593	0.495653	-0.0777781	0.160564	0.795835
Streptococcus	Streptococcus salivarius	Direct Abx	-0.549901	0.60466	-0.909438	0.363336	-1.73644	0.636636	0.697166
Streptococcus	Streptococcus salivarius	Antifungals	-0.664508	0.491947	-1.35077	0.177072	-1.62987	0.30085	0.486157
Streptococcus	Streptococcus salivarius	Abx via breastmilk	-1.25685	0.718445	-1.7494	0.0805267	-2.66667	0.152973	0.328741
Streptococcus	Streptococcus salivarius	Pregnancy Abx	0.325694	0.257968	1.26254	0.207047	-0.180521	0.831909	0.526174
Streptococcus	Streptococcus salivarius	Gest. age at birth	-0.29496	0.0922328	-3.19799	0.00142701	-0.47595	-0.113969	0.0165587
Streptococcus	Streptococcus salivarius	Age at fecal sample	-0.172571	0.0916964	-1.88199	0.0601257	-0.352509	0.00736626	0.278025
Streptococcus	Streptococcus salivarius	C-section	0.667719	0.308501	2.1644	0.0306678	0.062342	1.2731	0.184909
Streptococcus	Streptococcus salivarius	Homebirth	0.392933	0.202115	1.94411	0.0521604	-0.00368108	0.789547	0.258699
Streptococcus	Streptococcus salivarius	Breastfeeding %	-0.54722	0.273712	-1.99926	0.0458488	-1.08433	-0.0101097	0.241498
Streptococcus	Streptococcus salivarius	Alternative cohort	-0.0117585	0.211999	-0.0554649	0.955779	-0.427769	0.404252	0.987906
Streptococcus	Streptococcus salivarius	Maternal higher edu.	0.31294	0.195837	1.59797	0.110364	-0.0713537	0.697234	0.385646
Streptococcus	Streptococcus salivarius	Maternal age at birth	-0.0893445	0.0996418	-0.896656	0.370117	-0.284874	0.106185	0.697166
Streptococcus	Streptococcus salivarius	Animals	0.29724	0.185876	1.59913	0.110105	-0.0675081	0.661988	0.385646
Streptococcus	Streptococcus salivarius	Siblings	0.465697	0.205494	2.26624	0.0236481	0.0624531	0.868941	0.156383
Streptococcus	Streptococcus salivarius	Readcount (depth)	-0.165944	0.0917198	-1.80925	0.0707106	-0.345927	0.0140399	0.301487
Lactobacillus	Lactobacillus casei	Direct Abx	0.189154	0.404252	0.46791	0.63995	-0.604118	0.982425	0.844569
Lactobacillus	Lactobacillus casei	Antifungals	0.0533706	0.328897	0.162272	0.871124	-0.59203	0.698771	0.956924
Lactobacillus	Lactobacillus casei	Abx via breastmilk	0.601201	0.480324	1.25166	0.210985	-0.341349	1.54375	0.527464
Lactobacillus	Lactobacillus casei	Pregnancy Abx	0.149105	0.172467	0.864543	0.387495	-0.18933	0.487541	0.711372
Lactobacillus	Lactobacillus casei	Gest. age at birth	-0.0418029	0.0616633	-0.677922	0.497976	-0.162806	0.0792001	0.795835
Lactobacillus	Lactobacillus casei	Age at fecal sample	0.0012645	0.0613046	0.0206265	0.983548	-0.119035	0.121564	0.9908
Lactobacillus	Lactobacillus casei	C-section	0.333035	0.206251	1.6147	0.106688	-0.0716966	0.737766	0.380701
Lactobacillus	Lactobacillus casei	Homebirth	0.03036	0.135126	0.224679	0.822274	-0.234801	0.295521	0.939877
Lactobacillus	Lactobacillus casei	Breastfeeding %	1.19646	0.182993	6.53829	9.87064e-11	0.83737	1.55555	4.33603e-09
Lactobacillus	Lactobacillus casei	Alternative cohort	0.197758	0.141734	1.39527	0.163242	-0.0803704	0.475886	0.482303
Lactobacillus	Lactobacillus casei	Maternal higher edu.	-0.0379929	0.130929	-0.29018	0.771738	-0.294917	0.218931	0.902317
Lactobacillus	Lactobacillus casei	Maternal age at birth	-0.100075	0.0666166	-1.50226	0.133343	-0.230799	0.0306477	0.42999
Lactobacillus	Lactobacillus casei	Animals	-0.0156168	0.124269	-0.125669	0.900019	-0.259473	0.228239	0.970707
Lactobacillus	Lactobacillus casei	Siblings	0.127746	0.137385	0.929839	0.352677	-0.141847	0.397339	0.682873
Lactobacillus	Lactobacillus casei	Readcount (depth)	0.0332382	0.0613202	0.542043	0.587909	-0.0870917	0.153568	0.820084
[Ruminococcus] gnavus group	[Ruminococcus] gnavus	Direct Abx	0.0170777	0.516164	0.0330859	0.973613	-0.9958	1.02996	0.990559
[Ruminococcus] gnavus group	[Ruminococcus] gnavus	Antifungals	-0.168866	0.419947	-0.402113	0.687686	-0.992937	0.655205	0.872015
[Ruminococcus] gnavus group	[Ruminococcus] gnavus	Abx via breastmilk	1.94658	0.613296	3.17397	0.00154926	0.743097	3.15006	0.0176444
[Ruminococcus] gnavus group	[Ruminococcus] gnavus	Pregnancy Abx	-0.0852707	0.220212	-0.387221	0.698675	-0.517397	0.346856	0.876025
[Ruminococcus] gnavus group	[Ruminococcus] gnavus	Gest. age at birth	0.0132751	0.0787339	0.168607	0.86614	-0.141226	0.167776	0.956924
[Ruminococcus] gnavus group	[Ruminococcus] gnavus	Age at fecal sample	0.00383698	0.0782759	0.0490187	0.960914	-0.149765	0.157439	0.989886
[Ruminococcus] gnavus group	[Ruminococcus] gnavus	C-section	-0.0206332	0.263349	-0.0783491	0.937566	-0.537409	0.496143	0.985247
[Ruminococcus] gnavus group	[Ruminococcus] gnavus	Homebirth	-0.0890416	0.172534	-0.516082	0.60591	-0.427608	0.249525	0.822594
[Ruminococcus] gnavus group	[Ruminococcus] gnavus	Breastfeeding %	-0.944942	0.233652	-4.04423	5.64999e-05	-1.40344	-0.486443	0.00112089
[Ruminococcus] gnavus group	[Ruminococcus] gnavus	Alternative cohort	-0.35894	0.180972	-1.98341	0.0475929	-0.714065	-0.00381623	0.245963
[Ruminococcus] gnavus group	[Ruminococcus] gnavus	Maternal higher edu.	-0.107697	0.167174	-0.644221	0.519579	-0.435747	0.220352	0.804889
[Ruminococcus] gnavus group	[Ruminococcus] gnavus	Maternal age at birth	0.0901056	0.0850585	1.05934	0.2897	-0.0768064	0.257018	0.612253
[Ruminococcus] gnavus group	[Ruminococcus] gnavus	Animals	-0.0673452	0.158672	-0.424431	0.671342	-0.37871	0.244019	0.863756
[Ruminococcus] gnavus group	[Ruminococcus] gnavus	Siblings	0.111789	0.175418	0.637272	0.524092	-0.232437	0.456015	0.8077
[Ruminococcus] gnavus group	[Ruminococcus] gnavus	Readcount (depth)	-0.0866682	0.0782959	-1.10693	0.268587	-0.24031	0.0669734	0.594177
Bifidobacterium	Bifidobacterium adolescentis	Direct Abx	-1.63023	0.559884	-2.91174	0.00367344	-2.72891	-0.531563	0.0364382
Bifidobacterium	Bifidobacterium adolescentis	Antifungals	-0.260806	0.455518	-0.572549	0.567078	-1.15468	0.633065	0.8077
Bifidobacterium	Bifidobacterium adolescentis	Abx via breastmilk	-1.24069	0.665243	-1.86501	0.06247	-2.54611	0.0647332	0.284586
Bifidobacterium	Bifidobacterium adolescentis	Pregnancy Abx	-0.304033	0.238865	-1.27282	0.203374	-0.772762	0.164696	0.526174
Bifidobacterium	Bifidobacterium adolescentis	Gest. age at birth	0.103357	0.0854028	1.21023	0.226474	-0.0642306	0.270945	0.551191
Bifidobacterium	Bifidobacterium adolescentis	Age at fecal sample	0.0759367	0.0849061	0.894361	0.371342	-0.0906762	0.24255	0.697166
Bifidobacterium	Bifidobacterium adolescentis	C-section	-1.03731	0.285656	-3.63132	0.000296165	-1.59786	-0.47676	0.00423584
Bifidobacterium	Bifidobacterium adolescentis	Homebirth	0.151448	0.187148	0.809245	0.418565	-0.215796	0.518693	0.738555
Bifidobacterium	Bifidobacterium adolescentis	Breastfeeding %	-0.782373	0.253443	-3.08698	0.00207726	-1.27971	-0.285037	0.022179
Bifidobacterium	Bifidobacterium adolescentis	Alternative cohort	0.11777	0.1963	0.599946	0.548677	-0.267434	0.502974	0.8077
Bifidobacterium	Bifidobacterium adolescentis	Maternal higher edu.	-0.336753	0.181334	-1.85708	0.0635909	-0.692589	0.0190832	0.286904
Bifidobacterium	Bifidobacterium adolescentis	Maternal age at birth	0.0521864	0.0922632	0.565626	0.571774	-0.128863	0.233236	0.8077
Bifidobacterium	Bifidobacterium adolescentis	Animals	-0.235328	0.172111	-1.3673	0.171837	-0.573065	0.10241	0.486084
Bifidobacterium	Bifidobacterium adolescentis	Siblings	-0.0503331	0.190276	-0.264526	0.791428	-0.423716	0.32305	0.916626
Bifidobacterium	Bifidobacterium adolescentis	Readcount (depth)	0.0909732	0.0849278	1.07118	0.284343	-0.0756822	0.257629	0.607191
Bacteroides	Bacteroides ovatus	Direct Abx	-1.02584	0.633796	-1.61857	0.105853	-2.26955	0.21787	0.380701
Bacteroides	Bacteroides ovatus	Antifungals	-0.60829	0.515652	-1.17965	0.238417	-1.62016	0.403585	0.557515
Bacteroides	Bacteroides ovatus	Abx via breastmilk	-1.50659	0.753064	-2.00061	0.0457019	-2.98434	-0.0288369	0.241498
Bacteroides	Bacteroides ovatus	Pregnancy Abx	0.505136	0.270398	1.86812	0.0620354	-0.0254718	1.03574	0.284586
Bacteroides	Bacteroides ovatus	Gest. age at birth	0.0777635	0.0966771	0.804363	0.421377	-0.111948	0.267475	0.74042
Bacteroides	Bacteroides ovatus	Age at fecal sample	0.186402	0.0961148	1.93937	0.0527354	-0.00220613	0.37501	0.259458
Bacteroides	Bacteroides ovatus	C-section	-1.36361	0.323366	-4.21691	2.69939e-05	-1.99815	-0.729058	0.000592903
Bacteroides	Bacteroides ovatus	Homebirth	0.142471	0.211854	0.672495	0.501423	-0.273255	0.558196	0.796835
Bacteroides	Bacteroides ovatus	Breastfeeding %	0.233146	0.286901	0.812636	0.416618	-0.329845	0.796137	0.738387
Bacteroides	Bacteroides ovatus	Alternative cohort	-0.110245	0.222215	-0.496121	0.619917	-0.546301	0.325811	0.827004
Bacteroides	Bacteroides ovatus	Maternal higher edu.	-0.14897	0.205273	-0.725718	0.46818	-0.551782	0.253841	0.780605
Bacteroides	Bacteroides ovatus	Maternal age at birth	0.123226	0.104443	1.17984	0.238341	-0.0817244	0.328177	0.557515
Bacteroides	Bacteroides ovatus	Animals	0.0729144	0.194832	0.374241	0.708303	-0.309409	0.455238	0.878239
Bacteroides	Bacteroides ovatus	Siblings	0.214427	0.215395	0.995502	0.319731	-0.208248	0.637101	0.648959
Bacteroides	Bacteroides ovatus	Readcount (depth)	-0.0921704	0.0961394	-0.958717	0.337931	-0.280827	0.0964858	0.676963
Veillonella	Veillonella sp	Direct Abx	0.287315	0.467542	0.614523	0.539009	-0.630151	1.20478	0.8077
Veillonella	Veillonella sp	Antifungals	-0.112306	0.380389	-0.29524	0.767871	-0.858751	0.634138	0.901571
Veillonella	Veillonella sp	Abx via breastmilk	-0.0462593	0.555524	-0.0832715	0.933652	-1.13638	1.04386	0.985247
Veillonella	Veillonella sp	Pregnancy Abx	0.312149	0.199468	1.5649	0.11792	-0.0792724	0.70357	0.400667
Veillonella	Veillonella sp	Gest. age at birth	-0.0151882	0.0713172	-0.212967	0.831396	-0.155135	0.124759	0.939877
Veillonella	Veillonella sp	Age at fecal sample	-0.155235	0.0709024	-2.18942	0.0287953	-0.294368	-0.0161017	0.177371
Veillonella	Veillonella sp	C-section	0.00641202	0.238542	0.02688	0.978561	-0.461684	0.474508	0.9908
Veillonella	Veillonella sp	Homebirth	0.176192	0.156281	1.1274	0.259841	-0.130482	0.482866	0.585355
Veillonella	Veillonella sp	Breastfeeding %	-0.638674	0.211642	-3.0177	0.00261096	-1.05398	-0.223364	0.0267624
Veillonella	Veillonella sp	Alternative cohort	0.213842	0.163924	1.30452	0.192356	-0.10783	0.535514	0.509908
Veillonella	Veillonella sp	Maternal higher edu.	0.0859586	0.151427	0.567658	0.570394	-0.211189	0.383106	0.8077
Veillonella	Veillonella sp	Maternal age at birth	-0.10104	0.0770461	-1.31142	0.190013	-0.252229	0.050149	0.509627
Veillonella	Veillonella sp	Animals	0.0907697	0.143725	0.631551	0.527823	-0.191265	0.372804	0.8077
Veillonella	Veillonella sp	Siblings	0.109336	0.158894	0.688107	0.491544	-0.202465	0.421137	0.795835
Veillonella	Veillonella sp	Readcount (depth)	0.0180562	0.0709205	0.254597	0.799086	-0.121113	0.157225	0.923756
Lactobacillus	Lactobacillus gasseri	Direct Abx	0.555291	0.468049	1.18639	0.235746	-0.363172	1.47375	0.557515
Lactobacillus	Lactobacillus gasseri	Antifungals	-0.291968	0.380802	-0.766719	0.443428	-1.03922	0.455287	0.761755
Lactobacillus	Lactobacillus gasseri	Abx via breastmilk	-0.301322	0.556127	-0.541823	0.58806	-1.39262	0.789977	0.820084
Lactobacillus	Lactobacillus gasseri	Pregnancy Abx	0.295397	0.199685	1.47932	0.139368	-0.0964486	0.687243	0.441811
Lactobacillus	Lactobacillus gasseri	Gest. age at birth	-0.0631076	0.0713947	-0.883925	0.376947	-0.203207	0.0769916	0.70037
Lactobacillus	Lactobacillus gasseri	Age at fecal sample	-0.0665451	0.0709794	-0.937526	0.348713	-0.205829	0.0727393	0.681236
Lactobacillus	Lactobacillus gasseri	C-section	0.0512811	0.238801	0.214744	0.83001	-0.417323	0.519885	0.939877
Lactobacillus	Lactobacillus gasseri	Homebirth	0.0529123	0.156451	0.338203	0.73528	-0.254095	0.35992	0.890152
Lactobacillus	Lactobacillus gasseri	Breastfeeding %	0.917884	0.211872	4.33226	1.62351e-05	0.502124	1.33364	0.000399385
Lactobacillus	Lactobacillus gasseri	Alternative cohort	0.227254	0.164102	1.38483	0.16641	-0.0947667	0.549276	0.486084
Lactobacillus	Lactobacillus gasseri	Maternal higher edu.	0.111418	0.151591	0.734987	0.462518	-0.186053	0.408888	0.777183
Lactobacillus	Lactobacillus gasseri	Maternal age at birth	-0.0261638	0.0771298	-0.339219	0.734516	-0.177517	0.125189	0.890152
Lactobacillus	Lactobacillus gasseri	Animals	0.0665689	0.143881	0.462666	0.643703	-0.215772	0.348909	0.845892
Lactobacillus	Lactobacillus gasseri	Siblings	0.254398	0.159066	1.59932	0.110062	-0.0577408	0.566537	0.385646
Lactobacillus	Lactobacillus gasseri	Readcount (depth)	0.0573865	0.0709975	0.808289	0.419115	-0.0819334	0.196706	0.738555
Haemophilus	Haemophilus parainfluenzae	Direct Abx	-0.27114	0.471306	-0.575294	0.565221	-1.19599	0.653714	0.8077
Haemophilus	Haemophilus parainfluenzae	Antifungals	-0.837634	0.383452	-2.18446	0.0291584	-1.59009	-0.0851792	0.177548
Haemophilus	Haemophilus parainfluenzae	Abx via breastmilk	0.950022	0.559997	1.69648	0.0901041	-0.148871	2.04892	0.347265
Haemophilus	Haemophilus parainfluenzae	Pregnancy Abx	0.0725725	0.201075	0.360923	0.718232	-0.322	0.467145	0.884852
Haemophilus	Haemophilus parainfluenzae	Gest. age at birth	0.00849213	0.0718915	0.118124	0.905993	-0.132582	0.149566	0.970707
Haemophilus	Haemophilus parainfluenzae	Age at fecal sample	-0.0996016	0.0714733	-1.39355	0.163761	-0.239855	0.040652	0.482303
Haemophilus	Haemophilus parainfluenzae	C-section	0.0396827	0.240463	0.165026	0.868956	-0.432182	0.511548	0.956924
Haemophilus	Haemophilus parainfluenzae	Homebirth	0.141803	0.15754	0.900107	0.368278	-0.167341	0.450946	0.697166
Haemophilus	Haemophilus parainfluenzae	Breastfeeding %	1.98398	0.213346	9.29936	8.51348e-20	1.56533	2.40264	1.30895e-17
Haemophilus	Haemophilus parainfluenzae	Alternative cohort	0.149443	0.165244	0.904378	0.366011	-0.174819	0.473705	0.697166
Haemophilus	Haemophilus parainfluenzae	Maternal higher edu.	-0.137977	0.152646	-0.9039	0.366265	-0.437517	0.161564	0.697166
Haemophilus	Haemophilus parainfluenzae	Maternal age at birth	-0.0828857	0.0776665	-1.0672	0.286137	-0.235292	0.0695208	0.608907
Haemophilus	Haemophilus parainfluenzae	Animals	-0.108775	0.144882	-0.750784	0.452958	-0.39308	0.17553	0.769271
Haemophilus	Haemophilus parainfluenzae	Siblings	-0.100724	0.160173	-0.628845	0.529593	-0.415035	0.213587	0.8077
Haemophilus	Haemophilus parainfluenzae	Readcount (depth)	-0.0248487	0.0714916	-0.347576	0.728231	-0.165138	0.115441	0.888616
Enterococcus	Enterococcus faecalis	Direct Abx	0.261155	0.416734	0.62667	0.531017	-0.556611	1.07892	0.8077
Enterococcus	Enterococcus faecalis	Antifungals	0.141437	0.339052	0.417154	0.676655	-0.523892	0.806766	0.866964
Enterococcus	Enterococcus faecalis	Abx via breastmilk	0.0600402	0.495155	0.121255	0.903513	-0.911613	1.03169	0.970707
Enterococcus	Enterococcus faecalis	Pregnancy Abx	0.133159	0.177792	0.748958	0.454057	-0.215727	0.482045	0.769271
Enterococcus	Enterococcus faecalis	Gest. age at birth	0.0258839	0.0635672	0.407189	0.683956	-0.0988554	0.150623	0.869178
Enterococcus	Enterococcus faecalis	Age at fecal sample	0.04697	0.0631975	0.743226	0.457518	-0.0770437	0.170984	0.773004
Enterococcus	Enterococcus faecalis	C-section	0.794551	0.21262	3.73696	0.000196724	0.377323	1.21178	0.00310219
Enterococcus	Enterococcus faecalis	Homebirth	-0.494047	0.139298	-3.54668	0.000408062	-0.767395	-0.220699	0.00557684
Enterococcus	Enterococcus faecalis	Breastfeeding %	-2.35424	0.188643	-12.4799	2.42883e-33	-2.72442	-1.98407	1.49373e-30
Enterococcus	Enterococcus faecalis	Alternative cohort	-0.219884	0.146111	-1.50492	0.132659	-0.5066	0.0668316	0.42999
Enterococcus	Enterococcus faecalis	Maternal higher edu.	0.0626998	0.134971	0.464542	0.64236	-0.202157	0.327557	0.845892
Enterococcus	Enterococcus faecalis	Maternal age at birth	-0.117599	0.0686736	-1.71243	0.0871245	-0.252358	0.0171607	0.341284
Enterococcus	Enterococcus faecalis	Animals	0.113697	0.128106	0.887523	0.375009	-0.137689	0.365083	0.698881
Enterococcus	Enterococcus faecalis	Siblings	0.127344	0.141627	0.899151	0.368787	-0.150573	0.405262	0.697166
Enterococcus	Enterococcus faecalis	Readcount (depth)	0.00295604	0.0632136	0.0467627	0.962712	-0.121089	0.127001	0.99008
Clostridium SS1	Clostridium paraputrificum	Direct Abx	0.821222	0.389157	2.11026	0.0350821	0.0575706	1.58487	0.199773
Clostridium SS1	Clostridium paraputrificum	Antifungals	-0.0545539	0.316616	-0.172303	0.863234	-0.675855	0.566748	0.956924
Clostridium SS1	Clostridium paraputrificum	Abx via breastmilk	0.241746	0.462389	0.52282	0.601215	-0.665609	1.1491	0.821265
Clostridium SS1	Clostridium paraputrificum	Pregnancy Abx	0.0948484	0.166027	0.571282	0.567936	-0.23095	0.420647	0.8077
Clostridium SS1	Clostridium paraputrificum	Gest. age at birth	-0.0493686	0.0593608	-0.831671	0.405792	-0.165853	0.0671162	0.729713
Clostridium SS1	Clostridium paraputrificum	Age at fecal sample	-0.127036	0.0590155	-2.15259	0.0315874	-0.242844	-0.0112291	0.188605
Clostridium SS1	Clostridium paraputrificum	C-section	1.1484	0.19855	5.78391	9.73132e-09	0.758777	1.53801	3.14987e-07
Clostridium SS1	Clostridium paraputrificum	Homebirth	-0.341346	0.130081	-2.62411	0.00881888	-0.596606	-0.0860861	0.073292
Clostridium SS1	Clostridium paraputrificum	Breastfeeding %	-0.60297	0.17616	-3.42286	0.000644583	-0.948652	-0.257288	0.00809018
Clostridium SS1	Clostridium paraputrificum	Alternative cohort	-0.030433	0.136442	-0.223047	0.823544	-0.298176	0.23731	0.939877
Clostridium SS1	Clostridium paraputrificum	Maternal higher edu.	0.0376105	0.12604	0.298402	0.765458	-0.20972	0.284941	0.901571
Clostridium SS1	Clostridium paraputrificum	Maternal age at birth	0.00882205	0.0641292	0.137567	0.89061	-0.11702	0.134664	0.967712
Clostridium SS1	Clostridium paraputrificum	Animals	0.308345	0.119629	2.57751	0.0100926	0.0735946	0.543096	0.0795763
Clostridium SS1	Clostridium paraputrificum	Siblings	-0.412225	0.132255	-3.1169	0.00187941	-0.671752	-0.152699	0.0207007
Clostridium SS1	Clostridium paraputrificum	Readcount (depth)	0.0979895	0.0590306	1.65998	0.0972295	-0.0178473	0.213826	0.362401
Streptococcus	Streptococcus pneumoniae	Direct Abx	-0.0639501	0.256023	-0.249783	0.802806	-0.566349	0.438449	0.92458
Streptococcus	Streptococcus pneumoniae	Antifungals	-0.335953	0.208298	-1.61284	0.107092	-0.744701	0.0727955	0.380701
Streptococcus	Streptococcus pneumoniae	Abx via breastmilk	-0.063007	0.304201	-0.207123	0.835956	-0.659948	0.533934	0.939877
Streptococcus	Streptococcus pneumoniae	Pregnancy Abx	-0.0803266	0.109228	-0.735405	0.462264	-0.294666	0.134013	0.777183
Streptococcus	Streptococcus pneumoniae	Gest. age at birth	0.0244857	0.0390529	0.626989	0.530808	-0.0521485	0.10112	0.8077
Streptococcus	Streptococcus pneumoniae	Age at fecal sample	-0.0526402	0.0388257	-1.35581	0.175464	-0.128829	0.0235483	0.486084
Streptococcus	Streptococcus pneumoniae	C-section	0.185222	0.130624	1.41797	0.156508	-0.0711049	0.441548	0.474149
Streptococcus	Streptococcus pneumoniae	Homebirth	0.106046	0.0855788	1.23917	0.215572	-0.0618865	0.273979	0.535029
Streptococcus	Streptococcus pneumoniae	Breastfeeding %	0.737379	0.115894	6.36254	3.00635e-10	0.509958	0.9648	1.15557e-08
Streptococcus	Streptococcus pneumoniae	Alternative cohort	-0.0479878	0.0897639	-0.5346	0.593044	-0.224133	0.128158	0.820939
Streptococcus	Streptococcus pneumoniae	Maternal higher edu.	0.0271517	0.0829204	0.327444	0.7434	-0.135565	0.189868	0.896453
Streptococcus	Streptococcus pneumoniae	Maternal age at birth	-0.0681969	0.04219	-1.61643	0.106315	-0.150987	0.0145933	0.380701
Streptococcus	Streptococcus pneumoniae	Animals	-0.0473213	0.0787029	-0.601266	0.547798	-0.201762	0.107119	0.8077
Streptococcus	Streptococcus pneumoniae	Siblings	0.26604	0.0870093	3.05761	0.00228998	0.0953	0.43678	0.0238701
Streptococcus	Streptococcus pneumoniae	Readcount (depth)	-0.0245431	0.0388356	-0.631975	0.527547	-0.100751	0.0516648	0.8077
Veillonella	Veillonella genus	Direct Abx	-0.00137685	0.236204	-0.00582905	0.99535	-0.464885	0.462131	0.997072
Veillonella	Veillonella genus	Antifungals	-0.181575	0.192174	-0.944844	0.344965	-0.558682	0.195533	0.678677
Veillonella	Veillonella genus	Abx via breastmilk	-0.177608	0.280653	-0.632839	0.526982	-0.72834	0.373123	0.8077
Veillonella	Veillonella genus	Pregnancy Abx	0.0683816	0.100772	0.678574	0.497563	-0.129366	0.266129	0.795835
Veillonella	Veillonella genus	Gest. age at birth	-0.00334997	0.0360298	-0.0929779	0.92594	-0.074052	0.067352	0.985247
Veillonella	Veillonella genus	Age at fecal sample	-0.0388792	0.0358202	-1.0854	0.278005	-0.10917	0.0314116	0.601251
Veillonella	Veillonella genus	C-section	0.000394183	0.120513	0.00327088	0.997391	-0.23609	0.236879	0.997391
Veillonella	Veillonella genus	Homebirth	0.138036	0.0789541	1.74831	0.0807153	-0.0168972	0.292969	0.328741
Veillonella	Veillonella genus	Breastfeeding %	-0.0724466	0.106923	-0.677561	0.498205	-0.282263	0.13737	0.795835
Veillonella	Veillonella genus	Alternative cohort	0.00602762	0.0828153	0.0727839	0.941993	-0.156483	0.168538	0.985247
Veillonella	Veillonella genus	Maternal higher edu.	0.0645044	0.0765015	0.843178	0.399329	-0.0856161	0.214625	0.724173
Veillonella	Veillonella genus	Maternal age at birth	-0.00973231	0.0389241	-0.250033	0.802612	-0.0861138	0.0666492	0.92458
Veillonella	Veillonella genus	Animals	-0.0501337	0.0726105	-0.690447	0.490072	-0.192619	0.0923514	0.795835
Veillonella	Veillonella genus	Siblings	0.169407	0.0802739	2.11036	0.0350728	0.0118841	0.32693	0.199773
Veillonella	Veillonella genus	Readcount (depth)	-0.0375236	0.0358294	-1.04729	0.295218	-0.107832	0.0327851	0.619656
Bacteroides	Bacteroides caccae	Direct Abx	-1.13822	0.471937	-2.4118	0.016052	-2.06431	-0.212125	0.113471
Bacteroides	Bacteroides caccae	Antifungals	-0.273881	0.383965	-0.713298	0.475826	-1.02734	0.47958	0.786649
Bacteroides	Bacteroides caccae	Abx via breastmilk	-0.292326	0.560746	-0.521317	0.602261	-1.39269	0.808037	0.821265
Bacteroides	Bacteroides caccae	Pregnancy Abx	-0.170074	0.201344	-0.844693	0.398483	-0.565174	0.225027	0.724173
Bacteroides	Bacteroides caccae	Gest. age at birth	0.090888	0.0719877	1.26255	0.207043	-0.0503749	0.232151	0.526174
Bacteroides	Bacteroides caccae	Age at fecal sample	0.0461816	0.071569	0.645274	0.518896	-0.0942596	0.186623	0.804889
Bacteroides	Bacteroides caccae	C-section	-1.26205	0.240785	-5.24139	1.94098e-07	-1.73454	-0.789549	5.6843e-06
Bacteroides	Bacteroides caccae	Homebirth	-0.109616	0.157751	-0.69487	0.487297	-0.419173	0.199941	0.795835
Bacteroides	Bacteroides caccae	Breastfeeding %	-1.71845	0.213632	-8.044	2.42801e-15	-2.13767	-1.29924	2.48871e-13
Bacteroides	Bacteroides caccae	Alternative cohort	-0.228213	0.165465	-1.37922	0.168133	-0.552909	0.0964829	0.486084
Bacteroides	Bacteroides caccae	Maternal higher edu.	0.0606709	0.15285	0.39693	0.691503	-0.23927	0.360612	0.873253
Bacteroides	Bacteroides caccae	Maternal age at birth	0.146793	0.0777704	1.88752	0.0593778	-0.00581741	0.299403	0.276647
Bacteroides	Bacteroides caccae	Animals	0.321	0.145076	2.21263	0.0271464	0.0363145	0.605686	0.172114
Bacteroides	Bacteroides caccae	Siblings	-0.116016	0.160388	-0.723351	0.469632	-0.430748	0.198715	0.780605
Bacteroides	Bacteroides caccae	Readcount (depth)	-0.047078	0.0715872	-0.657632	0.510925	-0.187555	0.0933991	0.804889
Bacteroides	Bacteroides xylanisolvens	Direct Abx	-0.776608	0.410596	-1.89142	0.0588553	-1.58233	0.0291129	0.276305
Bacteroides	Bacteroides xylanisolvens	Antifungals	0.76775	0.334058	2.29825	0.0217513	0.112221	1.42328	0.145403
Bacteroides	Bacteroides xylanisolvens	Abx via breastmilk	-0.684702	0.487862	-1.40347	0.160783	-1.64204	0.27264	0.482303
Bacteroides	Bacteroides xylanisolvens	Pregnancy Abx	-0.0107078	0.175174	-0.0611265	0.951271	-0.354455	0.333039	0.987906
Bacteroides	Bacteroides xylanisolvens	Gest. age at birth	0.0103887	0.062631	0.165872	0.868291	-0.112513	0.133291	0.956924
Bacteroides	Bacteroides xylanisolvens	Age at fecal sample	0.0804074	0.0622667	1.29134	0.196882	-0.0417797	0.202595	0.517446
Bacteroides	Bacteroides xylanisolvens	C-section	-0.67649	0.209488	-3.22925	0.00128124	-1.08757	-0.265407	0.0151532
Bacteroides	Bacteroides xylanisolvens	Homebirth	-0.0442497	0.137247	-0.32241	0.747209	-0.313572	0.225072	0.897526
Bacteroides	Bacteroides xylanisolvens	Breastfeeding %	-0.430588	0.185865	-2.31668	0.0207211	-0.795314	-0.0658621	0.140038
Bacteroides	Bacteroides xylanisolvens	Alternative cohort	0.00282351	0.143959	0.0196133	0.984356	-0.279669	0.285316	0.9908
Bacteroides	Bacteroides xylanisolvens	Maternal higher edu.	-0.16052	0.132983	-1.20707	0.227689	-0.421476	0.100436	0.551191
Bacteroides	Bacteroides xylanisolvens	Maternal age at birth	-0.00389833	0.0676621	-0.0576147	0.954067	-0.136673	0.128876	0.987906
Bacteroides	Bacteroides xylanisolvens	Animals	-0.0838434	0.12622	-0.664267	0.506672	-0.331527	0.16384	0.801036
Bacteroides	Bacteroides xylanisolvens	Siblings	0.236996	0.139541	1.6984	0.0897416	-0.0368282	0.51082	0.347265
Bacteroides	Bacteroides xylanisolvens	Readcount (depth)	0.00188649	0.0622826	0.0302892	0.975842	-0.120332	0.124105	0.990559
Veillonella	Veillonella parvula	Direct Abx	0.774001	0.7566	1.023	0.306554	-0.71069	2.25869	0.631405
Veillonella	Veillonella parvula	Antifungals	-0.370899	0.615565	-0.602534	0.546954	-1.57883	0.837036	0.8077
Veillonella	Veillonella parvula	Abx via breastmilk	-1.34012	0.898977	-1.49071	0.13635	-3.1042	0.423965	0.436746
Veillonella	Veillonella parvula	Pregnancy Abx	-0.288368	0.32279	-0.893361	0.371877	-0.921785	0.34505	0.697166
Veillonella	Veillonella parvula	Gest. age at birth	-0.0253641	0.115409	-0.219776	0.82609	-0.251834	0.201106	0.939877
Veillonella	Veillonella parvula	Age at fecal sample	-0.105268	0.114738	-0.917467	0.359117	-0.330421	0.119884	0.692342
Veillonella	Veillonella parvula	C-section	-0.117596	0.386021	-0.304636	0.760706	-0.875093	0.639901	0.901571
Veillonella	Veillonella parvula	Homebirth	-0.345899	0.252903	-1.36772	0.171706	-0.842175	0.150377	0.486084
Veillonella	Veillonella parvula	Breastfeeding %	-3.26861	0.34249	-9.54365	1.00315e-20	-3.94068	-2.59653	2.05645e-18
Veillonella	Veillonella parvula	Alternative cohort	-0.154417	0.265271	-0.58211	0.560623	-0.674963	0.366129	0.8077
Veillonella	Veillonella parvula	Maternal higher edu.	-0.20213	0.245047	-0.824865	0.409644	-0.68299	0.27873	0.732357
Veillonella	Veillonella parvula	Maternal age at birth	-0.129232	0.12468	-1.03651	0.300214	-0.373894	0.11543	0.627999
Veillonella	Veillonella parvula	Animals	0.194466	0.232583	0.836113	0.40329	-0.261937	0.650868	0.727341
Veillonella	Veillonella parvula	Siblings	-0.0415603	0.25713	-0.161631	0.871628	-0.546132	0.463012	0.956924
Veillonella	Veillonella parvula	Readcount (depth)	0.209647	0.114767	1.82671	0.0680384	-0.0155631	0.434857	0.296763
Streptococcus	Streptococcus parasanguinis	Direct Abx	-0.00871615	0.290411	-0.0300131	0.976063	-0.578596	0.561164	0.990559
Streptococcus	Streptococcus parasanguinis	Antifungals	-0.104267	0.236277	-0.44129	0.659098	-0.567917	0.359384	0.857681
Streptococcus	Streptococcus parasanguinis	Abx via breastmilk	0.0305286	0.345061	0.0884729	0.929518	-0.646592	0.707649	0.985247
Streptococcus	Streptococcus parasanguinis	Pregnancy Abx	0.0495426	0.123899	0.399863	0.689342	-0.193587	0.292672	0.872315
Streptococcus	Streptococcus parasanguinis	Gest. age at birth	-0.0166717	0.0442984	-0.376351	0.706735	-0.103599	0.0702558	0.878065
Streptococcus	Streptococcus parasanguinis	Age at fecal sample	0.00936026	0.0440407	0.212536	0.831732	-0.0770617	0.0957822	0.939877
Streptococcus	Streptococcus parasanguinis	C-section	0.113857	0.148169	0.768427	0.442413	-0.176898	0.404613	0.761755
Streptococcus	Streptococcus parasanguinis	Homebirth	0.0261263	0.0970735	0.269139	0.787878	-0.164363	0.216616	0.915964
Streptococcus	Streptococcus parasanguinis	Breastfeeding %	-0.208836	0.131461	-1.58858	0.112468	-0.466804	0.0491316	0.390779
Streptococcus	Streptococcus parasanguinis	Alternative cohort	-0.0494286	0.101821	-0.485447	0.627464	-0.249234	0.150376	0.835261
Streptococcus	Streptococcus parasanguinis	Maternal higher edu.	0.142569	0.094058	1.51575	0.129895	-0.0420032	0.327141	0.42999
Streptococcus	Streptococcus parasanguinis	Maternal age at birth	-0.0722336	0.0478568	-1.50937	0.131518	-0.166144	0.0216768	0.42999
Streptococcus	Streptococcus parasanguinis	Animals	0.178404	0.0892741	1.99838	0.0459436	0.0032193	0.353588	0.241498
Streptococcus	Streptococcus parasanguinis	Siblings	0.282841	0.0986962	2.86577	0.00424643	0.0891671	0.476514	0.0389785
Streptococcus	Streptococcus parasanguinis	Readcount (depth)	-0.0125227	0.044052	-0.284271	0.776261	-0.0989667	0.0739213	0.905883
Parabacteroides	Parabacteroides distasonis	Direct Abx	-3.07652	1.13898	-2.70112	0.00702647	-5.31156	-0.841481	0.0608631
Parabacteroides	Parabacteroides distasonis	Antifungals	0.114436	0.926664	0.123493	0.901742	-1.70398	1.93285	0.970707
Parabacteroides	Parabacteroides distasonis	Abx via breastmilk	-2.49025	1.35331	-1.84012	0.0660446	-5.14588	0.165376	0.292212
Parabacteroides	Parabacteroides distasonis	Pregnancy Abx	0.218934	0.485925	0.450552	0.65241	-0.734605	1.17247	0.851872
Parabacteroides	Parabacteroides distasonis	Gest. age at birth	-0.026854	0.173736	-0.154568	0.877193	-0.367779	0.314071	0.956924
Parabacteroides	Parabacteroides distasonis	Age at fecal sample	0.236418	0.172725	1.36875	0.171381	-0.102524	0.575361	0.486084
Parabacteroides	Parabacteroides distasonis	C-section	-2.76427	0.581112	-4.75686	2.25278e-06	-3.9046	-1.62394	6.29755e-05
Parabacteroides	Parabacteroides distasonis	Homebirth	0.0168759	0.380717	0.0443267	0.964653	-0.730213	0.763964	0.99042
Parabacteroides	Parabacteroides distasonis	Breastfeeding %	0.874016	0.515581	1.69521	0.0903453	-0.137719	1.88575	0.347265
Parabacteroides	Parabacteroides distasonis	Alternative cohort	-0.0233947	0.399336	-0.058584	0.953295	-0.807019	0.760229	0.987906
Parabacteroides	Parabacteroides distasonis	Maternal higher edu.	-0.418864	0.36889	-1.13547	0.256448	-1.14275	0.305017	0.583326
Parabacteroides	Parabacteroides distasonis	Maternal age at birth	0.00702712	0.187692	0.0374397	0.970142	-0.361284	0.375339	0.990559
Parabacteroides	Parabacteroides distasonis	Animals	-0.237947	0.350128	-0.679601	0.496913	-0.925011	0.449116	0.795835
Parabacteroides	Parabacteroides distasonis	Siblings	-0.300562	0.387081	-0.776484	0.437645	-1.06014	0.459015	0.758331
Parabacteroides	Parabacteroides distasonis	Readcount (depth)	0.31217	0.172769	1.80686	0.0710823	-0.0268588	0.651199	0.301487
Bilophila	Bilophila wadsworthia	Direct Abx	-0.512143	0.270235	-1.89517	0.0583552	-1.04243	0.0181452	0.276305
Bilophila	Bilophila wadsworthia	Antifungals	-0.179434	0.219862	-0.816122	0.414623	-0.610873	0.252005	0.738387
Bilophila	Bilophila wadsworthia	Abx via breastmilk	-0.281239	0.321088	-0.875891	0.381298	-0.911317	0.34884	0.70632
Bilophila	Bilophila wadsworthia	Pregnancy Abx	-0.0263009	0.115291	-0.228126	0.819595	-0.252539	0.199937	0.939877
Bilophila	Bilophila wadsworthia	Gest. age at birth	-0.0390778	0.0412208	-0.948011	0.343351	-0.119966	0.0418106	0.678677
Bilophila	Bilophila wadsworthia	Age at fecal sample	-0.0249075	0.0409811	-0.607782	0.543469	-0.105325	0.0555104	0.8077
Bilophila	Bilophila wadsworthia	C-section	-0.535677	0.137876	-3.88522	0.000108908	-0.806233	-0.265121	0.00186051
Bilophila	Bilophila wadsworthia	Homebirth	0.0266767	0.0903295	0.295327	0.767805	-0.150579	0.203932	0.901571
Bilophila	Bilophila wadsworthia	Breastfeeding %	-0.407774	0.122328	-3.33346	0.000888948	-0.647819	-0.167728	0.0109341
Bilophila	Bilophila wadsworthia	Alternative cohort	-0.0338288	0.0947469	-0.357044	0.721134	-0.219753	0.152095	0.884852
Bilophila	Bilophila wadsworthia	Maternal higher edu.	0.0165273	0.0875235	0.188833	0.850262	-0.155222	0.188276	0.952479
Bilophila	Bilophila wadsworthia	Maternal age at birth	0.0235607	0.044532	0.529072	0.596872	-0.0638255	0.110947	0.820939
Bilophila	Bilophila wadsworthia	Animals	-0.00412188	0.0830719	-0.0496183	0.960436	-0.167136	0.158892	0.989886
Bilophila	Bilophila wadsworthia	Siblings	-0.180842	0.0918394	-1.96911	0.0492135	-0.361061	-0.00062399	0.248085
Bilophila	Bilophila wadsworthia	Readcount (depth)	-0.0250257	0.0409915	-0.610509	0.541663	-0.105464	0.0554128	0.8077
Bacteroides	Bacteroides stercoris	Direct Abx	-0.123898	0.273012	-0.453818	0.650057	-0.659636	0.41184	0.850607
Bacteroides	Bacteroides stercoris	Antifungals	-0.125363	0.222121	-0.564391	0.572613	-0.561236	0.310509	0.8077
Bacteroides	Bacteroides stercoris	Abx via breastmilk	-0.0523739	0.324388	-0.161454	0.871768	-0.688927	0.584179	0.956924
Bacteroides	Bacteroides stercoris	Pregnancy Abx	0.139325	0.116476	1.19617	0.23191	-0.0892376	0.367889	0.552809
Bacteroides	Bacteroides stercoris	Gest. age at birth	0.0371196	0.0416444	0.891348	0.372955	-0.0446	0.118839	0.697166
Bacteroides	Bacteroides stercoris	Age at fecal sample	0.0331942	0.0414022	0.80175	0.422887	-0.0480501	0.114439	0.740955
Bacteroides	Bacteroides stercoris	C-section	-0.342149	0.139292	-2.45634	0.0142038	-0.615485	-0.0688131	0.103992
Bacteroides	Bacteroides stercoris	Homebirth	0.120856	0.0912577	1.32434	0.185692	-0.058221	0.299933	0.505312
Bacteroides	Bacteroides stercoris	Breastfeeding %	-0.220845	0.123585	-1.78699	0.0742391	-0.463357	0.0216678	0.312719
Bacteroides	Bacteroides stercoris	Alternative cohort	-0.0253872	0.0957206	-0.265222	0.790893	-0.213222	0.162447	0.916626
Bacteroides	Bacteroides stercoris	Maternal higher edu.	0.129913	0.0884229	1.46922	0.142086	-0.0436015	0.303427	0.442469
Bacteroides	Bacteroides stercoris	Maternal age at birth	0.0137586	0.0449897	0.305817	0.759807	-0.0745255	0.102043	0.901571
Bacteroides	Bacteroides stercoris	Animals	0.032386	0.0839255	0.385889	0.69966	-0.132303	0.197075	0.876025
Bacteroides	Bacteroides stercoris	Siblings	-0.0281719	0.0927832	-0.303632	0.761471	-0.210242	0.153898	0.901571
Bacteroides	Bacteroides stercoris	Readcount (depth)	-0.0168583	0.0414127	-0.407079	0.684036	-0.0981233	0.0644068	0.869178
Bifidobacterium	Bifidobacterium genus	Direct Abx	-0.454614	0.585593	-0.776331	0.437736	-1.60373	0.694507	0.758331
Bifidobacterium	Bifidobacterium genus	Antifungals	-0.528825	0.476434	-1.10996	0.26728	-1.46374	0.406092	0.593419
Bifidobacterium	Bifidobacterium genus	Abx via breastmilk	-0.351845	0.69579	-0.505677	0.613194	-1.71721	1.01352	0.825211
Bifidobacterium	Bifidobacterium genus	Pregnancy Abx	0.256309	0.249833	1.02592	0.305175	-0.233943	0.746561	0.631405
Bifidobacterium	Bifidobacterium genus	Gest. age at birth	0.117606	0.0893244	1.31662	0.188266	-0.057677	0.292889	0.509627
Bifidobacterium	Bifidobacterium genus	Age at fecal sample	0.183396	0.0888048	2.06515	0.0391638	0.00913202	0.357659	0.216989
Bifidobacterium	Bifidobacterium genus	C-section	-0.386395	0.298773	-1.29327	0.196213	-0.972682	0.199893	0.517446
Bifidobacterium	Bifidobacterium genus	Homebirth	0.030864	0.195742	0.157678	0.874743	-0.353243	0.414972	0.956924
Bifidobacterium	Bifidobacterium genus	Breastfeeding %	1.04816	0.26508	3.95411	8.21879e-05	0.527985	1.56833	0.00148663
Bifidobacterium	Bifidobacterium genus	Alternative cohort	0.112952	0.205314	0.550142	0.582344	-0.28994	0.515844	0.815812
Bifidobacterium	Bifidobacterium genus	Maternal higher edu.	-0.0406693	0.189661	-0.214432	0.830254	-0.412845	0.331506	0.939877
Bifidobacterium	Bifidobacterium genus	Maternal age at birth	0.0415326	0.0964997	0.430391	0.667003	-0.147831	0.230896	0.860186
Bifidobacterium	Bifidobacterium genus	Animals	0.0562876	0.180015	0.312684	0.754586	-0.296958	0.409534	0.901268
Bifidobacterium	Bifidobacterium genus	Siblings	0.725934	0.199014	3.64766	0.000278186	0.335406	1.11646	0.00407344
Bifidobacterium	Bifidobacterium genus	Readcount (depth)	-0.174991	0.0888275	-1.97001	0.0491105	-0.349299	-0.000683171	0.248085
Clostridioides	Clostridioides difficile	Direct Abx	-0.00569694	0.224349	-0.0253933	0.979746	-0.445941	0.434547	0.9908
Clostridioides	Clostridioides difficile	Antifungals	-0.153569	0.182528	-0.841342	0.400356	-0.511748	0.20461	0.724173
Clostridioides	Clostridioides difficile	Abx via breastmilk	-0.157293	0.266567	-0.590069	0.555277	-0.680382	0.365796	0.8077
Clostridioides	Clostridioides difficile	Pregnancy Abx	-0.0315138	0.0957144	-0.329248	0.742036	-0.219336	0.156309	0.896453
Clostridioides	Clostridioides difficile	Gest. age at birth	-0.0258436	0.0342214	-0.755189	0.450312	-0.0929969	0.0413097	0.769271
Clostridioides	Clostridioides difficile	Age at fecal sample	-0.0321225	0.0340223	-0.944159	0.345315	-0.0988852	0.0346402	0.678677
Clostridioides	Clostridioides difficile	C-section	0.33039	0.114464	2.88641	0.00397975	0.105775	0.555005	0.0382429
Clostridioides	Clostridioides difficile	Homebirth	-0.0861508	0.0749912	-1.14881	0.250906	-0.233308	0.061006	0.57793
Clostridioides	Clostridioides difficile	Breastfeeding %	-0.712788	0.101556	-7.01868	4.10814e-12	-0.912074	-0.513503	1.94347e-10
Clostridioides	Clostridioides difficile	Alternative cohort	0.145899	0.0786586	1.85483	0.063912	-0.00845484	0.300252	0.286904
Clostridioides	Clostridioides difficile	Maternal higher edu.	-0.00582725	0.0726617	-0.080197	0.936097	-0.148413	0.136758	0.985247
Clostridioides	Clostridioides difficile	Maternal age at birth	0.0508241	0.0369704	1.37472	0.169522	-0.0217236	0.123372	0.486084
Clostridioides	Clostridioides difficile	Animals	0.0748212	0.068966	1.0849	0.278225	-0.0605122	0.210155	0.601251
Clostridioides	Clostridioides difficile	Siblings	-0.0998586	0.0762448	-1.30971	0.190592	-0.249475	0.0497581	0.509627
Clostridioides	Clostridioides difficile	Readcount (depth)	0.0230597	0.034031	0.677607	0.498176	-0.0437201	0.0898394	0.795835
Erysipelatoclostridium	Erysipelatoclostridium ramosum	Direct Abx	0.565193	0.385045	1.46786	0.142453	-0.190388	1.32078	0.442469
Erysipelatoclostridium	Erysipelatoclostridium ramosum	Antifungals	-0.0726903	0.31327	-0.232037	0.816556	-0.687427	0.542046	0.938658
Erysipelatoclostridium	Erysipelatoclostridium ramosum	Abx via breastmilk	0.311938	0.457503	0.681828	0.495504	-0.585829	1.20971	0.795835
Erysipelatoclostridium	Erysipelatoclostridium ramosum	Pregnancy Abx	-0.107696	0.164273	-0.655593	0.512236	-0.430052	0.21466	0.804889
Erysipelatoclostridium	Erysipelatoclostridium ramosum	Gest. age at birth	0.0735304	0.0587335	1.25193	0.210885	-0.0417235	0.188784	0.527464
Erysipelatoclostridium	Erysipelatoclostridium ramosum	Age at fecal sample	0.0181221	0.0583919	0.310354	0.756356	-0.0964614	0.132706	0.901471
Erysipelatoclostridium	Erysipelatoclostridium ramosum	C-section	0.211598	0.196452	1.0771	0.281694	-0.173904	0.5971	0.60574
Erysipelatoclostridium	Erysipelatoclostridium ramosum	Homebirth	0.308717	0.128706	2.39862	0.0166379	0.0561544	0.561279	0.116276
Erysipelatoclostridium	Erysipelatoclostridium ramosum	Breastfeeding %	-0.435557	0.174299	-2.49891	0.0126158	-0.777586	-0.093527	0.0965322
Erysipelatoclostridium	Erysipelatoclostridium ramosum	Alternative cohort	0.0518837	0.135	0.384323	0.70082	-0.21303	0.316797	0.876025
Erysipelatoclostridium	Erysipelatoclostridium ramosum	Maternal higher edu.	-0.18902	0.124708	-1.5157	0.129909	-0.433737	0.0556972	0.42999
Erysipelatoclostridium	Erysipelatoclostridium ramosum	Maternal age at birth	0.0355948	0.0634515	0.560976	0.574939	-0.0889175	0.160107	0.809124
Erysipelatoclostridium	Erysipelatoclostridium ramosum	Animals	0.0628669	0.118365	0.531127	0.595448	-0.169403	0.295137	0.820939
Erysipelatoclostridium	Erysipelatoclostridium ramosum	Siblings	0.112139	0.130857	0.856954	0.391674	-0.144645	0.368923	0.714776
Erysipelatoclostridium	Erysipelatoclostridium ramosum	Readcount (depth)	0.0838469	0.0584068	1.43557	0.151436	-0.0307659	0.19846	0.461054
Parabacteroides	Parabacteroides merdae	Direct Abx	-0.847358	0.425775	-1.99015	0.0468437	-1.68287	-0.011851	0.244143
Parabacteroides	Parabacteroides merdae	Antifungals	0.145905	0.346408	0.421194	0.673703	-0.533858	0.825668	0.864984
Parabacteroides	Parabacteroides merdae	Abx via breastmilk	0.0807365	0.505898	0.15959	0.873236	-0.911997	1.07347	0.956924
Parabacteroides	Parabacteroides merdae	Pregnancy Abx	-0.0378347	0.18165	-0.208284	0.835049	-0.394289	0.31862	0.939877
Parabacteroides	Parabacteroides merdae	Gest. age at birth	0.137085	0.0649463	2.11075	0.0350397	0.0096399	0.264531	0.199773
Parabacteroides	Parabacteroides merdae	Age at fecal sample	0.168787	0.0645686	2.61407	0.00908038	0.0420828	0.295491	0.0741078
Parabacteroides	Parabacteroides merdae	C-section	-0.75702	0.217233	-3.48483	0.000513634	-1.1833	-0.33074	0.00662997
Parabacteroides	Parabacteroides merdae	Homebirth	0.0924231	0.142321	0.649401	0.516227	-0.186855	0.371702	0.804889
Parabacteroides	Parabacteroides merdae	Breastfeeding %	-0.529858	0.192736	-2.74914	0.006082	-0.908067	-0.151648	0.0542092
Parabacteroides	Parabacteroides merdae	Alternative cohort	-0.142051	0.149281	-0.951568	0.341544	-0.434987	0.150886	0.678677
Parabacteroides	Parabacteroides merdae	Maternal higher edu.	-0.0294501	0.1379	-0.213562	0.830932	-0.300053	0.241153	0.939877
Parabacteroides	Parabacteroides merdae	Maternal age at birth	0.150315	0.0701634	2.14236	0.0324036	0.0126322	0.287998	0.19032
Parabacteroides	Parabacteroides merdae	Animals	-0.0930271	0.130886	-0.710751	0.477403	-0.349867	0.163813	0.787139
Parabacteroides	Parabacteroides merdae	Siblings	0.0114819	0.1447	0.0793501	0.93677	-0.272465	0.295429	0.985247
Parabacteroides	Parabacteroides merdae	Readcount (depth)	0.00363914	0.0645851	0.0563465	0.955077	-0.123097	0.130376	0.987906
Collinsella	Collinsella aerofaciens	Direct Abx	-0.521756	0.29665	-1.75883	0.0789097	-1.10388	0.0603652	0.325701
Collinsella	Collinsella aerofaciens	Antifungals	-0.103821	0.241352	-0.430163	0.667169	-0.577431	0.369789	0.860186
Collinsella	Collinsella aerofaciens	Abx via breastmilk	-0.0239912	0.352473	-0.0680652	0.945747	-0.715657	0.667674	0.985821
Collinsella	Collinsella aerofaciens	Pregnancy Abx	0.138244	0.12656	1.09232	0.274955	-0.110108	0.386596	0.599637
Collinsella	Collinsella aerofaciens	Gest. age at birth	0.0265326	0.0452499	0.586356	0.557767	-0.0622623	0.115327	0.8077
Collinsella	Collinsella aerofaciens	Age at fecal sample	-0.0263479	0.0449868	-0.585681	0.558221	-0.114626	0.0619305	0.8077
Collinsella	Collinsella aerofaciens	C-section	-0.239401	0.151352	-1.58175	0.11402	-0.536403	0.0576	0.393946
Collinsella	Collinsella aerofaciens	Homebirth	0.0581809	0.0991587	0.586745	0.557506	-0.1364	0.252762	0.8077
Collinsella	Collinsella aerofaciens	Breastfeeding %	-0.145563	0.134284	-1.08399	0.278628	-0.409072	0.117946	0.601251
Collinsella	Collinsella aerofaciens	Alternative cohort	-0.156514	0.104008	-1.50482	0.132683	-0.360611	0.0475835	0.42999
Collinsella	Collinsella aerofaciens	Maternal higher edu.	0.126305	0.0960785	1.3146	0.188942	-0.0622315	0.314842	0.509627
Collinsella	Collinsella aerofaciens	Maternal age at birth	-0.0349944	0.0488848	-0.715854	0.474247	-0.130922	0.0609333	0.786151
Collinsella	Collinsella aerofaciens	Animals	-0.184405	0.0911918	-2.02217	0.0434227	-0.363353	-0.00545764	0.234254
Collinsella	Collinsella aerofaciens	Siblings	-0.273129	0.100816	-2.70917	0.0068595	-0.470963	-0.0752948	0.0602656
Collinsella	Collinsella aerofaciens	Readcount (depth)	0.0667088	0.0449982	1.48248	0.138526	-0.0215922	0.15501	0.441418
Clostridium SS1	Clostridium tertium	Direct Abx	0.375746	0.279854	1.34265	0.179687	-0.173417	0.924909	0.491145
Clostridium SS1	Clostridium tertium	Antifungals	-0.0271899	0.227687	-0.119418	0.904968	-0.473985	0.419605	0.970707
Clostridium SS1	Clostridium tertium	Abx via breastmilk	0.240762	0.332517	0.72406	0.469197	-0.411742	0.893267	0.780605
Clostridium SS1	Clostridium tertium	Pregnancy Abx	-0.0109089	0.119395	-0.0913684	0.927218	-0.2452	0.223382	0.985247
Clostridium SS1	Clostridium tertium	Gest. age at birth	-0.0528768	0.042688	-1.23868	0.215752	-0.136644	0.0308906	0.535029
Clostridium SS1	Clostridium tertium	Age at fecal sample	-0.0583797	0.0424397	-1.37559	0.169253	-0.14166	0.0249005	0.486084
Clostridium SS1	Clostridium tertium	C-section	0.237391	0.142783	1.6626	0.0967036	-0.042795	0.517576	0.362401
Clostridium SS1	Clostridium tertium	Homebirth	-0.0485161	0.0935445	-0.518641	0.604125	-0.23208	0.135048	0.821984
Clostridium SS1	Clostridium tertium	Breastfeeding %	-0.930468	0.126681	-7.34494	4.24141e-13	-1.17906	-0.681878	2.17372e-11
Clostridium SS1	Clostridium tertium	Alternative cohort	-0.0919486	0.0981192	-0.937111	0.348926	-0.28449	0.100593	0.681236
Clostridium SS1	Clostridium tertium	Maternal higher edu.	0.0519277	0.0906387	0.572909	0.566834	-0.125934	0.22979	0.8077
Clostridium SS1	Clostridium tertium	Maternal age at birth	-0.012748	0.0461171	-0.276426	0.782277	-0.103244	0.0777485	0.911175
Clostridium SS1	Clostridium tertium	Animals	0.314716	0.0860286	3.65827	0.000267066	0.1459	0.483532	0.00400599
Clostridium SS1	Clostridium tertium	Siblings	-0.174344	0.0951082	-1.83311	0.0670812	-0.360976	0.0122891	0.294678
Clostridium SS1	Clostridium tertium	Readcount (depth)	0.0735447	0.0424505	1.73248	0.0834937	-0.00975675	0.156846	0.333433
Flavonifractor	Flavonifractor plautii	Direct Abx	0.322775	0.315109	1.02433	0.305926	-0.29557	0.94112	0.631405
Flavonifractor	Flavonifractor plautii	Antifungals	-0.220652	0.256371	-0.860678	0.38962	-0.723734	0.282429	0.713144
Flavonifractor	Flavonifractor plautii	Abx via breastmilk	-0.271271	0.374406	-0.724536	0.468905	-1.00598	0.463434	0.780605
Flavonifractor	Flavonifractor plautii	Pregnancy Abx	0.0101984	0.134436	0.0758606	0.939545	-0.253608	0.274004	0.985247
Flavonifractor	Flavonifractor plautii	Gest. age at birth	0.10292	0.0480657	2.14124	0.0324937	0.00860007	0.197241	0.19032
Flavonifractor	Flavonifractor plautii	Age at fecal sample	0.0228548	0.0477861	0.478273	0.63256	-0.0709168	0.116626	0.838414
Flavonifractor	Flavonifractor plautii	C-section	-0.0237462	0.16077	-0.147702	0.882607	-0.339229	0.291737	0.960714
Flavonifractor	Flavonifractor plautii	Homebirth	0.0212548	0.105329	0.201794	0.840118	-0.185434	0.227944	0.942834
Flavonifractor	Flavonifractor plautii	Breastfeeding %	-1.17409	0.14264	-8.23108	5.69864e-16	-1.45399	-0.894179	7.00933e-14
Flavonifractor	Flavonifractor plautii	Alternative cohort	0.0377776	0.11048	0.341941	0.732467	-0.17902	0.254575	0.890152
Flavonifractor	Flavonifractor plautii	Maternal higher edu.	-0.0621941	0.102057	-0.609405	0.542393	-0.262463	0.138075	0.8077
Flavonifractor	Flavonifractor plautii	Maternal age at birth	0.0940141	0.0519268	1.81051	0.0705138	-0.00788283	0.195911	0.301487
Flavonifractor	Flavonifractor plautii	Animals	0.131356	0.0968663	1.35606	0.175384	-0.0587263	0.321439	0.486084
Flavonifractor	Flavonifractor plautii	Siblings	0.129309	0.10709	1.20748	0.227529	-0.0808351	0.339453	0.551191
Flavonifractor	Flavonifractor plautii	Readcount (depth)	-0.0280978	0.0477983	-0.587841	0.556771	-0.121893	0.0656978	0.8077
Clostridium SS1	Clostridium perfringens	Direct Abx	0.804714	0.365131	2.2039	0.0277565	0.0882101	1.52122	0.174186
Clostridium SS1	Clostridium perfringens	Antifungals	0.148773	0.297068	0.500806	0.616617	-0.434169	0.731716	0.825211
Clostridium SS1	Clostridium perfringens	Abx via breastmilk	-0.476149	0.433842	-1.09752	0.272677	-1.32749	0.375187	0.596785
Clostridium SS1	Clostridium perfringens	Pregnancy Abx	-0.0504758	0.155777	-0.324027	0.745985	-0.35616	0.255208	0.897526
Clostridium SS1	Clostridium perfringens	Gest. age at birth	-0.0374838	0.0556959	-0.673008	0.501096	-0.146777	0.0718094	0.796835
Clostridium SS1	Clostridium perfringens	Age at fecal sample	-0.0773984	0.0553719	-1.39779	0.162484	-0.186056	0.0312591	0.482303
Clostridium SS1	Clostridium perfringens	C-section	0.792591	0.186292	4.25457	2.28956e-05	0.427027	1.15816	0.000521511
Clostridium SS1	Clostridium perfringens	Homebirth	0.00901044	0.12205	0.0738261	0.941163	-0.23049	0.248511	0.985247
Clostridium SS1	Clostridium perfringens	Breastfeeding %	-0.640526	0.165284	-3.87531	0.000113372	-0.964866	-0.316186	0.00188443
Clostridium SS1	Clostridium perfringens	Alternative cohort	0.193806	0.128018	1.5139	0.130366	-0.0574064	0.445019	0.42999
Clostridium SS1	Clostridium perfringens	Maternal higher edu.	0.0708308	0.118258	0.59895	0.549341	-0.16123	0.302891	0.8077
Clostridium SS1	Clostridium perfringens	Maternal age at birth	-0.0714181	0.0601699	-1.18694	0.235531	-0.189491	0.0466545	0.557515
Clostridium SS1	Clostridium perfringens	Animals	0.245677	0.112243	2.18879	0.0288408	0.0254199	0.465935	0.177371
Clostridium SS1	Clostridium perfringens	Siblings	-0.303539	0.12409	-2.44612	0.0146102	-0.547042	-0.0600349	0.104606
Clostridium SS1	Clostridium perfringens	Readcount (depth)	0.0420665	0.0553861	0.759513	0.447723	-0.0666187	0.150752	0.766991

## Sheet: ASV
Taxon parent (Species)	ASV name	Term	β Estimate	std error	t-statistic	p value	95% CI low	95% CI high	FDR
Enterobacteriaceae family	Enterobacteriaceae family 02	Direct Abx	2.04781	0.69567	2.94366	0.00331798	0.682687	3.41294	0.0339138
Enterobacteriaceae family	Enterobacteriaceae family 02	Antifungals	0.47455	0.565993	0.838437	0.401984	-0.636109	1.58521	0.748836
Enterobacteriaceae family	Enterobacteriaceae family 02	Abx via breastmilk	0.160974	0.826582	0.194747	0.84563	-1.46104	1.78299	0.951025
Enterobacteriaceae family	Enterobacteriaceae family 02	Pregnancy Abx	-0.313438	0.296796	-1.05607	0.291187	-0.895846	0.26897	0.63818
Enterobacteriaceae family	Enterobacteriaceae family 02	Gest. age at birth	-0.154273	0.106115	-1.45382	0.146307	-0.362505	0.0539595	0.465523
Enterobacteriaceae family	Enterobacteriaceae family 02	Age at fecal sample	0.0486172	0.105498	0.460835	0.645016	-0.158404	0.255638	0.862114
Enterobacteriaceae family	Enterobacteriaceae family 02	C-section	1.07696	0.354935	3.03426	0.00247312	0.380467	1.77346	0.026206
Enterobacteriaceae family	Enterobacteriaceae family 02	Homebirth	-0.0523407	0.232536	-0.225086	0.821958	-0.508651	0.40397	0.942189
Enterobacteriaceae family	Enterobacteriaceae family 02	Breastfeeding %	-2.04112	0.314909	-6.48161	1.41774e-10	-2.65907	-1.42317	6.82289e-09
Enterobacteriaceae family	Enterobacteriaceae family 02	Alternative cohort	0.0323705	0.243908	0.132716	0.894445	-0.446256	0.510997	0.974607
Enterobacteriaceae family	Enterobacteriaceae family 02	Maternal higher edu.	0.212584	0.225313	0.943505	0.345649	-0.229552	0.65472	0.691897
Enterobacteriaceae family	Enterobacteriaceae family 02	Maternal age at birth	-0.0849891	0.114639	-0.74136	0.458648	-0.309948	0.13997	0.785018
Enterobacteriaceae family	Enterobacteriaceae family 02	Animals	0.567877	0.213853	2.65546	0.00804505	0.148229	0.987526	0.0720313
Enterobacteriaceae family	Enterobacteriaceae family 02	Siblings	-0.471306	0.236423	-1.99348	0.0464779	-0.935244	-0.00736721	0.256451
Enterobacteriaceae family	Enterobacteriaceae family 02	Readcount (depth)	-0.139835	0.105525	-1.32513	0.185427	-0.346909	0.067239	0.519266
Bifidobacterium bifidum	Bifidobacterium 02	Direct Abx	-0.700744	0.738099	-0.949391	0.342649	-2.14913	0.747642	0.691897
Bifidobacterium bifidum	Bifidobacterium 02	Antifungals	-0.210656	0.600512	-0.350794	0.725816	-1.38905	0.967741	0.90218
Bifidobacterium bifidum	Bifidobacterium 02	Abx via breastmilk	-0.447514	0.876994	-0.510282	0.609966	-2.16846	1.27343	0.845751
Bifidobacterium bifidum	Bifidobacterium 02	Pregnancy Abx	0.252173	0.314897	0.800813	0.423429	-0.365755	0.870102	0.753066
Bifidobacterium bifidum	Bifidobacterium 02	Gest. age at birth	0.148198	0.112587	1.3163	0.188372	-0.0727335	0.36913	0.519266
Bifidobacterium bifidum	Bifidobacterium 02	Age at fecal sample	0.195189	0.111932	1.74382	0.081496	-0.0244577	0.414836	0.348779
Bifidobacterium bifidum	Bifidobacterium 02	C-section	-0.635792	0.376582	-1.68832	0.0916584	-1.37477	0.103182	0.372766
Bifidobacterium bifidum	Bifidobacterium 02	Homebirth	0.0546359	0.246718	0.22145	0.824787	-0.429505	0.538776	0.942923
Bifidobacterium bifidum	Bifidobacterium 02	Breastfeeding %	1.29071	0.334115	3.86308	0.000119115	0.635072	1.94635	0.00208452
Bifidobacterium bifidum	Bifidobacterium 02	Alternative cohort	-0.159942	0.258784	-0.618051	0.536681	-0.667759	0.347875	0.820394
Bifidobacterium bifidum	Bifidobacterium 02	Maternal higher edu.	0.00670622	0.239054	0.0280531	0.977625	-0.462395	0.475808	0.993509
Bifidobacterium bifidum	Bifidobacterium 02	Maternal age at birth	-0.123324	0.121631	-1.01392	0.310865	-0.362003	0.115355	0.656854
Bifidobacterium bifidum	Bifidobacterium 02	Animals	0.286003	0.226896	1.26051	0.207779	-0.159239	0.731245	0.541726
Bifidobacterium bifidum	Bifidobacterium 02	Siblings	1.51833	0.250843	6.0529	2.00411e-09	1.02609	2.01056	8.90287e-08
Bifidobacterium bifidum	Bifidobacterium 02	Readcount (depth)	-0.108587	0.111961	-0.969864	0.332347	-0.32829	0.111116	0.687922
Bifidobacterium dentium	Bifidobacterium 04	Direct Abx	0.485999	0.419206	1.15933	0.246596	-0.336619	1.30862	0.594641
Bifidobacterium dentium	Bifidobacterium 04	Antifungals	-0.414632	0.341064	-1.2157	0.224382	-1.08391	0.254643	0.565855
Bifidobacterium dentium	Bifidobacterium 04	Abx via breastmilk	-0.205031	0.498093	-0.411632	0.680696	-1.18245	0.772387	0.887364
Bifidobacterium dentium	Bifidobacterium 04	Pregnancy Abx	0.224198	0.178847	1.25357	0.210289	-0.126758	0.575153	0.546386
Bifidobacterium dentium	Bifidobacterium 04	Gest. age at birth	0.000364649	0.0639444	0.00570261	0.995451	-0.125115	0.125844	0.997178
Bifidobacterium dentium	Bifidobacterium 04	Age at fecal sample	0.031782	0.0635724	0.499934	0.617231	-0.0929675	0.156531	0.848692
Bifidobacterium dentium	Bifidobacterium 04	C-section	0.533879	0.213881	2.49614	0.012714	0.114175	0.953582	0.103413
Bifidobacterium dentium	Bifidobacterium 04	Homebirth	-0.049549	0.140125	-0.353606	0.723708	-0.324519	0.225421	0.90218
Bifidobacterium dentium	Bifidobacterium 04	Breastfeeding %	0.0731113	0.189762	0.385278	0.700113	-0.299263	0.445486	0.893492
Bifidobacterium dentium	Bifidobacterium 04	Alternative cohort	-0.00527561	0.146978	-0.035894	0.971374	-0.293693	0.283141	0.993509
Bifidobacterium dentium	Bifidobacterium 04	Maternal higher edu.	-0.16397	0.135772	-1.20769	0.227451	-0.430398	0.102458	0.566769
Bifidobacterium dentium	Bifidobacterium 04	Maternal age at birth	0.0201239	0.069081	0.291309	0.770875	-0.115435	0.155683	0.916189
Bifidobacterium dentium	Bifidobacterium 04	Animals	-0.144543	0.128866	-1.12165	0.26228	-0.39742	0.108335	0.611986
Bifidobacterium dentium	Bifidobacterium 04	Siblings	-0.502127	0.142467	-3.52451	0.000443321	-0.781693	-0.222561	0.00624434
Bifidobacterium dentium	Bifidobacterium 04	Readcount (depth)	-0.00514761	0.0635887	-0.0809517	0.935496	-0.129929	0.119634	0.986237
Lactococcus lactis	Lactococcus 1	Direct Abx	0.465961	0.368341	1.26503	0.206154	-0.256842	1.18876	0.541154
Lactococcus lactis	Lactococcus 1	Antifungals	-0.408671	0.29968	-1.36369	0.172969	-0.996738	0.179397	0.5007
Lactococcus lactis	Lactococcus 1	Abx via breastmilk	-0.760242	0.437656	-1.73708	0.0826788	-1.61906	0.0985782	0.350258
Lactococcus lactis	Lactococcus 1	Pregnancy Abx	0.218916	0.157146	1.39307	0.163905	-0.089455	0.527287	0.49044
Lactococcus lactis	Lactococcus 1	Gest. age at birth	-0.00739322	0.0561855	-0.131586	0.895338	-0.117647	0.102861	0.974661
Lactococcus lactis	Lactococcus 1	Age at fecal sample	-0.0568227	0.0558587	-1.01726	0.309275	-0.166435	0.05279	0.655437
Lactococcus lactis	Lactococcus 1	C-section	0.324262	0.187929	1.72544	0.0847542	-0.0445162	0.693039	0.355084
Lactococcus lactis	Lactococcus 1	Homebirth	0.214218	0.123122	1.73988	0.0821859	-0.0273878	0.455823	0.350258
Lactococcus lactis	Lactococcus 1	Breastfeeding %	1.2534	0.166737	7.51724	1.23349e-13	0.92621	1.58059	1.01763e-11
Lactococcus lactis	Lactococcus 1	Alternative cohort	-0.402414	0.129144	-3.11602	0.00188495	-0.655835	-0.148993	0.021137
Lactococcus lactis	Lactococcus 1	Maternal higher edu.	0.0449628	0.119298	0.376895	0.706331	-0.189138	0.279063	0.894062
Lactococcus lactis	Lactococcus 1	Maternal age at birth	-0.0729759	0.0606988	-1.20226	0.229544	-0.192086	0.0461346	0.567243
Lactococcus lactis	Lactococcus 1	Animals	-0.17783	0.11323	-1.57052	0.116608	-0.400024	0.0443637	0.415448
Lactococcus lactis	Lactococcus 1	Siblings	0.501737	0.125181	4.00811	6.57165e-05	0.256093	0.747381	0.00126504
Lactococcus lactis	Lactococcus 1	Readcount (depth)	-0.0461768	0.055873	-0.826461	0.408738	-0.155817	0.0634638	0.749661
Streptococcus sp	Anthococcus 1	Direct Abx	0.156045	0.25237	0.618316	0.536507	-0.339187	0.651276	0.820394
Streptococcus sp	Anthococcus 1	Antifungals	-0.133519	0.205327	-0.650275	0.515663	-0.536436	0.269398	0.819015
Streptococcus sp	Anthococcus 1	Abx via breastmilk	-0.484523	0.299862	-1.61582	0.106446	-1.07295	0.103901	0.405343
Streptococcus sp	Anthococcus 1	Pregnancy Abx	0.158563	0.107669	1.47269	0.141148	-0.0527186	0.369845	0.454111
Streptococcus sp	Anthococcus 1	Gest. age at birth	0.0235915	0.0384957	0.612834	0.540124	-0.0519495	0.0991324	0.820394
Streptococcus sp	Anthococcus 1	Age at fecal sample	-0.057706	0.0382718	-1.50779	0.131921	-0.132808	0.0173956	0.442916
Streptococcus sp	Anthococcus 1	C-section	0.341925	0.128761	2.65551	0.0080439	0.089255	0.594594	0.0720313
Streptococcus sp	Anthococcus 1	Homebirth	0.293803	0.0843578	3.48282	0.000517461	0.128266	0.45934	0.00711509
Streptococcus sp	Anthococcus 1	Breastfeeding %	0.891965	0.114241	7.80778	1.45361e-14	0.667789	1.11614	1.3991e-12
Streptococcus sp	Anthococcus 1	Alternative cohort	-0.367069	0.0884833	-4.14846	3.62934e-05	-0.540702	-0.193437	0.000762161
Streptococcus sp	Anthococcus 1	Maternal higher edu.	0.0463335	0.0817374	0.566859	0.570936	-0.114061	0.206728	0.829822
Streptococcus sp	Anthococcus 1	Maternal age at birth	-0.032414	0.0415881	-0.779406	0.435924	-0.114023	0.0491951	0.767518
Streptococcus sp	Anthococcus 1	Animals	-0.0881891	0.0775801	-1.13675	0.255913	-0.240426	0.0640478	0.601995
Streptococcus sp	Anthococcus 1	Siblings	0.344271	0.085768	4.01398	6.41274e-05	0.175966	0.512575	0.00125538
Streptococcus sp	Anthococcus 1	Readcount (depth)	0.00596203	0.0382816	0.155742	0.876268	-0.0691587	0.0810828	0.963906
Leuconostoc lactis	Leuconostoc 1	Direct Abx	0.266319	0.260559	1.02211	0.306976	-0.244981	0.777618	0.653694
Leuconostoc lactis	Leuconostoc 1	Antifungals	-0.0922562	0.211989	-0.435194	0.663515	-0.508246	0.323734	0.875603
Leuconostoc lactis	Leuconostoc 1	Abx via breastmilk	-0.534014	0.309591	-1.7249	0.0848512	-1.14153	0.0735016	0.355084
Leuconostoc lactis	Leuconostoc 1	Pregnancy Abx	0.181312	0.111163	1.63105	0.103193	-0.0368252	0.399449	0.399959
Leuconostoc lactis	Leuconostoc 1	Gest. age at birth	0.0198797	0.0397447	0.500184	0.617055	-0.0581122	0.0978716	0.848692
Leuconostoc lactis	Leuconostoc 1	Age at fecal sample	-0.0535978	0.0395136	-1.35644	0.175263	-0.131136	0.0239405	0.504132
Leuconostoc lactis	Leuconostoc 1	C-section	0.410102	0.132938	3.0849	0.00209168	0.149234	0.67097	0.0227914
Leuconostoc lactis	Leuconostoc 1	Homebirth	0.216534	0.0870949	2.48618	0.0130733	0.0456255	0.387442	0.105592
Leuconostoc lactis	Leuconostoc 1	Breastfeeding %	0.872529	0.117947	7.39762	2.91503e-13	0.641079	1.10398	2.24457e-11
Leuconostoc lactis	Leuconostoc 1	Alternative cohort	-0.329772	0.0913542	-3.60982	0.00032149	-0.509038	-0.150506	0.00476052
Leuconostoc lactis	Leuconostoc 1	Maternal higher edu.	-0.00102459	0.0843894	-0.0121413	0.990315	-0.166624	0.164574	0.996299
Leuconostoc lactis	Leuconostoc 1	Maternal age at birth	-0.0428104	0.0429374	-0.997042	0.318983	-0.127067	0.0414465	0.668649
Leuconostoc lactis	Leuconostoc 1	Animals	-0.0849871	0.0800972	-1.06105	0.288922	-0.242163	0.0721893	0.636129
Leuconostoc lactis	Leuconostoc 1	Siblings	0.38622	0.0885508	4.36156	1.42407e-05	0.212455	0.559985	0.000349958
Leuconostoc lactis	Leuconostoc 1	Readcount (depth)	-0.00392019	0.0395237	-0.099186	0.92101	-0.0814783	0.0736379	0.983843
Lactococcus piscium	Lactococcus 2	Direct Abx	0.0569576	0.193174	0.294851	0.768168	-0.322112	0.436027	0.916189
Lactococcus piscium	Lactococcus 2	Antifungals	-0.0962456	0.157165	-0.612385	0.540421	-0.404654	0.212163	0.820394
Lactococcus piscium	Lactococcus 2	Abx via breastmilk	-0.417603	0.229526	-1.81942	0.0691445	-0.868005	0.0328001	0.323907
Lactococcus piscium	Lactococcus 2	Pregnancy Abx	0.145644	0.0824143	1.76722	0.0774946	-0.0160794	0.307367	0.342083
Lactococcus piscium	Lactococcus 2	Gest. age at birth	0.0155411	0.0294661	0.527421	0.598017	-0.0422809	0.073363	0.842144
Lactococcus piscium	Lactococcus 2	Age at fecal sample	-0.0281099	0.0292947	-0.959554	0.33751	-0.0855955	0.0293758	0.691897
Lactococcus piscium	Lactococcus 2	C-section	0.165291	0.0985584	1.67708	0.0938361	-0.0281124	0.358694	0.378638
Lactococcus piscium	Lactococcus 2	Homebirth	0.185672	0.0645708	2.87548	0.00411908	0.0589632	0.31238	0.0406627
Lactococcus piscium	Lactococcus 2	Breastfeeding %	0.64439	0.0874441	7.36917	3.57064e-13	0.472797	0.815984	2.57755e-11
Lactococcus piscium	Lactococcus 2	Alternative cohort	-0.263141	0.0677285	-3.88523	0.000108903	-0.396046	-0.130236	0.00196728
Lactococcus piscium	Lactococcus 2	Maternal higher edu.	-0.0224981	0.0625649	-0.359596	0.719225	-0.145271	0.100274	0.901036
Lactococcus piscium	Lactococcus 2	Maternal age at birth	-0.0461965	0.0318331	-1.45121	0.147033	-0.108663	0.0162703	0.466547
Lactococcus piscium	Lactococcus 2	Animals	-0.0775012	0.0593828	-1.30511	0.192152	-0.194029	0.0390268	0.520315
Lactococcus piscium	Lactococcus 2	Siblings	0.16056	0.0656501	2.44569	0.0146278	0.031733	0.289386	0.114933
Lactococcus piscium	Lactococcus 2	Readcount (depth)	0.0156794	0.0293022	0.535094	0.592703	-0.0418209	0.0731798	0.842144
Bifidobacterium longum	Bifidobacterium 01	Direct Abx	-2.04081	0.642698	-3.17538	0.0015418	-3.30199	-0.779631	0.017894
Bifidobacterium longum	Bifidobacterium 01	Antifungals	-1.24372	0.522894	-2.37853	0.0175675	-2.2698	-0.217632	0.132617
Bifidobacterium longum	Bifidobacterium 01	Abx via breastmilk	0.544397	0.763641	0.712897	0.476075	-0.954111	2.0429	0.798064
Bifidobacterium longum	Bifidobacterium 01	Pregnancy Abx	-0.0187899	0.274196	-0.0685274	0.945379	-0.55685	0.51927	0.986755
Bifidobacterium longum	Bifidobacterium 01	Gest. age at birth	-0.0321211	0.098035	-0.327649	0.743245	-0.224497	0.160255	0.904632
Bifidobacterium longum	Bifidobacterium 01	Age at fecal sample	0.173873	0.0974648	1.78396	0.0747313	-0.0173841	0.36513	0.338489
Bifidobacterium longum	Bifidobacterium 01	C-section	-1.29611	0.327908	-3.95267	8.26765e-05	-1.93957	-0.652651	0.00156543
Bifidobacterium longum	Bifidobacterium 01	Homebirth	0.175037	0.21483	0.81477	0.415397	-0.246528	0.596601	0.749661
Bifidobacterium longum	Bifidobacterium 01	Breastfeeding %	1.37727	0.29093	4.73403	2.51554e-06	0.806375	1.94817	7.85257e-05
Bifidobacterium longum	Bifidobacterium 01	Alternative cohort	-0.316317	0.225336	-1.40376	0.160698	-0.758497	0.125864	0.488697
Bifidobacterium longum	Bifidobacterium 01	Maternal higher edu.	0.0616361	0.208156	0.296105	0.767211	-0.346833	0.470105	0.916189
Bifidobacterium longum	Bifidobacterium 01	Maternal age at birth	0.0428885	0.10591	0.404952	0.685599	-0.164941	0.250718	0.887743
Bifidobacterium longum	Bifidobacterium 01	Animals	-0.159853	0.197569	-0.809102	0.418647	-0.547547	0.22784	0.751674
Bifidobacterium longum	Bifidobacterium 01	Siblings	1.20129	0.218421	5.4999	4.81672e-08	0.772681	1.6299	1.91838e-06
Bifidobacterium longum	Bifidobacterium 01	Readcount (depth)	-0.153412	0.0974896	-1.57362	0.115888	-0.344718	0.0378938	0.415448
Staphylococcus aureus	Staphylococcus 1	Direct Abx	-0.0534936	0.448478	-0.119278	0.905079	-0.933551	0.826564	0.976065
Staphylococcus aureus	Staphylococcus 1	Antifungals	-0.437935	0.364879	-1.20022	0.230335	-1.15394	0.278074	0.567243
Staphylococcus aureus	Staphylococcus 1	Abx via breastmilk	-1.08705	0.532873	-2.03998	0.0416123	-2.13272	-0.0413844	0.240441
Staphylococcus aureus	Staphylococcus 1	Pregnancy Abx	0.0687329	0.191335	0.359228	0.7195	-0.306728	0.444194	0.901036
Staphylococcus aureus	Staphylococcus 1	Gest. age at birth	-0.0878499	0.0684094	-1.28418	0.199374	-0.222091	0.0463912	0.529717
Staphylococcus aureus	Staphylococcus 1	Age at fecal sample	-0.310568	0.0680115	-4.56641	5.57426e-06	-0.444028	-0.177108	0.000153292
Staphylococcus aureus	Staphylococcus 1	C-section	0.265072	0.228816	1.15845	0.246955	-0.183938	0.714082	0.594641
Staphylococcus aureus	Staphylococcus 1	Homebirth	0.0895075	0.149909	0.597078	0.550589	-0.204662	0.383678	0.824807
Staphylococcus aureus	Staphylococcus 1	Breastfeeding %	2.0324	0.203013	10.0112	1.47781e-22	1.63402	2.43077	5.68958e-20
Staphylococcus aureus	Staphylococcus 1	Alternative cohort	-0.0491386	0.15724	-0.312506	0.754721	-0.357695	0.259418	0.911823
Staphylococcus aureus	Staphylococcus 1	Maternal higher edu.	0.376805	0.145253	2.59414	0.0096204	0.0917733	0.661837	0.0817027
Staphylococcus aureus	Staphylococcus 1	Maternal age at birth	-0.106281	0.0739046	-1.43808	0.150721	-0.251306	0.0387435	0.469773
Staphylococcus aureus	Staphylococcus 1	Animals	-0.00521541	0.137865	-0.0378299	0.969831	-0.27575	0.265319	0.993509
Staphylococcus aureus	Staphylococcus 1	Siblings	0.280928	0.152415	1.84318	0.0655965	-0.0181591	0.580016	0.314373
Staphylococcus aureus	Staphylococcus 1	Readcount (depth)	-0.131659	0.0680288	-1.93534	0.053228	-0.265153	0.00183541	0.282011
Enterobacteriaceae family	Enterobacteriaceae family 01	Direct Abx	0.110902	0.769222	0.144174	0.885392	-1.39856	1.62036	0.969315
Enterobacteriaceae family	Enterobacteriaceae family 01	Antifungals	0.755943	0.625833	1.2079	0.22737	-0.472143	1.98403	0.566769
Enterobacteriaceae family	Enterobacteriaceae family 01	Abx via breastmilk	-0.0972467	0.913974	-0.1064	0.915286	-1.89076	1.69626	0.979755
Enterobacteriaceae family	Enterobacteriaceae family 01	Pregnancy Abx	0.578266	0.328175	1.76207	0.0783613	-0.0657186	1.22225	0.342831
Enterobacteriaceae family	Enterobacteriaceae family 01	Gest. age at birth	0.0565227	0.117334	0.481723	0.630107	-0.173725	0.286771	0.854296
Enterobacteriaceae family	Enterobacteriaceae family 01	Age at fecal sample	-0.168738	0.116652	-1.44651	0.148346	-0.397647	0.0601707	0.468925
Enterobacteriaceae family	Enterobacteriaceae family 01	C-section	-0.0660641	0.392461	-0.168333	0.866355	-0.836198	0.70407	0.962267
Enterobacteriaceae family	Enterobacteriaceae family 01	Homebirth	-0.62482	0.257122	-2.43006	0.0152702	-1.12938	-0.120265	0.119169
Enterobacteriaceae family	Enterobacteriaceae family 01	Breastfeeding %	-1.50814	0.348204	-4.33119	1.63128e-05	-2.19142	-0.824849	0.000384516
Enterobacteriaceae family	Enterobacteriaceae family 01	Alternative cohort	-0.381243	0.269696	-1.4136	0.157787	-0.910473	0.147987	0.482562
Enterobacteriaceae family	Enterobacteriaceae family 01	Maternal higher edu.	-0.0276134	0.249135	-0.110837	0.911768	-0.516495	0.461268	0.976894
Enterobacteriaceae family	Enterobacteriaceae family 01	Maternal age at birth	0.243842	0.12676	1.92365	0.0546796	-0.00490157	0.492585	0.283984
Enterobacteriaceae family	Enterobacteriaceae family 01	Animals	-0.25436	0.236463	-1.07568	0.282326	-0.718376	0.209656	0.630601
Enterobacteriaceae family	Enterobacteriaceae family 01	Siblings	0.249125	0.26142	0.952971	0.340833	-0.263864	0.762115	0.691897
Enterobacteriaceae family	Enterobacteriaceae family 01	Readcount (depth)	-0.239532	0.116682	-2.05287	0.0403431	-0.468499	-0.0105652	0.237736
Bacteroides thetaiotaomicron	Bacteroides 03	Direct Abx	-0.845983	0.574373	-1.47288	0.141096	-1.97309	0.281122	0.454111
Bacteroides thetaiotaomicron	Bacteroides 03	Antifungals	0.319606	0.467306	0.683932	0.494176	-0.597399	1.23661	0.813053
Bacteroides thetaiotaomicron	Bacteroides 03	Abx via breastmilk	-0.400941	0.682459	-0.587494	0.557004	-1.74014	0.938263	0.824807
Bacteroides thetaiotaomicron	Bacteroides 03	Pregnancy Abx	-0.253371	0.245046	-1.03397	0.301398	-0.73423	0.227489	0.653694
Bacteroides thetaiotaomicron	Bacteroides 03	Gest. age at birth	-0.0457283	0.087613	-0.521935	0.60183	-0.217653	0.126196	0.842144
Bacteroides thetaiotaomicron	Bacteroides 03	Age at fecal sample	0.0683639	0.0871034	0.784859	0.432721	-0.102561	0.239289	0.764208
Bacteroides thetaiotaomicron	Bacteroides 03	C-section	-0.967124	0.293048	-3.30022	0.000999947	-1.54218	-0.392069	0.0124187
Bacteroides thetaiotaomicron	Bacteroides 03	Homebirth	0.24648	0.191991	1.28381	0.199504	-0.130268	0.623228	0.529717
Bacteroides thetaiotaomicron	Bacteroides 03	Breastfeeding %	-1.11461	0.260002	-4.28695	1.98527e-05	-1.62482	-0.604407	0.000458598
Bacteroides thetaiotaomicron	Bacteroides 03	Alternative cohort	0.0369154	0.20138	0.183312	0.85459	-0.358257	0.432088	0.956446
Bacteroides thetaiotaomicron	Bacteroides 03	Maternal higher edu.	0.0931365	0.186027	0.50066	0.616719	-0.271909	0.458182	0.848692
Bacteroides thetaiotaomicron	Bacteroides 03	Maternal age at birth	-0.0611475	0.0946509	-0.646031	0.518406	-0.246883	0.124588	0.820394
Bacteroides thetaiotaomicron	Bacteroides 03	Animals	-0.436464	0.176566	-2.47196	0.0136015	-0.782942	-0.0899856	0.109096
Bacteroides thetaiotaomicron	Bacteroides 03	Siblings	-0.0920351	0.195201	-0.47149	0.637393	-0.475081	0.291011	0.86104
Bacteroides thetaiotaomicron	Bacteroides 03	Readcount (depth)	0.0444731	0.0871256	0.510447	0.60985	-0.126495	0.215441	0.845751
Bacteroides dorei	Bacteroides 01	Direct Abx	-3.21149	0.773618	-4.15125	3.58605e-05	-4.72957	-1.6934	0.000762161
Bacteroides dorei	Bacteroides 01	Antifungals	-0.0324733	0.629411	-0.0515932	0.958863	-1.26758	1.20263	0.992914
Bacteroides dorei	Bacteroides 01	Abx via breastmilk	-0.149415	0.919198	-0.16255	0.870906	-1.95318	1.65435	0.962612
Bacteroides dorei	Bacteroides 01	Pregnancy Abx	0.0942716	0.330051	0.285628	0.775222	-0.553394	0.741937	0.916189
Bacteroides dorei	Bacteroides 01	Gest. age at birth	-0.0793776	0.118005	-0.672662	0.501317	-0.310941	0.152186	0.813053
Bacteroides dorei	Bacteroides 01	Age at fecal sample	0.42363	0.117319	3.61093	0.00032013	0.193413	0.653847	0.00476052
Bacteroides dorei	Bacteroides 01	C-section	-3.32594	0.394704	-8.42642	1.21742e-16	-4.10048	-2.55141	1.75764e-14
Bacteroides dorei	Bacteroides 01	Homebirth	0.195767	0.258591	0.757054	0.449195	-0.311672	0.703207	0.782013
Bacteroides dorei	Bacteroides 01	Breastfeeding %	-1.58643	0.350194	-4.53015	6.59908e-06	-2.27362	-0.899238	0.000173226
Bacteroides dorei	Bacteroides 01	Alternative cohort	0.258727	0.271238	0.953878	0.340374	-0.273527	0.790982	0.691897
Bacteroides dorei	Bacteroides 01	Maternal higher edu.	-0.37072	0.250559	-1.47957	0.139299	-0.862396	0.120956	0.454111
Bacteroides dorei	Bacteroides 01	Maternal age at birth	0.226079	0.127484	1.77339	0.0764663	-0.0240859	0.476245	0.342083
Bacteroides dorei	Bacteroides 01	Animals	-0.457824	0.237815	-1.92513	0.054494	-0.924493	0.00884402	0.283984
Bacteroides dorei	Bacteroides 01	Siblings	-0.0871765	0.262914	-0.331578	0.740277	-0.603098	0.428745	0.904632
Bacteroides dorei	Bacteroides 01	Readcount (depth)	0.205315	0.117349	1.74962	0.0804886	-0.0249604	0.435591	0.347859
Bacteroides fragilis	Bacteroides 02	Direct Abx	-0.990443	0.686421	-1.44291	0.149357	-2.33742	0.356535	0.468925
Bacteroides fragilis	Bacteroides 02	Antifungals	0.449369	0.558468	0.804647	0.421213	-0.646523	1.54526	0.752854
Bacteroides fragilis	Bacteroides 02	Abx via breastmilk	0.438512	0.815592	0.537661	0.59093	-1.16194	2.03897	0.842144
Bacteroides fragilis	Bacteroides 02	Pregnancy Abx	0.293914	0.29285	1.00363	0.315796	-0.280751	0.868578	0.663785
Bacteroides fragilis	Bacteroides 02	Gest. age at birth	0.13534	0.104704	1.29259	0.196449	-0.0701237	0.340803	0.52517
Bacteroides fragilis	Bacteroides 02	Age at fecal sample	-0.0223461	0.104095	-0.214669	0.830069	-0.226615	0.181922	0.944592
Bacteroides fragilis	Bacteroides 02	C-section	-1.1232	0.350216	-3.20716	0.00138272	-1.81043	-0.435964	0.0166358
Bacteroides fragilis	Bacteroides 02	Homebirth	-0.151812	0.229445	-0.661651	0.508346	-0.602056	0.298432	0.813808
Bacteroides fragilis	Bacteroides 02	Breastfeeding %	-0.622346	0.310722	-2.0029	0.0454555	-1.23208	-0.0126088	0.25486
Bacteroides fragilis	Bacteroides 02	Alternative cohort	-0.279394	0.240665	-1.16092	0.245948	-0.751656	0.192869	0.594641
Bacteroides fragilis	Bacteroides 02	Maternal higher edu.	0.200172	0.222317	0.900388	0.368129	-0.236086	0.636429	0.71588
Bacteroides fragilis	Bacteroides 02	Maternal age at birth	-0.0214136	0.113115	-0.189308	0.84989	-0.243382	0.200555	0.953449
Bacteroides fragilis	Bacteroides 02	Animals	-0.541932	0.21101	-2.56828	0.0103635	-0.956001	-0.127863	0.0867383
Bacteroides fragilis	Bacteroides 02	Siblings	-0.360886	0.23328	-1.54701	0.122175	-0.818656	0.0968839	0.425037
Bacteroides fragilis	Bacteroides 02	Readcount (depth)	-0.0551563	0.104122	-0.529728	0.596417	-0.259477	0.149164	0.842144
Bacteroides uniformis	Bacteroides 06	Direct Abx	-0.918878	0.453123	-2.02788	0.0428355	-1.80805	-0.029705	0.244926
Bacteroides uniformis	Bacteroides 06	Antifungals	-0.16759	0.368658	-0.454594	0.6495	-0.891015	0.555836	0.864996
Bacteroides uniformis	Bacteroides 06	Abx via breastmilk	-0.26264	0.538392	-0.487824	0.625781	-1.31914	0.793858	0.854296
Bacteroides uniformis	Bacteroides 06	Pregnancy Abx	-0.132234	0.193317	-0.684029	0.494114	-0.511585	0.247116	0.813053
Bacteroides uniformis	Bacteroides 06	Gest. age at birth	0.0506749	0.0691179	0.733166	0.463628	-0.0849566	0.186306	0.789578
Bacteroides uniformis	Bacteroides 06	Age at fecal sample	-0.00788089	0.0687159	-0.114688	0.908715	-0.142723	0.126962	0.976575
Bacteroides uniformis	Bacteroides 06	C-section	-1.05361	0.231186	-4.55743	5.81281e-06	-1.50727	-0.599952	0.000156135
Bacteroides uniformis	Bacteroides 06	Homebirth	-0.267669	0.151462	-1.76723	0.0774914	-0.564886	0.029548	0.342083
Bacteroides uniformis	Bacteroides 06	Breastfeeding %	-0.989955	0.205115	-4.82633	1.60575e-06	-1.39246	-0.587453	5.62011e-05
Bacteroides uniformis	Bacteroides 06	Alternative cohort	0.133631	0.158869	0.841139	0.40047	-0.178121	0.445383	0.748155
Bacteroides uniformis	Bacteroides 06	Maternal higher edu.	0.164075	0.146757	1.118	0.263831	-0.123909	0.452059	0.614365
Bacteroides uniformis	Bacteroides 06	Maternal age at birth	0.0315518	0.0746701	0.422549	0.672714	-0.114975	0.178078	0.880935
Bacteroides uniformis	Bacteroides 06	Animals	-0.228373	0.139293	-1.63952	0.101417	-0.50171	0.0449637	0.395732
Bacteroides uniformis	Bacteroides 06	Siblings	-0.205531	0.153994	-1.33467	0.182285	-0.507717	0.0966538	0.51694
Bacteroides uniformis	Bacteroides 06	Readcount (depth)	0.0401604	0.0687334	0.584291	0.559155	-0.0947167	0.175037	0.824807
Sutterella wadsworthensis	Sutterella 1	Direct Abx	-0.457934	0.400358	-1.14381	0.252974	-1.24357	0.327697	0.597514
Sutterella wadsworthensis	Sutterella 1	Antifungals	-0.141495	0.325729	-0.434396	0.664094	-0.780679	0.497689	0.875603
Sutterella wadsworthensis	Sutterella 1	Abx via breastmilk	-0.317356	0.475698	-0.667137	0.504837	-1.25083	0.616116	0.813053
Sutterella wadsworthensis	Sutterella 1	Pregnancy Abx	0.216252	0.170806	1.26607	0.205781	-0.118924	0.551428	0.541154
Sutterella wadsworthensis	Sutterella 1	Gest. age at birth	0.0368093	0.0610693	0.602746	0.546813	-0.0830282	0.156647	0.824503
Sutterella wadsworthensis	Sutterella 1	Age at fecal sample	0.134845	0.0607141	2.22099	0.0265733	0.0157049	0.253986	0.186013
Sutterella wadsworthensis	Sutterella 1	C-section	-0.386564	0.204265	-1.89246	0.0587157	-0.787397	0.0142695	0.296847
Sutterella wadsworthensis	Sutterella 1	Homebirth	0.140863	0.133825	1.05259	0.29278	-0.121744	0.403469	0.640457
Sutterella wadsworthensis	Sutterella 1	Breastfeeding %	0.371137	0.18123	2.04787	0.0408312	0.0155047	0.726768	0.239125
Sutterella wadsworthensis	Sutterella 1	Alternative cohort	0.235632	0.140369	1.67866	0.0935282	-0.0398171	0.511081	0.378638
Sutterella wadsworthensis	Sutterella 1	Maternal higher edu.	-0.116061	0.129668	-0.895069	0.370964	-0.370511	0.138388	0.717224
Sutterella wadsworthensis	Sutterella 1	Maternal age at birth	0.0045574	0.065975	0.0690777	0.944941	-0.124907	0.134021	0.986755
Sutterella wadsworthensis	Sutterella 1	Animals	-0.116177	0.123072	-0.943977	0.345408	-0.357685	0.12533	0.691897
Sutterella wadsworthensis	Sutterella 1	Siblings	0.355276	0.136062	2.61114	0.00915804	0.0882799	0.622273	0.0789369
Sutterella wadsworthensis	Sutterella 1	Readcount (depth)	0.0413929	0.0607296	0.681593	0.495653	-0.0777781	0.160564	0.813053
Streptococcus salivarius	Streptococcus 1	Direct Abx	-0.275718	0.534702	-0.515649	0.606213	-1.32497	0.773538	0.843585
Streptococcus salivarius	Streptococcus 1	Antifungals	-0.406076	0.43503	-0.933444	0.350814	-1.25974	0.447592	0.695973
Streptococcus salivarius	Streptococcus 1	Abx via breastmilk	-0.90991	0.635322	-1.4322	0.152396	-2.15662	0.336796	0.470635
Streptococcus salivarius	Streptococcus 1	Pregnancy Abx	0.261691	0.228121	1.14716	0.251589	-0.185956	0.709338	0.597514
Streptococcus salivarius	Streptococcus 1	Gest. age at birth	-0.227265	0.0815616	-2.78642	0.00542949	-0.387315	-0.0672145	0.0514021
Streptococcus salivarius	Streptococcus 1	Age at fecal sample	-0.102343	0.0810873	-1.26213	0.207194	-0.261462	0.0567766	0.541424
Streptococcus salivarius	Streptococcus 1	C-section	0.562997	0.272808	2.06371	0.0393003	0.0276611	1.09833	0.233979
Streptococcus salivarius	Streptococcus 1	Homebirth	0.36456	0.178731	2.03972	0.0416388	0.0138332	0.715287	0.240441
Streptococcus salivarius	Streptococcus 1	Breastfeeding %	-0.388861	0.242044	-1.60657	0.108461	-0.863828	0.0861065	0.405414
Streptococcus salivarius	Streptococcus 1	Alternative cohort	0.173725	0.187471	0.926674	0.354317	-0.194154	0.541603	0.698356
Streptococcus salivarius	Streptococcus 1	Maternal higher edu.	0.304246	0.173179	1.75683	0.0792497	-0.0355858	0.644078	0.344111
Streptococcus salivarius	Streptococcus 1	Maternal age at birth	-0.0645225	0.0881134	-0.732267	0.464176	-0.237429	0.108384	0.789578
Streptococcus salivarius	Streptococcus 1	Animals	0.103956	0.16437	0.63245	0.527236	-0.218591	0.426503	0.820394
Streptococcus salivarius	Streptococcus 1	Siblings	0.361273	0.181718	1.98809	0.0470715	0.00468354	0.717862	0.256451
Streptococcus salivarius	Streptococcus 1	Readcount (depth)	-0.176517	0.0811079	-2.17632	0.0297628	-0.335677	-0.0173572	0.196434
Lactobacillus casei	Lactobacillus 2	Direct Abx	0.189154	0.404252	0.46791	0.63995	-0.604118	0.982425	0.862114
Lactobacillus casei	Lactobacillus 2	Antifungals	0.0533706	0.328897	0.162272	0.871124	-0.59203	0.698771	0.962612
Lactobacillus casei	Lactobacillus 2	Abx via breastmilk	0.601201	0.480324	1.25166	0.210985	-0.341349	1.54375	0.546386
Lactobacillus casei	Lactobacillus 2	Pregnancy Abx	0.149105	0.172467	0.864543	0.387495	-0.18933	0.487541	0.737326
Lactobacillus casei	Lactobacillus 2	Gest. age at birth	-0.0418029	0.0616633	-0.677922	0.497976	-0.162806	0.0792001	0.813053
Lactobacillus casei	Lactobacillus 2	Age at fecal sample	0.0012645	0.0613046	0.0206265	0.983548	-0.119035	0.121564	0.993913
Lactobacillus casei	Lactobacillus 2	C-section	0.333035	0.206251	1.6147	0.106688	-0.0716966	0.737766	0.405343
Lactobacillus casei	Lactobacillus 2	Homebirth	0.03036	0.135126	0.224679	0.822274	-0.234801	0.295521	0.942189
Lactobacillus casei	Lactobacillus 2	Breastfeeding %	1.19646	0.182993	6.53829	9.87064e-11	0.83737	1.55555	4.95678e-09
Lactobacillus casei	Lactobacillus 2	Alternative cohort	0.197758	0.141734	1.39527	0.163242	-0.0803704	0.475886	0.49044
Lactobacillus casei	Lactobacillus 2	Maternal higher edu.	-0.0379929	0.130929	-0.29018	0.771738	-0.294917	0.218931	0.916189
Lactobacillus casei	Lactobacillus 2	Maternal age at birth	-0.100075	0.0666166	-1.50226	0.133343	-0.230799	0.0306477	0.443837
Lactobacillus casei	Lactobacillus 2	Animals	-0.0156168	0.124269	-0.125669	0.900019	-0.259473	0.228239	0.976065
Lactobacillus casei	Lactobacillus 2	Siblings	0.127746	0.137385	0.929839	0.352677	-0.141847	0.397339	0.696312
Lactobacillus casei	Lactobacillus 2	Readcount (depth)	0.0332382	0.0613202	0.542043	0.587909	-0.0870917	0.153568	0.839567
[Ruminococcus] gnavus	[Ruminococcus] gnavus group 1	Direct Abx	0.0170777	0.516164	0.0330859	0.973613	-0.9958	1.02996	0.993509
[Ruminococcus] gnavus	[Ruminococcus] gnavus group 1	Antifungals	-0.168866	0.419947	-0.402113	0.687686	-0.992937	0.655205	0.887888
[Ruminococcus] gnavus	[Ruminococcus] gnavus group 1	Abx via breastmilk	1.94658	0.613296	3.17397	0.00154926	0.743097	3.15006	0.017894
[Ruminococcus] gnavus	[Ruminococcus] gnavus group 1	Pregnancy Abx	-0.0852707	0.220212	-0.387221	0.698675	-0.517397	0.346856	0.893492
[Ruminococcus] gnavus	[Ruminococcus] gnavus group 1	Gest. age at birth	0.0132751	0.0787339	0.168607	0.86614	-0.141226	0.167776	0.962267
[Ruminococcus] gnavus	[Ruminococcus] gnavus group 1	Age at fecal sample	0.00383698	0.0782759	0.0490187	0.960914	-0.149765	0.157439	0.992914
[Ruminococcus] gnavus	[Ruminococcus] gnavus group 1	C-section	-0.0206332	0.263349	-0.0783491	0.937566	-0.537409	0.496143	0.986237
[Ruminococcus] gnavus	[Ruminococcus] gnavus group 1	Homebirth	-0.0890416	0.172534	-0.516082	0.60591	-0.427608	0.249525	0.843585
[Ruminococcus] gnavus	[Ruminococcus] gnavus group 1	Breastfeeding %	-0.944942	0.233652	-4.04423	5.64999e-05	-1.40344	-0.486443	0.00112513
[Ruminococcus] gnavus	[Ruminococcus] gnavus group 1	Alternative cohort	-0.35894	0.180972	-1.98341	0.0475929	-0.714065	-0.00381623	0.258074
[Ruminococcus] gnavus	[Ruminococcus] gnavus group 1	Maternal higher edu.	-0.107697	0.167174	-0.644221	0.519579	-0.435747	0.220352	0.820394
[Ruminococcus] gnavus	[Ruminococcus] gnavus group 1	Maternal age at birth	0.0901056	0.0850585	1.05934	0.2897	-0.0768064	0.257018	0.636129
[Ruminococcus] gnavus	[Ruminococcus] gnavus group 1	Animals	-0.0673452	0.158672	-0.424431	0.671342	-0.37871	0.244019	0.880709
[Ruminococcus] gnavus	[Ruminococcus] gnavus group 1	Siblings	0.111789	0.175418	0.637272	0.524092	-0.232437	0.456015	0.820394
[Ruminococcus] gnavus	[Ruminococcus] gnavus group 1	Readcount (depth)	-0.0866682	0.0782959	-1.10693	0.268587	-0.24031	0.0669734	0.619564
Bifidobacterium adolescentis	Bifidobacterium 03	Direct Abx	-1.63023	0.559884	-2.91174	0.00367344	-2.72891	-0.531563	0.0372177
Bifidobacterium adolescentis	Bifidobacterium 03	Antifungals	-0.260806	0.455518	-0.572549	0.567078	-1.15468	0.633065	0.829394
Bifidobacterium adolescentis	Bifidobacterium 03	Abx via breastmilk	-1.24069	0.665243	-1.86501	0.06247	-2.54611	0.0647332	0.311004
Bifidobacterium adolescentis	Bifidobacterium 03	Pregnancy Abx	-0.304033	0.238865	-1.27282	0.203374	-0.772762	0.164696	0.537522
Bifidobacterium adolescentis	Bifidobacterium 03	Gest. age at birth	0.103357	0.0854028	1.21023	0.226474	-0.0642306	0.270945	0.566769
Bifidobacterium adolescentis	Bifidobacterium 03	Age at fecal sample	0.0759367	0.0849061	0.894361	0.371342	-0.0906762	0.24255	0.717224
Bifidobacterium adolescentis	Bifidobacterium 03	C-section	-1.03731	0.285656	-3.63132	0.000296165	-1.59786	-0.47676	0.00450092
Bifidobacterium adolescentis	Bifidobacterium 03	Homebirth	0.151448	0.187148	0.809245	0.418565	-0.215796	0.518693	0.751674
Bifidobacterium adolescentis	Bifidobacterium 03	Breastfeeding %	-0.782373	0.253443	-3.08698	0.00207726	-1.27971	-0.285037	0.0227914
Bifidobacterium adolescentis	Bifidobacterium 03	Alternative cohort	0.11777	0.1963	0.599946	0.548677	-0.267434	0.502974	0.824807
Bifidobacterium adolescentis	Bifidobacterium 03	Maternal higher edu.	-0.336753	0.181334	-1.85708	0.0635909	-0.692589	0.0190832	0.312333
Bifidobacterium adolescentis	Bifidobacterium 03	Maternal age at birth	0.0521864	0.0922632	0.565626	0.571774	-0.128863	0.233236	0.829822
Bifidobacterium adolescentis	Bifidobacterium 03	Animals	-0.235328	0.172111	-1.3673	0.171837	-0.573065	0.10241	0.5007
Bifidobacterium adolescentis	Bifidobacterium 03	Siblings	-0.0503331	0.190276	-0.264526	0.791428	-0.423716	0.32305	0.921472
Bifidobacterium adolescentis	Bifidobacterium 03	Readcount (depth)	0.0909732	0.0849278	1.07118	0.284343	-0.0756822	0.257629	0.630601
Bacteroides ovatus	Bacteroides 08	Direct Abx	-0.746505	0.403299	-1.851	0.0644623	-1.53791	0.0448964	0.312333
Bacteroides ovatus	Bacteroides 08	Antifungals	-0.195263	0.328121	-0.595095	0.551914	-0.839142	0.448616	0.824807
Bacteroides ovatus	Bacteroides 08	Abx via breastmilk	-0.873048	0.479192	-1.82192	0.0687638	-1.81338	0.0672801	0.323907
Bacteroides ovatus	Bacteroides 08	Pregnancy Abx	0.310905	0.17206	1.80695	0.0710679	-0.0267327	0.648543	0.327025
Bacteroides ovatus	Bacteroides 08	Gest. age at birth	0.0447008	0.0615179	0.72663	0.467621	-0.076017	0.165419	0.794181
Bacteroides ovatus	Bacteroides 08	Age at fecal sample	0.144048	0.0611601	2.35525	0.0187009	0.0240319	0.264063	0.139352
Bacteroides ovatus	Bacteroides 08	C-section	-0.774732	0.205765	-3.76512	0.000176091	-1.17851	-0.370954	0.00294761
Bacteroides ovatus	Bacteroides 08	Homebirth	0.174985	0.134808	1.29803	0.194573	-0.0895509	0.43952	0.52385
Bacteroides ovatus	Bacteroides 08	Breastfeeding %	0.0621533	0.182561	0.340451	0.733587	-0.296091	0.420397	0.902336
Bacteroides ovatus	Bacteroides 08	Alternative cohort	0.0570306	0.1414	0.403327	0.686793	-0.220442	0.334503	0.887888
Bacteroides ovatus	Bacteroides 08	Maternal higher edu.	-0.0727394	0.13062	-0.556878	0.577734	-0.329058	0.183579	0.834117
Bacteroides ovatus	Bacteroides 08	Maternal age at birth	0.0979194	0.0664596	1.47337	0.140964	-0.0324955	0.228334	0.454111
Bacteroides ovatus	Bacteroides 08	Animals	0.00787284	0.123976	0.0635027	0.949379	-0.235409	0.251154	0.989296
Bacteroides ovatus	Bacteroides 08	Siblings	0.0560063	0.137061	0.408623	0.682903	-0.212951	0.324964	0.887509
Bacteroides ovatus	Bacteroides 08	Readcount (depth)	-0.0998604	0.0611757	-1.63235	0.102917	-0.219907	0.0201858	0.399959
Veillonella sp	Veillonella 2	Direct Abx	0.287315	0.467542	0.614523	0.539009	-0.630151	1.20478	0.820394
Veillonella sp	Veillonella 2	Antifungals	-0.112306	0.380389	-0.29524	0.767871	-0.858751	0.634138	0.916189
Veillonella sp	Veillonella 2	Abx via breastmilk	-0.0462593	0.555524	-0.0832715	0.933652	-1.13638	1.04386	0.986237
Veillonella sp	Veillonella 2	Pregnancy Abx	0.312149	0.199468	1.5649	0.11792	-0.0792724	0.70357	0.415448
Veillonella sp	Veillonella 2	Gest. age at birth	-0.0151882	0.0713172	-0.212967	0.831396	-0.155135	0.124759	0.944592
Veillonella sp	Veillonella 2	Age at fecal sample	-0.155235	0.0709024	-2.18942	0.0287953	-0.294368	-0.0161017	0.193669
Veillonella sp	Veillonella 2	C-section	0.00641202	0.238542	0.02688	0.978561	-0.461684	0.474508	0.993509
Veillonella sp	Veillonella 2	Homebirth	0.176192	0.156281	1.1274	0.259841	-0.130482	0.482866	0.607522
Veillonella sp	Veillonella 2	Breastfeeding %	-0.638674	0.211642	-3.0177	0.00261096	-1.05398	-0.223364	0.0274151
Veillonella sp	Veillonella 2	Alternative cohort	0.213842	0.163924	1.30452	0.192356	-0.10783	0.535514	0.520315
Veillonella sp	Veillonella 2	Maternal higher edu.	0.0859586	0.151427	0.567658	0.570394	-0.211189	0.383106	0.829822
Veillonella sp	Veillonella 2	Maternal age at birth	-0.10104	0.0770461	-1.31142	0.190013	-0.252229	0.050149	0.519266
Veillonella sp	Veillonella 2	Animals	0.0907697	0.143725	0.631551	0.527823	-0.191265	0.372804	0.820394
Veillonella sp	Veillonella 2	Siblings	0.109336	0.158894	0.688107	0.491544	-0.202465	0.421137	0.813053
Veillonella sp	Veillonella 2	Readcount (depth)	0.0180562	0.0709205	0.254597	0.799086	-0.121113	0.157225	0.927241
Lactobacillus gasseri	Lactobacillus 1	Direct Abx	0.555291	0.468049	1.18639	0.235746	-0.363172	1.47375	0.574445
Lactobacillus gasseri	Lactobacillus 1	Antifungals	-0.291968	0.380802	-0.766719	0.443428	-1.03922	0.455287	0.778358
Lactobacillus gasseri	Lactobacillus 1	Abx via breastmilk	-0.301322	0.556127	-0.541823	0.58806	-1.39262	0.789977	0.839567
Lactobacillus gasseri	Lactobacillus 1	Pregnancy Abx	0.295397	0.199685	1.47932	0.139368	-0.0964486	0.687243	0.454111
Lactobacillus gasseri	Lactobacillus 1	Gest. age at birth	-0.0631076	0.0713947	-0.883925	0.376947	-0.203207	0.0769916	0.72322
Lactobacillus gasseri	Lactobacillus 1	Age at fecal sample	-0.0665451	0.0709794	-0.937526	0.348713	-0.205829	0.0727393	0.694844
Lactobacillus gasseri	Lactobacillus 1	C-section	0.0512811	0.238801	0.214744	0.83001	-0.417323	0.519885	0.944592
Lactobacillus gasseri	Lactobacillus 1	Homebirth	0.0529123	0.156451	0.338203	0.73528	-0.254095	0.35992	0.902496
Lactobacillus gasseri	Lactobacillus 1	Breastfeeding %	0.917884	0.211872	4.33226	1.62351e-05	0.502124	1.33364	0.000384516
Lactobacillus gasseri	Lactobacillus 1	Alternative cohort	0.227254	0.164102	1.38483	0.16641	-0.0947667	0.549276	0.496502
Lactobacillus gasseri	Lactobacillus 1	Maternal higher edu.	0.111418	0.151591	0.734987	0.462518	-0.186053	0.408888	0.789083
Lactobacillus gasseri	Lactobacillus 1	Maternal age at birth	-0.0261638	0.0771298	-0.339219	0.734516	-0.177517	0.125189	0.902496
Lactobacillus gasseri	Lactobacillus 1	Animals	0.0665689	0.143881	0.462666	0.643703	-0.215772	0.348909	0.862114
Lactobacillus gasseri	Lactobacillus 1	Siblings	0.254398	0.159066	1.59932	0.110062	-0.0577408	0.566537	0.408539
Lactobacillus gasseri	Lactobacillus 1	Readcount (depth)	0.0573865	0.0709975	0.808289	0.419115	-0.0819334	0.196706	0.751674
Streptococcus salivarius	Streptococcus 3	Direct Abx	-0.274182	0.285989	-0.958717	0.337931	-0.835384	0.287019	0.691897
Streptococcus salivarius	Streptococcus 3	Antifungals	-0.258432	0.232679	-1.11068	0.26697	-0.715022	0.198158	0.617936
Streptococcus salivarius	Streptococcus 3	Abx via breastmilk	-0.346936	0.339806	-1.02098	0.307508	-1.01375	0.319873	0.653694
Streptococcus salivarius	Streptococcus 3	Pregnancy Abx	0.0640029	0.122012	0.524561	0.600003	-0.175424	0.30343	0.842144
Streptococcus salivarius	Streptococcus 3	Gest. age at birth	-0.067695	0.0436238	-1.55179	0.121026	-0.153299	0.0179089	0.422312
Streptococcus salivarius	Streptococcus 3	Age at fecal sample	-0.0702288	0.0433701	-1.61929	0.105697	-0.155335	0.0148771	0.405343
Streptococcus salivarius	Streptococcus 3	C-section	0.104722	0.145913	0.717702	0.473107	-0.181606	0.39105	0.797344
Streptococcus salivarius	Streptococcus 3	Homebirth	0.0283733	0.0955953	0.296807	0.766675	-0.159215	0.215962	0.916189
Streptococcus salivarius	Streptococcus 3	Breastfeeding %	-0.158359	0.129459	-1.22324	0.221525	-0.412398	0.0956804	0.559872
Streptococcus salivarius	Streptococcus 3	Alternative cohort	-0.185483	0.10027	-1.84983	0.06463	-0.382246	0.011279	0.312333
Streptococcus salivarius	Streptococcus 3	Maternal higher edu.	0.00869433	0.0926257	0.0938652	0.925235	-0.173067	0.190456	0.98477
Streptococcus salivarius	Streptococcus 3	Maternal age at birth	-0.0248219	0.0471281	-0.526691	0.598524	-0.117302	0.0676584	0.842144
Streptococcus salivarius	Streptococcus 3	Animals	0.193284	0.0879146	2.19854	0.0281372	0.0207672	0.3658	0.192299
Streptococcus salivarius	Streptococcus 3	Siblings	0.104424	0.0971932	1.0744	0.282901	-0.0863	0.295149	0.630601
Streptococcus salivarius	Streptococcus 3	Readcount (depth)	0.0105734	0.0433811	0.243732	0.807488	-0.0745543	0.095701	0.929859
Haemophilus parainfluenzae	Haemophilus 1	Direct Abx	-0.27114	0.471306	-0.575294	0.565221	-1.19599	0.653714	0.829394
Haemophilus parainfluenzae	Haemophilus 1	Antifungals	-0.837634	0.383452	-2.18446	0.0291584	-1.59009	-0.0851792	0.194016
Haemophilus parainfluenzae	Haemophilus 1	Abx via breastmilk	0.950022	0.559997	1.69648	0.0901041	-0.148871	2.04892	0.369044
Haemophilus parainfluenzae	Haemophilus 1	Pregnancy Abx	0.0725725	0.201075	0.360923	0.718232	-0.322	0.467145	0.901036
Haemophilus parainfluenzae	Haemophilus 1	Gest. age at birth	0.00849213	0.0718915	0.118124	0.905993	-0.132582	0.149566	0.97614
Haemophilus parainfluenzae	Haemophilus 1	Age at fecal sample	-0.0996016	0.0714733	-1.39355	0.163761	-0.239855	0.040652	0.49044
Haemophilus parainfluenzae	Haemophilus 1	C-section	0.0396827	0.240463	0.165026	0.868956	-0.432182	0.511548	0.962267
Haemophilus parainfluenzae	Haemophilus 1	Homebirth	0.141803	0.15754	0.900107	0.368278	-0.167341	0.450946	0.71588
Haemophilus parainfluenzae	Haemophilus 1	Breastfeeding %	1.98398	0.213346	9.29936	8.51348e-20	1.56533	2.40264	2.45827e-17
Haemophilus parainfluenzae	Haemophilus 1	Alternative cohort	0.149443	0.165244	0.904378	0.366011	-0.174819	0.473705	0.715796
Haemophilus parainfluenzae	Haemophilus 1	Maternal higher edu.	-0.137977	0.152646	-0.9039	0.366265	-0.437517	0.161564	0.715796
Haemophilus parainfluenzae	Haemophilus 1	Maternal age at birth	-0.0828857	0.0776665	-1.0672	0.286137	-0.235292	0.0695208	0.633119
Haemophilus parainfluenzae	Haemophilus 1	Animals	-0.108775	0.144882	-0.750784	0.452958	-0.39308	0.17553	0.782013
Haemophilus parainfluenzae	Haemophilus 1	Siblings	-0.100724	0.160173	-0.628845	0.529593	-0.415035	0.213587	0.820394
Haemophilus parainfluenzae	Haemophilus 1	Readcount (depth)	-0.0248487	0.0714916	-0.347576	0.728231	-0.165138	0.115441	0.90218
Bifidobacterium longum	Bifidobacterium 14	Direct Abx	-0.197646	0.242333	-0.815599	0.414922	-0.673181	0.277888	0.749661
Bifidobacterium longum	Bifidobacterium 14	Antifungals	-0.225768	0.19716	-1.1451	0.25244	-0.61266	0.161124	0.597514
Bifidobacterium longum	Bifidobacterium 14	Abx via breastmilk	-0.139086	0.287935	-0.483048	0.629167	-0.704108	0.425935	0.854296
Bifidobacterium longum	Bifidobacterium 14	Pregnancy Abx	-0.0653814	0.103387	-0.632394	0.527273	-0.26826	0.137497	0.820394
Bifidobacterium longum	Bifidobacterium 14	Gest. age at birth	-0.0127987	0.0369647	-0.346242	0.729233	-0.0853352	0.0597378	0.90218
Bifidobacterium longum	Bifidobacterium 14	Age at fecal sample	0.077531	0.0367497	2.10971	0.0351296	0.00541643	0.149646	0.214681
Bifidobacterium longum	Bifidobacterium 14	C-section	0.00603084	0.12364	0.0487776	0.961106	-0.236589	0.248651	0.992914
Bifidobacterium longum	Bifidobacterium 14	Homebirth	0.0773729	0.0810027	0.955189	0.339711	-0.0815804	0.236326	0.691897
Bifidobacterium longum	Bifidobacterium 14	Breastfeeding %	0.721917	0.109697	6.58101	7.49953e-11	0.506656	0.937177	3.93725e-09
Bifidobacterium longum	Bifidobacterium 14	Alternative cohort	0.0233889	0.0849641	0.27528	0.783158	-0.143338	0.190116	0.918322
Bifidobacterium longum	Bifidobacterium 14	Maternal higher edu.	0.0518851	0.0784865	0.661071	0.508718	-0.10213	0.205901	0.813808
Bifidobacterium longum	Bifidobacterium 14	Maternal age at birth	0.0204857	0.039934	0.512989	0.608072	-0.0578776	0.098849	0.845154
Bifidobacterium longum	Bifidobacterium 14	Animals	0.0200653	0.0744945	0.269353	0.787713	-0.126117	0.166247	0.921051
Bifidobacterium longum	Bifidobacterium 14	Siblings	0.16972	0.0823568	2.06079	0.0395791	0.00810975	0.33133	0.23443
Bifidobacterium longum	Bifidobacterium 14	Readcount (depth)	-0.070074	0.036759	-1.90631	0.0568945	-0.142207	0.00205897	0.292058
Enterococcus faecalis	Enterococcus 1	Direct Abx	0.261155	0.416734	0.62667	0.531017	-0.556611	1.07892	0.820394
Enterococcus faecalis	Enterococcus 1	Antifungals	0.141437	0.339052	0.417154	0.676655	-0.523892	0.806766	0.883092
Enterococcus faecalis	Enterococcus 1	Abx via breastmilk	0.0600402	0.495155	0.121255	0.903513	-0.911613	1.03169	0.976065
Enterococcus faecalis	Enterococcus 1	Pregnancy Abx	0.133159	0.177792	0.748958	0.454057	-0.215727	0.482045	0.78274
Enterococcus faecalis	Enterococcus 1	Gest. age at birth	0.0258839	0.0635672	0.407189	0.683956	-0.0988554	0.150623	0.887509
Enterococcus faecalis	Enterococcus 1	Age at fecal sample	0.04697	0.0631975	0.743226	0.457518	-0.0770437	0.170984	0.785018
Enterococcus faecalis	Enterococcus 1	C-section	0.794551	0.21262	3.73696	0.000196724	0.377323	1.21178	0.00320023
Enterococcus faecalis	Enterococcus 1	Homebirth	-0.494047	0.139298	-3.54668	0.000408062	-0.767395	-0.220699	0.00589139
Enterococcus faecalis	Enterococcus 1	Breastfeeding %	-2.35424	0.188643	-12.4799	2.42883e-33	-2.72442	-1.98407	2.8053e-30
Enterococcus faecalis	Enterococcus 1	Alternative cohort	-0.219884	0.146111	-1.50492	0.132659	-0.5066	0.0668316	0.442916
Enterococcus faecalis	Enterococcus 1	Maternal higher edu.	0.0626998	0.134971	0.464542	0.64236	-0.202157	0.327557	0.862114
Enterococcus faecalis	Enterococcus 1	Maternal age at birth	-0.117599	0.0686736	-1.71243	0.0871245	-0.252358	0.0171607	0.359389
Enterococcus faecalis	Enterococcus 1	Animals	0.113697	0.128106	0.887523	0.375009	-0.137689	0.365083	0.721893
Enterococcus faecalis	Enterococcus 1	Siblings	0.127344	0.141627	0.899151	0.368787	-0.150573	0.405262	0.71588
Enterococcus faecalis	Enterococcus 1	Readcount (depth)	0.00295604	0.0632136	0.0467627	0.962712	-0.121089	0.127001	0.993509
Clostridium paraputrificum	Clostridium sensu stricto 1 1	Direct Abx	0.821222	0.389157	2.11026	0.0350821	0.0575706	1.58487	0.214681
Clostridium paraputrificum	Clostridium sensu stricto 1 1	Antifungals	-0.0545539	0.316616	-0.172303	0.863234	-0.675855	0.566748	0.962267
Clostridium paraputrificum	Clostridium sensu stricto 1 1	Abx via breastmilk	0.241746	0.462389	0.52282	0.601215	-0.665609	1.1491	0.842144
Clostridium paraputrificum	Clostridium sensu stricto 1 1	Pregnancy Abx	0.0948484	0.166027	0.571282	0.567936	-0.23095	0.420647	0.829394
Clostridium paraputrificum	Clostridium sensu stricto 1 1	Gest. age at birth	-0.0493686	0.0593608	-0.831671	0.405792	-0.165853	0.0671162	0.749661
Clostridium paraputrificum	Clostridium sensu stricto 1 1	Age at fecal sample	-0.127036	0.0590155	-2.15259	0.0315874	-0.242844	-0.0112291	0.204963
Clostridium paraputrificum	Clostridium sensu stricto 1 1	C-section	1.1484	0.19855	5.78391	9.73132e-09	0.758777	1.53801	4.16284e-07
Clostridium paraputrificum	Clostridium sensu stricto 1 1	Homebirth	-0.341346	0.130081	-2.62411	0.00881888	-0.596606	-0.0860861	0.0777542
Clostridium paraputrificum	Clostridium sensu stricto 1 1	Breastfeeding %	-0.60297	0.17616	-3.42286	0.000644583	-0.948652	-0.257288	0.0085574
Clostridium paraputrificum	Clostridium sensu stricto 1 1	Alternative cohort	-0.030433	0.136442	-0.223047	0.823544	-0.298176	0.23731	0.942709
Clostridium paraputrificum	Clostridium sensu stricto 1 1	Maternal higher edu.	0.0376105	0.12604	0.298402	0.765458	-0.20972	0.284941	0.916189
Clostridium paraputrificum	Clostridium sensu stricto 1 1	Maternal age at birth	0.00882205	0.0641292	0.137567	0.89061	-0.11702	0.134664	0.972093
Clostridium paraputrificum	Clostridium sensu stricto 1 1	Animals	0.308345	0.119629	2.57751	0.0100926	0.0735946	0.543096	0.0850873
Clostridium paraputrificum	Clostridium sensu stricto 1 1	Siblings	-0.412225	0.132255	-3.1169	0.00187941	-0.671752	-0.152699	0.021137
Clostridium paraputrificum	Clostridium sensu stricto 1 1	Readcount (depth)	0.0979895	0.0590306	1.65998	0.0972295	-0.0178473	0.213826	0.383277
Streptococcus pneumoniae	Streptococcus 5	Direct Abx	-0.0639501	0.256023	-0.249783	0.802806	-0.566349	0.438449	0.927241
Streptococcus pneumoniae	Streptococcus 5	Antifungals	-0.335953	0.208298	-1.61284	0.107092	-0.744701	0.0727955	0.405343
Streptococcus pneumoniae	Streptococcus 5	Abx via breastmilk	-0.063007	0.304201	-0.207123	0.835956	-0.659948	0.533934	0.945927
Streptococcus pneumoniae	Streptococcus 5	Pregnancy Abx	-0.0803266	0.109228	-0.735405	0.462264	-0.294666	0.134013	0.789083
Streptococcus pneumoniae	Streptococcus 5	Gest. age at birth	0.0244857	0.0390529	0.626989	0.530808	-0.0521485	0.10112	0.820394
Streptococcus pneumoniae	Streptococcus 5	Age at fecal sample	-0.0526402	0.0388257	-1.35581	0.175464	-0.128829	0.0235483	0.504132
Streptococcus pneumoniae	Streptococcus 5	C-section	0.185222	0.130624	1.41797	0.156508	-0.0711049	0.441548	0.480762
Streptococcus pneumoniae	Streptococcus 5	Homebirth	0.106046	0.0855788	1.23917	0.215572	-0.0618865	0.273979	0.552534
Streptococcus pneumoniae	Streptococcus 5	Breastfeeding %	0.737379	0.115894	6.36254	3.00635e-10	0.509958	0.9648	1.38893e-08
Streptococcus pneumoniae	Streptococcus 5	Alternative cohort	-0.0479878	0.0897639	-0.5346	0.593044	-0.224133	0.128158	0.842144
Streptococcus pneumoniae	Streptococcus 5	Maternal higher edu.	0.0271517	0.0829204	0.327444	0.7434	-0.135565	0.189868	0.904632
Streptococcus pneumoniae	Streptococcus 5	Maternal age at birth	-0.0681969	0.04219	-1.61643	0.106315	-0.150987	0.0145933	0.405343
Streptococcus pneumoniae	Streptococcus 5	Animals	-0.0473213	0.0787029	-0.601266	0.547798	-0.201762	0.107119	0.824807
Streptococcus pneumoniae	Streptococcus 5	Siblings	0.26604	0.0870093	3.05761	0.00228998	0.0953	0.43678	0.0247189
Streptococcus pneumoniae	Streptococcus 5	Readcount (depth)	-0.0245431	0.0388356	-0.631975	0.527547	-0.100751	0.0516648	0.820394
Veillonella genus	Veillonella 5	Direct Abx	-0.00137685	0.236204	-0.00582905	0.99535	-0.464885	0.462131	0.997178
Veillonella genus	Veillonella 5	Antifungals	-0.181575	0.192174	-0.944844	0.344965	-0.558682	0.195533	0.691897
Veillonella genus	Veillonella 5	Abx via breastmilk	-0.177608	0.280653	-0.632839	0.526982	-0.72834	0.373123	0.820394
Veillonella genus	Veillonella 5	Pregnancy Abx	0.0683816	0.100772	0.678574	0.497563	-0.129366	0.266129	0.813053
Veillonella genus	Veillonella 5	Gest. age at birth	-0.00334997	0.0360298	-0.0929779	0.92594	-0.074052	0.067352	0.98477
Veillonella genus	Veillonella 5	Age at fecal sample	-0.0388792	0.0358202	-1.0854	0.278005	-0.10917	0.0314116	0.628547
Veillonella genus	Veillonella 5	C-section	0.000394183	0.120513	0.00327088	0.997391	-0.23609	0.236879	0.997391
Veillonella genus	Veillonella 5	Homebirth	0.138036	0.0789541	1.74831	0.0807153	-0.0168972	0.292969	0.347859
Veillonella genus	Veillonella 5	Breastfeeding %	-0.0724466	0.106923	-0.677561	0.498205	-0.282263	0.13737	0.813053
Veillonella genus	Veillonella 5	Alternative cohort	0.00602762	0.0828153	0.0727839	0.941993	-0.156483	0.168538	0.986755
Veillonella genus	Veillonella 5	Maternal higher edu.	0.0645044	0.0765015	0.843178	0.399329	-0.0856161	0.214625	0.748155
Veillonella genus	Veillonella 5	Maternal age at birth	-0.00973231	0.0389241	-0.250033	0.802612	-0.0861138	0.0666492	0.927241
Veillonella genus	Veillonella 5	Animals	-0.0501337	0.0726105	-0.690447	0.490072	-0.192619	0.0923514	0.813053
Veillonella genus	Veillonella 5	Siblings	0.169407	0.0802739	2.11036	0.0350728	0.0118841	0.32693	0.214681
Veillonella genus	Veillonella 5	Readcount (depth)	-0.0375236	0.0358294	-1.04729	0.295218	-0.107832	0.0327851	0.644569
Bacteroides caccae	Bacteroides 04	Direct Abx	-1.13822	0.471937	-2.4118	0.016052	-2.06431	-0.212125	0.1236
Bacteroides caccae	Bacteroides 04	Antifungals	-0.273881	0.383965	-0.713298	0.475826	-1.02734	0.47958	0.798064
Bacteroides caccae	Bacteroides 04	Abx via breastmilk	-0.292326	0.560746	-0.521317	0.602261	-1.39269	0.808037	0.842144
Bacteroides caccae	Bacteroides 04	Pregnancy Abx	-0.170074	0.201344	-0.844693	0.398483	-0.565174	0.225027	0.748155
Bacteroides caccae	Bacteroides 04	Gest. age at birth	0.090888	0.0719877	1.26255	0.207043	-0.0503749	0.232151	0.541424
Bacteroides caccae	Bacteroides 04	Age at fecal sample	0.0461816	0.071569	0.645274	0.518896	-0.0942596	0.186623	0.820394
Bacteroides caccae	Bacteroides 04	C-section	-1.26205	0.240785	-5.24139	1.94098e-07	-1.73454	-0.789549	7.47277e-06
Bacteroides caccae	Bacteroides 04	Homebirth	-0.109616	0.157751	-0.69487	0.487297	-0.419173	0.199941	0.810991
Bacteroides caccae	Bacteroides 04	Breastfeeding %	-1.71845	0.213632	-8.044	2.42801e-15	-2.13767	-1.29924	2.54941e-13
Bacteroides caccae	Bacteroides 04	Alternative cohort	-0.228213	0.165465	-1.37922	0.168133	-0.552909	0.0964829	0.496502
Bacteroides caccae	Bacteroides 04	Maternal higher edu.	0.0606709	0.15285	0.39693	0.691503	-0.23927	0.360612	0.889405
Bacteroides caccae	Bacteroides 04	Maternal age at birth	0.146793	0.0777704	1.88752	0.0593778	-0.00581741	0.299403	0.29818
Bacteroides caccae	Bacteroides 04	Animals	0.321	0.145076	2.21263	0.0271464	0.0363145	0.605686	0.187942
Bacteroides caccae	Bacteroides 04	Siblings	-0.116016	0.160388	-0.723351	0.469632	-0.430748	0.198715	0.794181
Bacteroides caccae	Bacteroides 04	Readcount (depth)	-0.047078	0.0715872	-0.657632	0.510925	-0.187555	0.0933991	0.814921
Bacteroides ovatus	Bacteroides 09	Direct Abx	-0.279336	0.341364	-0.818292	0.413384	-0.949202	0.390531	0.749661
Bacteroides ovatus	Bacteroides 09	Antifungals	-0.413027	0.277732	-1.48714	0.13729	-0.958025	0.131972	0.452862
Bacteroides ovatus	Bacteroides 09	Abx via breastmilk	-0.633542	0.405603	-1.56198	0.118607	-1.42946	0.162381	0.416388
Bacteroides ovatus	Bacteroides 09	Pregnancy Abx	0.194231	0.145637	1.33366	0.182616	-0.0915562	0.480017	0.51694
Bacteroides ovatus	Bacteroides 09	Gest. age at birth	0.0330627	0.0520706	0.63496	0.525599	-0.0691165	0.135242	0.820394
Bacteroides ovatus	Bacteroides 09	Age at fecal sample	0.0423544	0.0517677	0.818162	0.413458	-0.0592305	0.143939	0.749661
Bacteroides ovatus	Bacteroides 09	C-section	-0.588874	0.174166	-3.38111	0.000749653	-0.930643	-0.247105	0.00951482
Bacteroides ovatus	Bacteroides 09	Homebirth	-0.032514	0.114105	-0.284948	0.775743	-0.256425	0.191397	0.916189
Bacteroides ovatus	Bacteroides 09	Breastfeeding %	0.170993	0.154526	1.10657	0.268746	-0.132236	0.474221	0.619564
Bacteroides ovatus	Bacteroides 09	Alternative cohort	-0.167276	0.119685	-1.39763	0.162532	-0.402137	0.0675852	0.49044
Bacteroides ovatus	Bacteroides 09	Maternal higher edu.	-0.076231	0.110561	-0.689494	0.490671	-0.293186	0.140725	0.813053
Bacteroides ovatus	Bacteroides 09	Maternal age at birth	0.025307	0.0562534	0.449875	0.652897	-0.0850802	0.135694	0.866777
Bacteroides ovatus	Bacteroides 09	Animals	0.0650415	0.104937	0.619813	0.535521	-0.140879	0.270962	0.820394
Bacteroides ovatus	Bacteroides 09	Siblings	0.15842	0.116013	1.36554	0.172387	-0.0692336	0.386074	0.5007
Bacteroides ovatus	Bacteroides 09	Readcount (depth)	0.00769	0.051781	0.14851	0.88197	-0.0939208	0.109301	0.967183
Bacteroides xylanisolvens	Bacteroides 05	Direct Abx	-0.776608	0.410596	-1.89142	0.0588553	-1.58233	0.0291129	0.296847
Bacteroides xylanisolvens	Bacteroides 05	Antifungals	0.76775	0.334058	2.29825	0.0217513	0.112221	1.42328	0.156042
Bacteroides xylanisolvens	Bacteroides 05	Abx via breastmilk	-0.684702	0.487862	-1.40347	0.160783	-1.64204	0.27264	0.488697
Bacteroides xylanisolvens	Bacteroides 05	Pregnancy Abx	-0.0107078	0.175174	-0.0611265	0.951271	-0.354455	0.333039	0.989836
Bacteroides xylanisolvens	Bacteroides 05	Gest. age at birth	0.0103887	0.062631	0.165872	0.868291	-0.112513	0.133291	0.962267
Bacteroides xylanisolvens	Bacteroides 05	Age at fecal sample	0.0804074	0.0622667	1.29134	0.196882	-0.0417797	0.202595	0.52517
Bacteroides xylanisolvens	Bacteroides 05	C-section	-0.67649	0.209488	-3.22925	0.00128124	-1.08757	-0.265407	0.0157429
Bacteroides xylanisolvens	Bacteroides 05	Homebirth	-0.0442497	0.137247	-0.32241	0.747209	-0.313572	0.225072	0.90464
Bacteroides xylanisolvens	Bacteroides 05	Breastfeeding %	-0.430588	0.185865	-2.31668	0.0207211	-0.795314	-0.0658621	0.151004
Bacteroides xylanisolvens	Bacteroides 05	Alternative cohort	0.00282351	0.143959	0.0196133	0.984356	-0.279669	0.285316	0.993913
Bacteroides xylanisolvens	Bacteroides 05	Maternal higher edu.	-0.16052	0.132983	-1.20707	0.227689	-0.421476	0.100436	0.566769
Bacteroides xylanisolvens	Bacteroides 05	Maternal age at birth	-0.00389833	0.0676621	-0.0576147	0.954067	-0.136673	0.128876	0.991779
Bacteroides xylanisolvens	Bacteroides 05	Animals	-0.0838434	0.12622	-0.664267	0.506672	-0.331527	0.16384	0.813053
Bacteroides xylanisolvens	Bacteroides 05	Siblings	0.236996	0.139541	1.6984	0.0897416	-0.0368282	0.51082	0.368867
Bacteroides xylanisolvens	Bacteroides 05	Readcount (depth)	0.00188649	0.0622826	0.0302892	0.975842	-0.120332	0.124105	0.993509
Veillonella parvula	Veillonella 3	Direct Abx	0.363266	0.442823	0.82034	0.412216	-0.505696	1.23223	0.749661
Veillonella parvula	Veillonella 3	Antifungals	-0.309979	0.360278	-0.860389	0.389779	-1.01696	0.397002	0.739237
Veillonella parvula	Veillonella 3	Abx via breastmilk	-0.928576	0.526154	-1.76484	0.0778943	-1.96106	0.103908	0.342083
Veillonella parvula	Veillonella 3	Pregnancy Abx	-0.102382	0.188923	-0.541924	0.587991	-0.473109	0.268345	0.839567
Veillonella parvula	Veillonella 3	Gest. age at birth	0.0417298	0.0675468	0.617791	0.536853	-0.0908187	0.174278	0.820394
Veillonella parvula	Veillonella 3	Age at fecal sample	-0.0558736	0.0671539	-0.832023	0.405593	-0.187651	0.0759039	0.749661
Veillonella parvula	Veillonella 3	C-section	0.0044002	0.225931	0.0194759	0.984465	-0.438949	0.447749	0.993913
Veillonella parvula	Veillonella 3	Homebirth	-0.177676	0.148019	-1.20036	0.230282	-0.468137	0.112785	0.567243
Veillonella parvula	Veillonella 3	Breastfeeding %	-1.84108	0.200453	-9.18458	2.28919e-19	-2.23443	-1.44772	5.28802e-17
Veillonella parvula	Veillonella 3	Alternative cohort	-0.117087	0.155258	-0.754147	0.450937	-0.421753	0.187578	0.782013
Veillonella parvula	Veillonella 3	Maternal higher edu.	-0.0546857	0.143421	-0.381294	0.703065	-0.336124	0.226752	0.894062
Veillonella parvula	Veillonella 3	Maternal age at birth	-0.117299	0.0729728	-1.60743	0.108273	-0.260495	0.0258973	0.405414
Veillonella parvula	Veillonella 3	Animals	0.136539	0.136126	1.00303	0.316088	-0.130585	0.403662	0.663785
Veillonella parvula	Veillonella 3	Siblings	-0.00194086	0.150493	-0.0128966	0.989713	-0.297257	0.293375	0.996299
Veillonella parvula	Veillonella 3	Readcount (depth)	0.130325	0.0671711	1.9402	0.0526344	-0.00148605	0.262136	0.280151
Veillonella parvula	Veillonella 4	Direct Abx	0.410735	0.380634	1.07908	0.280809	-0.336191	1.15766	0.630048
Veillonella parvula	Veillonella 4	Antifungals	-0.0609196	0.309681	-0.196717	0.844089	-0.668614	0.546774	0.950217
Veillonella parvula	Veillonella 4	Abx via breastmilk	-0.411541	0.452262	-0.909961	0.363061	-1.29902	0.475942	0.713052
Veillonella parvula	Veillonella 4	Pregnancy Abx	-0.185986	0.162391	-1.1453	0.252357	-0.504649	0.132677	0.597514
Veillonella parvula	Veillonella 4	Gest. age at birth	-0.0670939	0.0580607	-1.15558	0.248125	-0.181028	0.0468397	0.594641
Veillonella parvula	Veillonella 4	Age at fecal sample	-0.0493947	0.057723	-0.855721	0.392356	-0.162666	0.0638762	0.741522
Veillonella parvula	Veillonella 4	C-section	-0.121996	0.194202	-0.628194	0.530019	-0.503082	0.259089	0.820394
Veillonella parvula	Veillonella 4	Homebirth	-0.168223	0.127232	-1.32218	0.186408	-0.417892	0.081446	0.519266
Veillonella parvula	Veillonella 4	Breastfeeding %	-1.42753	0.172302	-8.28506	3.73144e-16	-1.76564	-1.08942	4.78868e-14
Veillonella parvula	Veillonella 4	Alternative cohort	-0.0373293	0.133454	-0.279717	0.779752	-0.299208	0.22455	0.916189
Veillonella parvula	Veillonella 4	Maternal higher edu.	-0.147445	0.123279	-1.19602	0.23197	-0.389358	0.0944688	0.568843
Veillonella parvula	Veillonella 4	Maternal age at birth	-0.011933	0.0627246	-0.190245	0.849155	-0.135019	0.111153	0.953449
Veillonella parvula	Veillonella 4	Animals	0.0579271	0.117009	0.495065	0.620662	-0.171682	0.287536	0.852396
Veillonella parvula	Veillonella 4	Siblings	-0.0396195	0.129358	-0.306277	0.759457	-0.293462	0.214223	0.914998
Veillonella parvula	Veillonella 4	Readcount (depth)	0.0793218	0.0577377	1.37383	0.1698	-0.033978	0.192622	0.496502
Streptococcus parasanguinis	Streptococcus 4	Direct Abx	-0.00871615	0.290411	-0.0300131	0.976063	-0.578596	0.561164	0.993509
Streptococcus parasanguinis	Streptococcus 4	Antifungals	-0.104267	0.236277	-0.44129	0.659098	-0.567917	0.359384	0.874004
Streptococcus parasanguinis	Streptococcus 4	Abx via breastmilk	0.0305286	0.345061	0.0884729	0.929518	-0.646592	0.707649	0.986028
Streptococcus parasanguinis	Streptococcus 4	Pregnancy Abx	0.0495426	0.123899	0.399863	0.689342	-0.193587	0.292672	0.888598
Streptococcus parasanguinis	Streptococcus 4	Gest. age at birth	-0.0166717	0.0442984	-0.376351	0.706735	-0.103599	0.0702558	0.894062
Streptococcus parasanguinis	Streptococcus 4	Age at fecal sample	0.00936026	0.0440407	0.212536	0.831732	-0.0770617	0.0957822	0.944592
Streptococcus parasanguinis	Streptococcus 4	C-section	0.113857	0.148169	0.768427	0.442413	-0.176898	0.404613	0.777759
Streptococcus parasanguinis	Streptococcus 4	Homebirth	0.0261263	0.0970735	0.269139	0.787878	-0.164363	0.216616	0.921051
Streptococcus parasanguinis	Streptococcus 4	Breastfeeding %	-0.208836	0.131461	-1.58858	0.112468	-0.466804	0.0491316	0.412383
Streptococcus parasanguinis	Streptococcus 4	Alternative cohort	-0.0494286	0.101821	-0.485447	0.627464	-0.249234	0.150376	0.854296
Streptococcus parasanguinis	Streptococcus 4	Maternal higher edu.	0.142569	0.094058	1.51575	0.129895	-0.0420032	0.327141	0.441309
Streptococcus parasanguinis	Streptococcus 4	Maternal age at birth	-0.0722336	0.0478568	-1.50937	0.131518	-0.166144	0.0216768	0.442916
Streptococcus parasanguinis	Streptococcus 4	Animals	0.178404	0.0892741	1.99838	0.0459436	0.0032193	0.353588	0.256291
Streptococcus parasanguinis	Streptococcus 4	Siblings	0.282841	0.0986962	2.86577	0.00424643	0.0891671	0.476514	0.0415647
Streptococcus parasanguinis	Streptococcus 4	Readcount (depth)	-0.0125227	0.044052	-0.284271	0.776261	-0.0989667	0.0739213	0.916189
Bacteroides uniformis	Bacteroides 07	Direct Abx	-1.06156	0.439475	-2.41552	0.0158898	-1.92395	-0.19917	0.123172
Bacteroides uniformis	Bacteroides 07	Antifungals	0.71087	0.357554	1.98815	0.0470653	0.00923543	1.41251	0.256451
Bacteroides uniformis	Bacteroides 07	Abx via breastmilk	0.798148	0.522175	1.52851	0.126701	-0.226527	1.82282	0.434242
Bacteroides uniformis	Bacteroides 07	Pregnancy Abx	-0.23785	0.187494	-1.26857	0.204886	-0.605774	0.130073	0.540281
Bacteroides uniformis	Bacteroides 07	Gest. age at birth	-0.111349	0.067036	-1.66103	0.097018	-0.242895	0.0201972	0.383277
Bacteroides uniformis	Bacteroides 07	Age at fecal sample	-0.0350073	0.0666461	-0.525272	0.59951	-0.165788	0.0957737	0.842144
Bacteroides uniformis	Bacteroides 07	C-section	-0.925489	0.224222	-4.12755	3.96947e-05	-1.36548	-0.485493	0.000818703
Bacteroides uniformis	Bacteroides 07	Homebirth	-0.118776	0.1469	-0.80855	0.418965	-0.40704	0.169489	0.751674
Bacteroides uniformis	Bacteroides 07	Breastfeeding %	-0.892316	0.198937	-4.48542	8.11345e-06	-1.28269	-0.501938	0.000208245
Bacteroides uniformis	Bacteroides 07	Alternative cohort	-0.0391917	0.154084	-0.254353	0.799275	-0.341553	0.26317	0.927241
Bacteroides uniformis	Bacteroides 07	Maternal higher edu.	0.187198	0.142337	1.31518	0.18875	-0.0921123	0.466507	0.519266
Bacteroides uniformis	Bacteroides 07	Maternal age at birth	0.0539941	0.072421	0.745559	0.456107	-0.088119	0.196107	0.784905
Bacteroides uniformis	Bacteroides 07	Animals	-0.251035	0.135097	-1.85818	0.0634346	-0.516138	0.0140689	0.312333
Bacteroides uniformis	Bacteroides 07	Siblings	-0.0824773	0.149355	-0.552222	0.580919	-0.37556	0.210606	0.835568
Bacteroides uniformis	Bacteroides 07	Readcount (depth)	-0.0734698	0.0666631	-1.10211	0.270679	-0.204284	0.0573445	0.621538
Parabacteroides distasonis	Parabacteroides 01	Direct Abx	-1.69645	0.649186	-2.6132	0.00910343	-2.97036	-0.422543	0.0789369
Parabacteroides distasonis	Parabacteroides 01	Antifungals	0.302875	0.528173	0.573439	0.566475	-0.733569	1.33932	0.829394
Parabacteroides distasonis	Parabacteroides 01	Abx via breastmilk	-1.40278	0.77135	-1.81861	0.0692683	-2.91642	0.110855	0.323907
Parabacteroides distasonis	Parabacteroides 01	Pregnancy Abx	-0.0339814	0.276964	-0.122693	0.902375	-0.577473	0.50951	0.976065
Parabacteroides distasonis	Parabacteroides 01	Gest. age at birth	-0.0394935	0.0990246	-0.398825	0.690106	-0.233812	0.154824	0.888598
Parabacteroides distasonis	Parabacteroides 01	Age at fecal sample	0.128931	0.0984486	1.30962	0.190622	-0.0642573	0.322118	0.519266
Parabacteroides distasonis	Parabacteroides 01	C-section	-1.58809	0.331218	-4.7947	1.87436e-06	-2.23805	-0.938136	6.01357e-05
Parabacteroides distasonis	Parabacteroides 01	Homebirth	0.0175548	0.216998	0.0808982	0.935539	-0.408265	0.443375	0.986237
Parabacteroides distasonis	Parabacteroides 01	Breastfeeding %	0.0936426	0.293867	0.318656	0.750053	-0.483019	0.670304	0.907132
Parabacteroides distasonis	Parabacteroides 01	Alternative cohort	0.0834233	0.22761	0.366518	0.714056	-0.363221	0.530067	0.901036
Parabacteroides distasonis	Parabacteroides 01	Maternal higher edu.	-0.480207	0.210257	-2.2839	0.0225846	-0.8928	-0.0676148	0.16102
Parabacteroides distasonis	Parabacteroides 01	Maternal age at birth	0.012856	0.106979	0.120173	0.90437	-0.197071	0.222783	0.976065
Parabacteroides distasonis	Parabacteroides 01	Animals	-0.278375	0.199563	-1.39492	0.163347	-0.669982	0.113232	0.49044
Parabacteroides distasonis	Parabacteroides 01	Siblings	-0.18473	0.220626	-0.837303	0.402621	-0.617668	0.248208	0.748836
Parabacteroides distasonis	Parabacteroides 01	Readcount (depth)	-0.0168721	0.0984738	-0.171336	0.863994	-0.210109	0.176365	0.962267
Bilophila wadsworthia	Bilophila 1	Direct Abx	-0.512143	0.270235	-1.89517	0.0583552	-1.04243	0.0181452	0.296847
Bilophila wadsworthia	Bilophila 1	Antifungals	-0.179434	0.219862	-0.816122	0.414623	-0.610873	0.252005	0.749661
Bilophila wadsworthia	Bilophila 1	Abx via breastmilk	-0.281239	0.321088	-0.875891	0.381298	-0.911317	0.34884	0.729138
Bilophila wadsworthia	Bilophila 1	Pregnancy Abx	-0.0263009	0.115291	-0.228126	0.819595	-0.252539	0.199937	0.940986
Bilophila wadsworthia	Bilophila 1	Gest. age at birth	-0.0390778	0.0412208	-0.948011	0.343351	-0.119966	0.0418106	0.691897
Bilophila wadsworthia	Bilophila 1	Age at fecal sample	-0.0249075	0.0409811	-0.607782	0.543469	-0.105325	0.0555104	0.821606
Bilophila wadsworthia	Bilophila 1	C-section	-0.535677	0.137876	-3.88522	0.000108908	-0.806233	-0.265121	0.00196728
Bilophila wadsworthia	Bilophila 1	Homebirth	0.0266767	0.0903295	0.295327	0.767805	-0.150579	0.203932	0.916189
Bilophila wadsworthia	Bilophila 1	Breastfeeding %	-0.407774	0.122328	-3.33346	0.000888948	-0.647819	-0.167728	0.0111602
Bilophila wadsworthia	Bilophila 1	Alternative cohort	-0.0338288	0.0947469	-0.357044	0.721134	-0.219753	0.152095	0.901036
Bilophila wadsworthia	Bilophila 1	Maternal higher edu.	0.0165273	0.0875235	0.188833	0.850262	-0.155222	0.188276	0.953449
Bilophila wadsworthia	Bilophila 1	Maternal age at birth	0.0235607	0.044532	0.529072	0.596872	-0.0638255	0.110947	0.842144
Bilophila wadsworthia	Bilophila 1	Animals	-0.00412188	0.0830719	-0.0496183	0.960436	-0.167136	0.158892	0.992914
Bilophila wadsworthia	Bilophila 1	Siblings	-0.180842	0.0918394	-1.96911	0.0492135	-0.361061	-0.00062399	0.265615
Bilophila wadsworthia	Bilophila 1	Readcount (depth)	-0.0250257	0.0409915	-0.610509	0.541663	-0.105464	0.0554128	0.821024
Bacteroides stercoris	Bacteroides 10	Direct Abx	-0.123898	0.273012	-0.453818	0.650057	-0.659636	0.41184	0.864996
Bacteroides stercoris	Bacteroides 10	Antifungals	-0.125363	0.222121	-0.564391	0.572613	-0.561236	0.310509	0.829822
Bacteroides stercoris	Bacteroides 10	Abx via breastmilk	-0.0523739	0.324388	-0.161454	0.871768	-0.688927	0.584179	0.962612
Bacteroides stercoris	Bacteroides 10	Pregnancy Abx	0.139325	0.116476	1.19617	0.23191	-0.0892376	0.367889	0.568843
Bacteroides stercoris	Bacteroides 10	Gest. age at birth	0.0371196	0.0416444	0.891348	0.372955	-0.0446	0.118839	0.719138
Bacteroides stercoris	Bacteroides 10	Age at fecal sample	0.0331942	0.0414022	0.80175	0.422887	-0.0480501	0.114439	0.753066
Bacteroides stercoris	Bacteroides 10	C-section	-0.342149	0.139292	-2.45634	0.0142038	-0.615485	-0.0688131	0.113141
Bacteroides stercoris	Bacteroides 10	Homebirth	0.120856	0.0912577	1.32434	0.185692	-0.058221	0.299933	0.519266
Bacteroides stercoris	Bacteroides 10	Breastfeeding %	-0.220845	0.123585	-1.78699	0.0742391	-0.463357	0.0216678	0.337583
Bacteroides stercoris	Bacteroides 10	Alternative cohort	-0.0253872	0.0957206	-0.265222	0.790893	-0.213222	0.162447	0.921472
Bacteroides stercoris	Bacteroides 10	Maternal higher edu.	0.129913	0.0884229	1.46922	0.142086	-0.0436015	0.303427	0.454513
Bacteroides stercoris	Bacteroides 10	Maternal age at birth	0.0137586	0.0449897	0.305817	0.759807	-0.0745255	0.102043	0.914998
Bacteroides stercoris	Bacteroides 10	Animals	0.032386	0.0839255	0.385889	0.69966	-0.132303	0.197075	0.893492
Bacteroides stercoris	Bacteroides 10	Siblings	-0.0281719	0.0927832	-0.303632	0.761471	-0.210242	0.153898	0.915192
Bacteroides stercoris	Bacteroides 10	Readcount (depth)	-0.0168583	0.0414127	-0.407079	0.684036	-0.0981233	0.0644068	0.887509
Bifidobacterium genus	Bifidobacterium 11	Direct Abx	-0.124289	0.267641	-0.464385	0.642472	-0.649486	0.400909	0.862114
Bifidobacterium genus	Bifidobacterium 11	Antifungals	-0.120873	0.217751	-0.555096	0.578952	-0.54817	0.306425	0.834117
Bifidobacterium genus	Bifidobacterium 11	Abx via breastmilk	-0.116583	0.318006	-0.366605	0.71399	-0.740613	0.507447	0.901036
Bifidobacterium genus	Bifidobacterium 11	Pregnancy Abx	0.0576233	0.114184	0.504651	0.613914	-0.166443	0.28169	0.848692
Bifidobacterium genus	Bifidobacterium 11	Gest. age at birth	0.0857237	0.0408251	2.09978	0.0359963	0.00561181	0.165836	0.21882
Bifidobacterium genus	Bifidobacterium 11	Age at fecal sample	0.0780705	0.0405877	1.9235	0.0546983	-0.00157549	0.157716	0.283984
Bifidobacterium genus	Bifidobacterium 11	C-section	-0.154881	0.136552	-1.13423	0.25697	-0.422839	0.113078	0.603252
Bifidobacterium genus	Bifidobacterium 11	Homebirth	0.0833194	0.0894623	0.931335	0.351903	-0.0922344	0.258873	0.695973
Bifidobacterium genus	Bifidobacterium 11	Breastfeeding %	0.561914	0.121153	4.63804	3.97979e-06	0.324172	0.799655	0.000112785
Bifidobacterium genus	Bifidobacterium 11	Alternative cohort	0.0671713	0.0938374	0.715826	0.474265	-0.116968	0.25131	0.797344
Bifidobacterium genus	Bifidobacterium 11	Maternal higher edu.	-0.0506854	0.0866833	-0.584719	0.558868	-0.220786	0.119415	0.824807
Bifidobacterium genus	Bifidobacterium 11	Maternal age at birth	-0.00133157	0.0441046	-0.0301912	0.975921	-0.0878788	0.0852157	0.993509
Bifidobacterium genus	Bifidobacterium 11	Animals	0.0778379	0.0822744	0.946076	0.344337	-0.0836109	0.239287	0.691897
Bifidobacterium genus	Bifidobacterium 11	Siblings	0.38562	0.0909578	4.23955	2.44537e-05	0.207132	0.564108	0.000543153
Bifidobacterium genus	Bifidobacterium 11	Readcount (depth)	-0.0653337	0.040598	-1.60928	0.107868	-0.145	0.0143326	0.405414
Bifidobacterium bifidum	Bifidobacterium 10	Direct Abx	-0.223041	0.282398	-0.789809	0.429825	-0.777197	0.331115	0.761012
Bifidobacterium bifidum	Bifidobacterium 10	Antifungals	-0.0654593	0.229757	-0.284906	0.775775	-0.516317	0.385398	0.916189
Bifidobacterium bifidum	Bifidobacterium 10	Abx via breastmilk	-0.16422	0.33554	-0.489421	0.62465	-0.822658	0.494217	0.854222
Bifidobacterium bifidum	Bifidobacterium 10	Pregnancy Abx	0.0629891	0.12048	0.522817	0.601217	-0.173432	0.29941	0.842144
Bifidobacterium bifidum	Bifidobacterium 10	Gest. age at birth	0.0928962	0.0430761	2.15656	0.0312759	0.0083671	0.177425	0.204963
Bifidobacterium bifidum	Bifidobacterium 10	Age at fecal sample	0.0894671	0.0428256	2.0891	0.0369487	0.00542959	0.173505	0.223433
Bifidobacterium bifidum	Bifidobacterium 10	C-section	-0.226365	0.144081	-1.57109	0.116475	-0.509098	0.0563687	0.415448
Bifidobacterium bifidum	Bifidobacterium 10	Homebirth	0.0539774	0.0943951	0.571824	0.567569	-0.131256	0.239211	0.829394
Bifidobacterium bifidum	Bifidobacterium 10	Breastfeeding %	0.525505	0.127833	4.11086	4.26255e-05	0.274655	0.776355	0.000863728
Bifidobacterium bifidum	Bifidobacterium 10	Alternative cohort	0.0402277	0.0990114	0.406293	0.684613	-0.154064	0.23452	0.887509
Bifidobacterium bifidum	Bifidobacterium 10	Maternal higher edu.	0.0188833	0.0914628	0.206459	0.836474	-0.160596	0.198363	0.945927
Bifidobacterium bifidum	Bifidobacterium 10	Maternal age at birth	-0.00522506	0.0465364	-0.112279	0.910625	-0.0965444	0.0860942	0.976575
Bifidobacterium bifidum	Bifidobacterium 10	Animals	0.129511	0.0868109	1.49187	0.136045	-0.0408399	0.299862	0.451529
Bifidobacterium bifidum	Bifidobacterium 10	Siblings	0.460511	0.095973	4.79834	1.84142e-06	0.272181	0.648841	6.01357e-05
Bifidobacterium bifidum	Bifidobacterium 10	Readcount (depth)	-0.0564255	0.0428365	-1.31723	0.188061	-0.140484	0.0276334	0.519266
Bifidobacterium longum	Bifidobacterium 13	Direct Abx	-0.151927	0.255779	-0.593977	0.552661	-0.653847	0.349993	0.824807
Bifidobacterium longum	Bifidobacterium 13	Antifungals	-0.139243	0.2081	-0.669117	0.503574	-0.547602	0.269115	0.813053
Bifidobacterium longum	Bifidobacterium 13	Abx via breastmilk	-0.0886765	0.303911	-0.291784	0.770512	-0.685048	0.507695	0.916189
Bifidobacterium longum	Bifidobacterium 13	Pregnancy Abx	0.0659428	0.109124	0.604295	0.545784	-0.148193	0.280078	0.824026
Bifidobacterium longum	Bifidobacterium 13	Gest. age at birth	0.0782154	0.0390156	2.00472	0.0452602	0.0016542	0.154777	0.25486
Bifidobacterium longum	Bifidobacterium 13	Age at fecal sample	0.0647143	0.0387887	1.66838	0.095551	-0.0114016	0.14083	0.381873
Bifidobacterium longum	Bifidobacterium 13	C-section	-0.242175	0.1305	-1.85575	0.0637805	-0.498257	0.013907	0.312333
Bifidobacterium longum	Bifidobacterium 13	Homebirth	0.0292822	0.0854972	0.342494	0.732051	-0.138491	0.197055	0.902336
Bifidobacterium longum	Bifidobacterium 13	Breastfeeding %	0.539712	0.115783	4.66139	3.56229e-06	0.312508	0.766916	0.000105498
Bifidobacterium longum	Bifidobacterium 13	Alternative cohort	0.0603818	0.0896783	0.673315	0.500901	-0.115596	0.236359	0.813053
Bifidobacterium longum	Bifidobacterium 13	Maternal higher edu.	-0.0011042	0.0828413	-0.0133291	0.989368	-0.163665	0.161457	0.996299
Bifidobacterium longum	Bifidobacterium 13	Maternal age at birth	-0.00287048	0.0421498	-0.068102	0.945718	-0.0855818	0.0798408	0.986755
Bifidobacterium longum	Bifidobacterium 13	Animals	0.120058	0.0786278	1.52691	0.127096	-0.0342352	0.274351	0.434309
Bifidobacterium longum	Bifidobacterium 13	Siblings	0.42885	0.0869264	4.93349	9.4443e-07	0.258273	0.599428	3.51876e-05
Bifidobacterium longum	Bifidobacterium 13	Readcount (depth)	-0.0625229	0.0387986	-1.61147	0.10739	-0.138658	0.0136124	0.405343
Bifidobacterium genus	Bifidobacterium 12	Direct Abx	-0.0890577	0.265862	-0.334977	0.737712	-0.610765	0.432649	0.90452
Bifidobacterium genus	Bifidobacterium 12	Antifungals	-0.219216	0.216304	-1.01346	0.311081	-0.643674	0.205241	0.656854
Bifidobacterium genus	Bifidobacterium 12	Abx via breastmilk	-0.0898657	0.315892	-0.284482	0.7761	-0.709748	0.530017	0.916189
Bifidobacterium genus	Bifidobacterium 12	Pregnancy Abx	0.0497044	0.113426	0.438212	0.661326	-0.172873	0.272282	0.875317
Bifidobacterium genus	Bifidobacterium 12	Gest. age at birth	0.0809632	0.0405538	1.99644	0.0461546	0.0013837	0.160543	0.256291
Bifidobacterium genus	Bifidobacterium 12	Age at fecal sample	0.0636749	0.0403179	1.57932	0.114576	-0.0154417	0.142792	0.414844
Bifidobacterium genus	Bifidobacterium 12	C-section	-0.214744	0.135644	-1.58314	0.113703	-0.480922	0.0514336	0.41413
Bifidobacterium genus	Bifidobacterium 12	Homebirth	0.0223038	0.0888677	0.250978	0.801882	-0.152083	0.196691	0.927241
Bifidobacterium genus	Bifidobacterium 12	Breastfeeding %	0.582746	0.120348	4.84218	1.4855e-06	0.346585	0.818907	5.36172e-05
Bifidobacterium genus	Bifidobacterium 12	Alternative cohort	0.0711588	0.0932137	0.763394	0.445407	-0.111756	0.254074	0.780431
Bifidobacterium genus	Bifidobacterium 12	Maternal higher edu.	-0.0143157	0.0861072	-0.166255	0.86799	-0.183286	0.154654	0.962267
Bifidobacterium genus	Bifidobacterium 12	Maternal age at birth	0.000435786	0.0438114	0.00994685	0.992066	-0.0855362	0.0864078	0.996379
Bifidobacterium genus	Bifidobacterium 12	Animals	0.0789789	0.0817276	0.966367	0.334092	-0.0813968	0.239355	0.690152
Bifidobacterium genus	Bifidobacterium 12	Siblings	0.398362	0.0903532	4.40894	1.15022e-05	0.22106	0.575664	0.000288806
Bifidobacterium genus	Bifidobacterium 12	Readcount (depth)	-0.069222	0.0403282	-1.71647	0.0863835	-0.148359	0.00991473	0.357609
Enterobacteriaceae family	Enterobacteriaceae family 09	Direct Abx	0.0540219	0.216121	0.249961	0.802668	-0.370077	0.478121	0.927241
Enterobacteriaceae family	Enterobacteriaceae family 09	Antifungals	-0.172923	0.175835	-0.98344	0.325627	-0.517967	0.172121	0.680107
Enterobacteriaceae family	Enterobacteriaceae family 09	Abx via breastmilk	0.0702767	0.256791	0.273673	0.784392	-0.43363	0.574183	0.918837
Enterobacteriaceae family	Enterobacteriaceae family 09	Pregnancy Abx	0.0865745	0.0922044	0.938941	0.347986	-0.0943601	0.267509	0.694844
Enterobacteriaceae family	Enterobacteriaceae family 09	Gest. age at birth	0.0516938	0.0329664	1.56807	0.117178	-0.0129969	0.116385	0.415448
Enterobacteriaceae family	Enterobacteriaceae family 09	Age at fecal sample	0.00674448	0.0327747	0.205783	0.837002	-0.05757	0.0710589	0.945927
Enterobacteriaceae family	Enterobacteriaceae family 09	C-section	-0.0888652	0.110266	-0.805914	0.420482	-0.305243	0.127513	0.752854
Enterobacteriaceae family	Enterobacteriaceae family 09	Homebirth	-0.0446932	0.0722412	-0.618666	0.536276	-0.186454	0.0970672	0.820394
Enterobacteriaceae family	Enterobacteriaceae family 09	Breastfeeding %	0.374416	0.0978317	3.82715	0.00013762	0.182439	0.566393	0.00233752
Enterobacteriaceae family	Enterobacteriaceae family 09	Alternative cohort	-0.104761	0.0757741	-1.38254	0.167113	-0.253454	0.0439325	0.496502
Enterobacteriaceae family	Enterobacteriaceae family 09	Maternal higher edu.	-0.0436208	0.0699971	-0.62318	0.533307	-0.180978	0.0937359	0.820394
Enterobacteriaceae family	Enterobacteriaceae family 09	Maternal age at birth	0.0602675	0.0356146	1.69221	0.0909143	-0.00961974	0.130155	0.371046
Enterobacteriaceae family	Enterobacteriaceae family 09	Animals	-0.0547931	0.0664369	-0.824739	0.409715	-0.185164	0.0755774	0.749661
Enterobacteriaceae family	Enterobacteriaceae family 09	Siblings	0.105967	0.0734488	1.44273	0.149406	-0.0381631	0.250097	0.468925
Enterobacteriaceae family	Enterobacteriaceae family 09	Readcount (depth)	-0.0519924	0.0327831	-1.58595	0.113064	-0.116323	0.0123385	0.413254
Bifidobacterium genus	Bifidobacterium 20	Direct Abx	-0.241268	0.208379	-1.15783	0.247206	-0.650173	0.167638	0.594641
Bifidobacterium genus	Bifidobacterium 20	Antifungals	-0.188736	0.169535	-1.11325	0.265865	-0.521418	0.143947	0.617358
Bifidobacterium genus	Bifidobacterium 20	Abx via breastmilk	-0.145397	0.247591	-0.587245	0.55717	-0.63125	0.340457	0.824807
Bifidobacterium genus	Bifidobacterium 20	Pregnancy Abx	0.148981	0.088901	1.67581	0.0940857	-0.0254712	0.323433	0.378638
Bifidobacterium genus	Bifidobacterium 20	Gest. age at birth	-0.0490808	0.0317854	-1.54413	0.12287	-0.111454	0.0132922	0.42617
Bifidobacterium genus	Bifidobacterium 20	Age at fecal sample	0.0416501	0.0316005	1.31802	0.187796	-0.0203602	0.10366	0.519266
Bifidobacterium genus	Bifidobacterium 20	C-section	-0.01677	0.106316	-0.157738	0.874695	-0.225396	0.191856	0.963906
Bifidobacterium genus	Bifidobacterium 20	Homebirth	-0.0747592	0.069653	-1.07331	0.28339	-0.211441	0.0619224	0.630601
Bifidobacterium genus	Bifidobacterium 20	Breastfeeding %	-0.0965025	0.0943268	-1.02307	0.306522	-0.281602	0.0885968	0.653694
Bifidobacterium genus	Bifidobacterium 20	Alternative cohort	-0.0253782	0.0730594	-0.347365	0.72839	-0.168744	0.117988	0.90218
Bifidobacterium genus	Bifidobacterium 20	Maternal higher edu.	0.0243318	0.0674894	0.360527	0.718528	-0.108104	0.156768	0.901036
Bifidobacterium genus	Bifidobacterium 20	Maternal age at birth	0.0424284	0.0343387	1.23559	0.2169	-0.024955	0.109812	0.553023
Bifidobacterium genus	Bifidobacterium 20	Animals	-0.100529	0.0640567	-1.56938	0.116874	-0.226229	0.0251707	0.415448
Bifidobacterium genus	Bifidobacterium 20	Siblings	-0.0580477	0.0708174	-0.819682	0.412591	-0.197014	0.0809186	0.749661
Bifidobacterium genus	Bifidobacterium 20	Readcount (depth)	-0.0404355	0.0316086	-1.27926	0.201101	-0.102462	0.0215906	0.532733
Bifidobacterium longum	Bifidobacterium 17	Direct Abx	-0.0322254	0.215063	-0.149842	0.88092	-0.454249	0.389798	0.967169
Bifidobacterium longum	Bifidobacterium 17	Antifungals	-0.17129	0.174974	-0.978943	0.327843	-0.514645	0.172065	0.682268
Bifidobacterium longum	Bifidobacterium 17	Abx via breastmilk	0.36701	0.255534	1.43625	0.151242	-0.13443	0.86845	0.469773
Bifidobacterium longum	Bifidobacterium 17	Pregnancy Abx	0.0661406	0.091753	0.720855	0.471166	-0.113908	0.246189	0.795609
Bifidobacterium longum	Bifidobacterium 17	Gest. age at birth	-0.0440788	0.032805	-1.34366	0.179361	-0.108453	0.0202952	0.511761
Bifidobacterium longum	Bifidobacterium 17	Age at fecal sample	0.0106141	0.0326142	0.325443	0.744913	-0.0533855	0.0746136	0.90464
Bifidobacterium longum	Bifidobacterium 17	C-section	0.0422933	0.109726	0.385443	0.69999	-0.173025	0.257612	0.893492
Bifidobacterium longum	Bifidobacterium 17	Homebirth	-0.0271074	0.0718875	-0.377081	0.706193	-0.168174	0.113959	0.894062
Bifidobacterium longum	Bifidobacterium 17	Breastfeeding %	-0.0612113	0.0973528	-0.628757	0.52965	-0.252249	0.129826	0.820394
Bifidobacterium longum	Bifidobacterium 17	Alternative cohort	-0.0194303	0.0754031	-0.257686	0.796702	-0.167395	0.128535	0.926678
Bifidobacterium longum	Bifidobacterium 17	Maternal higher edu.	-0.00486722	0.0696544	-0.0698767	0.944306	-0.141552	0.131817	0.986755
Bifidobacterium longum	Bifidobacterium 17	Maternal age at birth	0.0197246	0.0354402	0.55656	0.577952	-0.0498205	0.0892697	0.834117
Bifidobacterium longum	Bifidobacterium 17	Animals	-0.0596766	0.0661117	-0.902663	0.36692	-0.189409	0.0700557	0.715867
Bifidobacterium longum	Bifidobacterium 17	Siblings	0.0195326	0.0730892	0.267244	0.789336	-0.123892	0.162957	0.921472
Bifidobacterium longum	Bifidobacterium 17	Readcount (depth)	-0.0191017	0.0326226	-0.585537	0.558318	-0.0831176	0.0449142	0.824807
Parabacteroides distasonis	Parabacteroides 02	Direct Abx	-1.0433	0.477809	-2.18351	0.0292283	-1.98091	-0.105686	0.194016
Parabacteroides distasonis	Parabacteroides 02	Antifungals	-0.295962	0.388742	-0.761333	0.446636	-1.0588	0.466874	0.780431
Parabacteroides distasonis	Parabacteroides 02	Abx via breastmilk	-0.540317	0.567723	-0.951725	0.341464	-1.65437	0.573738	0.691897
Parabacteroides distasonis	Parabacteroides 02	Pregnancy Abx	0.220711	0.203849	1.08272	0.279193	-0.179306	0.620727	0.628592
Parabacteroides distasonis	Parabacteroides 02	Gest. age at birth	0.0461577	0.0728834	0.633308	0.526676	-0.0968629	0.189178	0.820394
Parabacteroides distasonis	Parabacteroides 02	Age at fecal sample	0.0962078	0.0724595	1.32775	0.184562	-0.0459809	0.238397	0.519266
Parabacteroides distasonis	Parabacteroides 02	C-section	-0.77476	0.243781	-3.1781	0.00152755	-1.25314	-0.296384	0.017894
Parabacteroides distasonis	Parabacteroides 02	Homebirth	-0.0264339	0.159713	-0.165509	0.868577	-0.339843	0.286975	0.962267
Parabacteroides distasonis	Parabacteroides 02	Breastfeeding %	0.117785	0.21629	0.544568	0.586171	-0.306646	0.542215	0.839567
Parabacteroides distasonis	Parabacteroides 02	Alternative cohort	0.12599	0.167524	0.752073	0.452183	-0.202746	0.454726	0.782013
Parabacteroides distasonis	Parabacteroides 02	Maternal higher edu.	0.140653	0.154752	0.90889	0.363625	-0.163021	0.444326	0.713052
Parabacteroides distasonis	Parabacteroides 02	Maternal age at birth	0.0504032	0.0787381	0.640138	0.522229	-0.104106	0.204913	0.820394
Parabacteroides distasonis	Parabacteroides 02	Animals	0.224706	0.146881	1.52985	0.126369	-0.0635223	0.512934	0.434242
Parabacteroides distasonis	Parabacteroides 02	Siblings	-0.0403233	0.162383	-0.248322	0.803936	-0.358971	0.278325	0.927618
Parabacteroides distasonis	Parabacteroides 02	Readcount (depth)	0.305736	0.072478	4.21833	2.68279e-05	0.163511	0.447961	0.000584645
Clostridioides difficile	Clostridioides 1	Direct Abx	-0.00569694	0.224349	-0.0253933	0.979746	-0.445941	0.434547	0.993509
Clostridioides difficile	Clostridioides 1	Antifungals	-0.153569	0.182528	-0.841342	0.400356	-0.511748	0.20461	0.748155
Clostridioides difficile	Clostridioides 1	Abx via breastmilk	-0.157293	0.266567	-0.590069	0.555277	-0.680382	0.365796	0.824807
Clostridioides difficile	Clostridioides 1	Pregnancy Abx	-0.0315138	0.0957144	-0.329248	0.742036	-0.219336	0.156309	0.904632
Clostridioides difficile	Clostridioides 1	Gest. age at birth	-0.0258436	0.0342214	-0.755189	0.450312	-0.0929969	0.0413097	0.782013
Clostridioides difficile	Clostridioides 1	Age at fecal sample	-0.0321225	0.0340223	-0.944159	0.345315	-0.0988852	0.0346402	0.691897
Clostridioides difficile	Clostridioides 1	C-section	0.33039	0.114464	2.88641	0.00397975	0.105775	0.555005	0.0396259
Clostridioides difficile	Clostridioides 1	Homebirth	-0.0861508	0.0749912	-1.14881	0.250906	-0.233308	0.061006	0.597514
Clostridioides difficile	Clostridioides 1	Breastfeeding %	-0.712788	0.101556	-7.01868	4.10814e-12	-0.912074	-0.513503	2.63606e-10
Clostridioides difficile	Clostridioides 1	Alternative cohort	0.145899	0.0786586	1.85483	0.063912	-0.00845484	0.300252	0.312333
Clostridioides difficile	Clostridioides 1	Maternal higher edu.	-0.00582725	0.0726617	-0.080197	0.936097	-0.148413	0.136758	0.986237
Clostridioides difficile	Clostridioides 1	Maternal age at birth	0.0508241	0.0369704	1.37472	0.169522	-0.0217236	0.123372	0.496502
Clostridioides difficile	Clostridioides 1	Animals	0.0748212	0.068966	1.0849	0.278225	-0.0605122	0.210155	0.628547
Clostridioides difficile	Clostridioides 1	Siblings	-0.0998586	0.0762448	-1.30971	0.190592	-0.249475	0.0497581	0.519266
Clostridioides difficile	Clostridioides 1	Readcount (depth)	0.0230597	0.034031	0.677607	0.498176	-0.0437201	0.0898394	0.813053
Erysipelatoclostridium ramosum	Erysipelatoclostridium 1	Direct Abx	0.565193	0.385045	1.46786	0.142453	-0.190388	1.32078	0.454513
Erysipelatoclostridium ramosum	Erysipelatoclostridium 1	Antifungals	-0.0726903	0.31327	-0.232037	0.816556	-0.687427	0.542046	0.93843
Erysipelatoclostridium ramosum	Erysipelatoclostridium 1	Abx via breastmilk	0.311938	0.457503	0.681828	0.495504	-0.585829	1.20971	0.813053
Erysipelatoclostridium ramosum	Erysipelatoclostridium 1	Pregnancy Abx	-0.107696	0.164273	-0.655593	0.512236	-0.430052	0.21466	0.814921
Erysipelatoclostridium ramosum	Erysipelatoclostridium 1	Gest. age at birth	0.0735304	0.0587335	1.25193	0.210885	-0.0417235	0.188784	0.546386
Erysipelatoclostridium ramosum	Erysipelatoclostridium 1	Age at fecal sample	0.0181221	0.0583919	0.310354	0.756356	-0.0964614	0.132706	0.912844
Erysipelatoclostridium ramosum	Erysipelatoclostridium 1	C-section	0.211598	0.196452	1.0771	0.281694	-0.173904	0.5971	0.630535
Erysipelatoclostridium ramosum	Erysipelatoclostridium 1	Homebirth	0.308717	0.128706	2.39862	0.0166379	0.0561544	0.561279	0.127263
Erysipelatoclostridium ramosum	Erysipelatoclostridium 1	Breastfeeding %	-0.435557	0.174299	-2.49891	0.0126158	-0.777586	-0.093527	0.103342
Erysipelatoclostridium ramosum	Erysipelatoclostridium 1	Alternative cohort	0.0518837	0.135	0.384323	0.70082	-0.21303	0.316797	0.893492
Erysipelatoclostridium ramosum	Erysipelatoclostridium 1	Maternal higher edu.	-0.18902	0.124708	-1.5157	0.129909	-0.433737	0.0556972	0.441309
Erysipelatoclostridium ramosum	Erysipelatoclostridium 1	Maternal age at birth	0.0355948	0.0634515	0.560976	0.574939	-0.0889175	0.160107	0.832148
Erysipelatoclostridium ramosum	Erysipelatoclostridium 1	Animals	0.0628669	0.118365	0.531127	0.595448	-0.169403	0.295137	0.842144
Erysipelatoclostridium ramosum	Erysipelatoclostridium 1	Siblings	0.112139	0.130857	0.856954	0.391674	-0.144645	0.368923	0.741522
Erysipelatoclostridium ramosum	Erysipelatoclostridium 1	Readcount (depth)	0.0838469	0.0584068	1.43557	0.151436	-0.0307659	0.19846	0.469773
Parabacteroides merdae	Parabacteroides 03	Direct Abx	-0.847358	0.425775	-1.99015	0.0468437	-1.68287	-0.011851	0.256451
Parabacteroides merdae	Parabacteroides 03	Antifungals	0.145905	0.346408	0.421194	0.673703	-0.533858	0.825668	0.881231
Parabacteroides merdae	Parabacteroides 03	Abx via breastmilk	0.0807365	0.505898	0.15959	0.873236	-0.911997	1.07347	0.963312
Parabacteroides merdae	Parabacteroides 03	Pregnancy Abx	-0.0378347	0.18165	-0.208284	0.835049	-0.394289	0.31862	0.945927
Parabacteroides merdae	Parabacteroides 03	Gest. age at birth	0.137085	0.0649463	2.11075	0.0350397	0.0096399	0.264531	0.214681
Parabacteroides merdae	Parabacteroides 03	Age at fecal sample	0.168787	0.0645686	2.61407	0.00908038	0.0420828	0.295491	0.0789369
Parabacteroides merdae	Parabacteroides 03	C-section	-0.75702	0.217233	-3.48483	0.000513634	-1.1833	-0.33074	0.00711509
Parabacteroides merdae	Parabacteroides 03	Homebirth	0.0924231	0.142321	0.649401	0.516227	-0.186855	0.371702	0.819015
Parabacteroides merdae	Parabacteroides 03	Breastfeeding %	-0.529858	0.192736	-2.74914	0.006082	-0.908067	-0.151648	0.0566509
Parabacteroides merdae	Parabacteroides 03	Alternative cohort	-0.142051	0.149281	-0.951568	0.341544	-0.434987	0.150886	0.691897
Parabacteroides merdae	Parabacteroides 03	Maternal higher edu.	-0.0294501	0.1379	-0.213562	0.830932	-0.300053	0.241153	0.944592
Parabacteroides merdae	Parabacteroides 03	Maternal age at birth	0.150315	0.0701634	2.14236	0.0324036	0.0126322	0.287998	0.208501
Parabacteroides merdae	Parabacteroides 03	Animals	-0.0930271	0.130886	-0.710751	0.477403	-0.349867	0.163813	0.799131
Parabacteroides merdae	Parabacteroides 03	Siblings	0.0114819	0.1447	0.0793501	0.93677	-0.272465	0.295429	0.986237
Parabacteroides merdae	Parabacteroides 03	Readcount (depth)	0.00363914	0.0645851	0.0563465	0.955077	-0.123097	0.130376	0.991779
Collinsella aerofaciens	Collinsella 1	Direct Abx	-0.521756	0.29665	-1.75883	0.0789097	-1.10388	0.0603652	0.343927
Collinsella aerofaciens	Collinsella 1	Antifungals	-0.103821	0.241352	-0.430163	0.667169	-0.577431	0.369789	0.877654
Collinsella aerofaciens	Collinsella 1	Abx via breastmilk	-0.0239912	0.352473	-0.0680652	0.945747	-0.715657	0.667674	0.986755
Collinsella aerofaciens	Collinsella 1	Pregnancy Abx	0.138244	0.12656	1.09232	0.274955	-0.110108	0.386596	0.627616
Collinsella aerofaciens	Collinsella 1	Gest. age at birth	0.0265326	0.0452499	0.586356	0.557767	-0.0622623	0.115327	0.824807
Collinsella aerofaciens	Collinsella 1	Age at fecal sample	-0.0263479	0.0449868	-0.585681	0.558221	-0.114626	0.0619305	0.824807
Collinsella aerofaciens	Collinsella 1	C-section	-0.239401	0.151352	-1.58175	0.11402	-0.536403	0.0576	0.41413
Collinsella aerofaciens	Collinsella 1	Homebirth	0.0581809	0.0991587	0.586745	0.557506	-0.1364	0.252762	0.824807
Collinsella aerofaciens	Collinsella 1	Breastfeeding %	-0.145563	0.134284	-1.08399	0.278628	-0.409072	0.117946	0.628547
Collinsella aerofaciens	Collinsella 1	Alternative cohort	-0.156514	0.104008	-1.50482	0.132683	-0.360611	0.0475835	0.442916
Collinsella aerofaciens	Collinsella 1	Maternal higher edu.	0.126305	0.0960785	1.3146	0.188942	-0.0622315	0.314842	0.519266
Collinsella aerofaciens	Collinsella 1	Maternal age at birth	-0.0349944	0.0488848	-0.715854	0.474247	-0.130922	0.0609333	0.797344
Collinsella aerofaciens	Collinsella 1	Animals	-0.184405	0.0911918	-2.02217	0.0434227	-0.363353	-0.00545764	0.24706
Collinsella aerofaciens	Collinsella 1	Siblings	-0.273129	0.100816	-2.70917	0.0068595	-0.470963	-0.0752948	0.0628787
Collinsella aerofaciens	Collinsella 1	Readcount (depth)	0.0667088	0.0449982	1.48248	0.138526	-0.0215922	0.15501	0.454111
Clostridium tertium	Clostridium sensu stricto 1 4	Direct Abx	0.375746	0.279854	1.34265	0.179687	-0.173417	0.924909	0.511761
Clostridium tertium	Clostridium sensu stricto 1 4	Antifungals	-0.0271899	0.227687	-0.119418	0.904968	-0.473985	0.419605	0.976065
Clostridium tertium	Clostridium sensu stricto 1 4	Abx via breastmilk	0.240762	0.332517	0.72406	0.469197	-0.411742	0.893267	0.794181
Clostridium tertium	Clostridium sensu stricto 1 4	Pregnancy Abx	-0.0109089	0.119395	-0.0913684	0.927218	-0.2452	0.223382	0.985222
Clostridium tertium	Clostridium sensu stricto 1 4	Gest. age at birth	-0.0528768	0.042688	-1.23868	0.215752	-0.136644	0.0308906	0.552534
Clostridium tertium	Clostridium sensu stricto 1 4	Age at fecal sample	-0.0583797	0.0424397	-1.37559	0.169253	-0.14166	0.0249005	0.496502
Clostridium tertium	Clostridium sensu stricto 1 4	C-section	0.237391	0.142783	1.6626	0.0967036	-0.042795	0.517576	0.383277
Clostridium tertium	Clostridium sensu stricto 1 4	Homebirth	-0.0485161	0.0935445	-0.518641	0.604125	-0.23208	0.135048	0.843585
Clostridium tertium	Clostridium sensu stricto 1 4	Breastfeeding %	-0.930468	0.126681	-7.34494	4.24141e-13	-1.17906	-0.681878	2.88166e-11
Clostridium tertium	Clostridium sensu stricto 1 4	Alternative cohort	-0.0919486	0.0981192	-0.937111	0.348926	-0.28449	0.100593	0.694844
Clostridium tertium	Clostridium sensu stricto 1 4	Maternal higher edu.	0.0519277	0.0906387	0.572909	0.566834	-0.125934	0.22979	0.829394
Clostridium tertium	Clostridium sensu stricto 1 4	Maternal age at birth	-0.012748	0.0461171	-0.276426	0.782277	-0.103244	0.0777485	0.918222
Clostridium tertium	Clostridium sensu stricto 1 4	Animals	0.314716	0.0860286	3.65827	0.000267066	0.1459	0.483532	0.00416839
Clostridium tertium	Clostridium sensu stricto 1 4	Siblings	-0.174344	0.0951082	-1.83311	0.0670812	-0.360976	0.0122891	0.318843
Clostridium tertium	Clostridium sensu stricto 1 4	Readcount (depth)	0.0735447	0.0424505	1.73248	0.0834937	-0.00975675	0.156846	0.351953
Flavonifractor plautii	Flavonifractor 1	Direct Abx	0.322775	0.315109	1.02433	0.305926	-0.29557	0.94112	0.653694
Flavonifractor plautii	Flavonifractor 1	Antifungals	-0.220652	0.256371	-0.860678	0.38962	-0.723734	0.282429	0.739237
Flavonifractor plautii	Flavonifractor 1	Abx via breastmilk	-0.271271	0.374406	-0.724536	0.468905	-1.00598	0.463434	0.794181
Flavonifractor plautii	Flavonifractor 1	Pregnancy Abx	0.0101984	0.134436	0.0758606	0.939545	-0.253608	0.274004	0.986755
Flavonifractor plautii	Flavonifractor 1	Gest. age at birth	0.10292	0.0480657	2.14124	0.0324937	0.00860007	0.197241	0.208501
Flavonifractor plautii	Flavonifractor 1	Age at fecal sample	0.0228548	0.0477861	0.478273	0.63256	-0.0709168	0.116626	0.8563
Flavonifractor plautii	Flavonifractor 1	C-section	-0.0237462	0.16077	-0.147702	0.882607	-0.339229	0.291737	0.967183
Flavonifractor plautii	Flavonifractor 1	Homebirth	0.0212548	0.105329	0.201794	0.840118	-0.185434	0.227944	0.947595
Flavonifractor plautii	Flavonifractor 1	Breastfeeding %	-1.17409	0.14264	-8.23108	5.69864e-16	-1.45399	-0.894179	6.58193e-14
Flavonifractor plautii	Flavonifractor 1	Alternative cohort	0.0377776	0.11048	0.341941	0.732467	-0.17902	0.254575	0.902336
Flavonifractor plautii	Flavonifractor 1	Maternal higher edu.	-0.0621941	0.102057	-0.609405	0.542393	-0.262463	0.138075	0.821054
Flavonifractor plautii	Flavonifractor 1	Maternal age at birth	0.0940141	0.0519268	1.81051	0.0705138	-0.00788283	0.195911	0.326055
Flavonifractor plautii	Flavonifractor 1	Animals	0.131356	0.0968663	1.35606	0.175384	-0.0587263	0.321439	0.504132
Flavonifractor plautii	Flavonifractor 1	Siblings	0.129309	0.10709	1.20748	0.227529	-0.0808351	0.339453	0.566769
Flavonifractor plautii	Flavonifractor 1	Readcount (depth)	-0.0280978	0.0477983	-0.587841	0.556771	-0.121893	0.0656978	0.824807
Clostridium perfringens	Clostridium sensu stricto 1 2	Direct Abx	0.804714	0.365131	2.2039	0.0277565	0.0882101	1.52122	0.190826
Clostridium perfringens	Clostridium sensu stricto 1 2	Antifungals	0.148773	0.297068	0.500806	0.616617	-0.434169	0.731716	0.848692
Clostridium perfringens	Clostridium sensu stricto 1 2	Abx via breastmilk	-0.476149	0.433842	-1.09752	0.272677	-1.32749	0.375187	0.624201
Clostridium perfringens	Clostridium sensu stricto 1 2	Pregnancy Abx	-0.0504758	0.155777	-0.324027	0.745985	-0.35616	0.255208	0.90464
Clostridium perfringens	Clostridium sensu stricto 1 2	Gest. age at birth	-0.0374838	0.0556959	-0.673008	0.501096	-0.146777	0.0718094	0.813053
Clostridium perfringens	Clostridium sensu stricto 1 2	Age at fecal sample	-0.0773984	0.0553719	-1.39779	0.162484	-0.186056	0.0312591	0.49044
Clostridium perfringens	Clostridium sensu stricto 1 2	C-section	0.792591	0.186292	4.25457	2.28956e-05	0.427027	1.15816	0.000518518
Clostridium perfringens	Clostridium sensu stricto 1 2	Homebirth	0.00901044	0.12205	0.0738261	0.941163	-0.23049	0.248511	0.986755
Clostridium perfringens	Clostridium sensu stricto 1 2	Breastfeeding %	-0.640526	0.165284	-3.87531	0.000113372	-0.964866	-0.316186	0.00201454
Clostridium perfringens	Clostridium sensu stricto 1 2	Alternative cohort	0.193806	0.128018	1.5139	0.130366	-0.0574064	0.445019	0.441561
Clostridium perfringens	Clostridium sensu stricto 1 2	Maternal higher edu.	0.0708308	0.118258	0.59895	0.549341	-0.16123	0.302891	0.824807
Clostridium perfringens	Clostridium sensu stricto 1 2	Maternal age at birth	-0.0714181	0.0601699	-1.18694	0.235531	-0.189491	0.0466545	0.574445
Clostridium perfringens	Clostridium sensu stricto 1 2	Animals	0.245677	0.112243	2.18879	0.0288408	0.0254199	0.465935	0.193669
Clostridium perfringens	Clostridium sensu stricto 1 2	Siblings	-0.303539	0.12409	-2.44612	0.0146102	-0.547042	-0.0600349	0.114933
Clostridium perfringens	Clostridium sensu stricto 1 2	Readcount (depth)	0.0420665	0.0553861	0.759513	0.447723	-0.0666187	0.150752	0.781148
Bifidobacterium longum	Bifidobacterium 06	Direct Abx	-0.436531	0.308913	-1.41312	0.157929	-1.04272	0.169656	0.482562
Bifidobacterium longum	Bifidobacterium 06	Antifungals	-0.401477	0.25133	-1.59741	0.110488	-0.894666	0.0917128	0.408539
Bifidobacterium longum	Bifidobacterium 06	Abx via breastmilk	-0.110622	0.367045	-0.301384	0.763184	-0.830881	0.609638	0.916189
Bifidobacterium longum	Bifidobacterium 06	Pregnancy Abx	-0.0307837	0.131792	-0.233577	0.815361	-0.289403	0.227835	0.93799
Bifidobacterium longum	Bifidobacterium 06	Gest. age at birth	-0.0637179	0.0471206	-1.35223	0.176605	-0.156184	0.0287478	0.506151
Bifidobacterium longum	Bifidobacterium 06	Age at fecal sample	0.109719	0.0468465	2.34209	0.0193702	0.0177907	0.201647	0.1425
Bifidobacterium longum	Bifidobacterium 06	C-section	-0.0199271	0.157609	-0.126434	0.899414	-0.329207	0.289353	0.976065
Bifidobacterium longum	Bifidobacterium 06	Homebirth	-0.0119026	0.103258	-0.115271	0.908253	-0.214528	0.190723	0.976575
Bifidobacterium longum	Bifidobacterium 06	Breastfeeding %	0.925845	0.139836	6.62094	5.79294e-11	0.651442	1.20025	3.18612e-09
Bifidobacterium longum	Bifidobacterium 06	Alternative cohort	0.0957352	0.108308	0.883918	0.376951	-0.116799	0.30827	0.72322
Bifidobacterium longum	Bifidobacterium 06	Maternal higher edu.	0.114306	0.10005	1.14249	0.253524	-0.0820248	0.310637	0.597591
Bifidobacterium longum	Bifidobacterium 06	Maternal age at birth	0.0379057	0.0509058	0.744625	0.456672	-0.0619877	0.137799	0.784905
Bifidobacterium longum	Bifidobacterium 06	Animals	-0.108727	0.0949617	-1.14496	0.2525	-0.295072	0.0776184	0.597514
Bifidobacterium longum	Bifidobacterium 06	Siblings	0.236623	0.104984	2.2539	0.0244167	0.0306111	0.442636	0.171959
Bifidobacterium longum	Bifidobacterium 06	Readcount (depth)	-0.0508751	0.0468585	-1.08572	0.277863	-0.142827	0.0410762	0.628547
Enterobacteriaceae family	Enterobacteriaceae family 05	Direct Abx	0.346397	0.338864	1.02223	0.306917	-0.318563	1.01136	0.653694
Enterobacteriaceae family	Enterobacteriaceae family 05	Antifungals	0.553644	0.275698	2.00816	0.0448929	0.0126373	1.09465	0.254173
Enterobacteriaceae family	Enterobacteriaceae family 05	Abx via breastmilk	-0.194017	0.402632	-0.481873	0.630001	-0.98411	0.596075	0.854296
Enterobacteriaceae family	Enterobacteriaceae family 05	Pregnancy Abx	0.123567	0.14457	0.854718	0.39291	-0.160127	0.407261	0.741522
Enterobacteriaceae family	Enterobacteriaceae family 05	Gest. age at birth	-0.0276081	0.0516892	-0.534118	0.593378	-0.129039	0.0738227	0.842144
Enterobacteriaceae family	Enterobacteriaceae family 05	Age at fecal sample	-0.061705	0.0513886	-1.20075	0.230129	-0.162546	0.0391358	0.567243
Enterobacteriaceae family	Enterobacteriaceae family 05	C-section	0.276003	0.17289	1.5964	0.110712	-0.0632634	0.615269	0.408539
Enterobacteriaceae family	Enterobacteriaceae family 05	Homebirth	-0.240633	0.113269	-2.12443	0.0338772	-0.462904	-0.0183619	0.214379
Enterobacteriaceae family	Enterobacteriaceae family 05	Breastfeeding %	0.404622	0.153394	2.6378	0.00847316	0.103614	0.705629	0.0752808
Enterobacteriaceae family	Enterobacteriaceae family 05	Alternative cohort	0.215058	0.118809	1.81012	0.0705747	-0.0180826	0.448199	0.326055
Enterobacteriaceae family	Enterobacteriaceae family 05	Maternal higher edu.	-0.0150029	0.109751	-0.1367	0.891295	-0.230369	0.200363	0.972093
Enterobacteriaceae family	Enterobacteriaceae family 05	Maternal age at birth	0.0829737	0.0558414	1.48588	0.137623	-0.026605	0.192552	0.452862
Enterobacteriaceae family	Enterobacteriaceae family 05	Animals	-0.111558	0.104169	-1.07094	0.284453	-0.315971	0.092854	0.630601
Enterobacteriaceae family	Enterobacteriaceae family 05	Siblings	-0.169762	0.115163	-1.4741	0.140766	-0.395748	0.0562245	0.454111
Enterobacteriaceae family	Enterobacteriaceae family 05	Readcount (depth)	-0.0201728	0.0514017	-0.392454	0.694806	-0.121039	0.0806938	0.891668
Bacteroides fragilis	Bacteroides 13	Direct Abx	-0.0339423	0.268635	-0.126351	0.899479	-0.56109	0.493205	0.976065
Bacteroides fragilis	Bacteroides 13	Antifungals	0.237181	0.218559	1.0852	0.278093	-0.191703	0.666064	0.628547
Bacteroides fragilis	Bacteroides 13	Abx via breastmilk	0.156518	0.319187	0.490365	0.623982	-0.469829	0.782864	0.854222
Bacteroides fragilis	Bacteroides 13	Pregnancy Abx	0.121596	0.114608	1.06097	0.288959	-0.103303	0.346494	0.636129
Bacteroides fragilis	Bacteroides 13	Gest. age at birth	0.0285401	0.0409767	0.696497	0.486278	-0.0518692	0.108949	0.810463
Bacteroides fragilis	Bacteroides 13	Age at fecal sample	-0.0188764	0.0407383	-0.463358	0.643208	-0.0988181	0.0610652	0.862114
Bacteroides fragilis	Bacteroides 13	C-section	-0.261433	0.137059	-1.90745	0.0567462	-0.530387	0.00752034	0.292058
Bacteroides fragilis	Bacteroides 13	Homebirth	-0.111012	0.0897945	-1.23629	0.216637	-0.287218	0.0651932	0.553023
Bacteroides fragilis	Bacteroides 13	Breastfeeding %	0.140646	0.121603	1.1566	0.247709	-0.0979778	0.37927	0.594641
Bacteroides fragilis	Bacteroides 13	Alternative cohort	-0.216807	0.0941858	-2.30191	0.0215437	-0.401629	-0.0319841	0.155518
Bacteroides fragilis	Bacteroides 13	Maternal higher edu.	0.0811293	0.0870051	0.932466	0.351319	-0.0896026	0.251861	0.695973
Bacteroides fragilis	Bacteroides 13	Maternal age at birth	-0.0689664	0.0442683	-1.55792	0.119567	-0.155835	0.0179022	0.418483
Bacteroides fragilis	Bacteroides 13	Animals	-0.194877	0.0825799	-2.35986	0.0184715	-0.356925	-0.032829	0.138536
Bacteroides fragilis	Bacteroides 13	Siblings	-0.233554	0.0912955	-2.55823	0.010666	-0.412705	-0.0544035	0.0886275
Bacteroides fragilis	Bacteroides 13	Readcount (depth)	-0.0729605	0.0407487	-1.7905	0.073674	-0.152923	0.00700155	0.336338
Enterobacteriaceae family	Enterobacteriaceae family 03	Direct Abx	0.564969	0.37528	1.50546	0.132519	-0.17145	1.30139	0.442916
Enterobacteriaceae family	Enterobacteriaceae family 03	Antifungals	0.633433	0.305325	2.07462	0.0382752	0.0342874	1.23258	0.229057
Enterobacteriaceae family	Enterobacteriaceae family 03	Abx via breastmilk	-0.205853	0.4459	-0.461658	0.644426	-1.08085	0.669146	0.862114
Enterobacteriaceae family	Enterobacteriaceae family 03	Pregnancy Abx	0.259086	0.160107	1.61821	0.10593	-0.0550944	0.573266	0.405343
Enterobacteriaceae family	Enterobacteriaceae family 03	Gest. age at birth	-0.0201171	0.0572439	-0.351427	0.725341	-0.132448	0.0922139	0.90218
Enterobacteriaceae family	Enterobacteriaceae family 03	Age at fecal sample	-0.066505	0.056911	-1.16858	0.242849	-0.178183	0.0451726	0.590508
Enterobacteriaceae family	Enterobacteriaceae family 03	C-section	0.213011	0.19147	1.11251	0.266185	-0.162714	0.588736	0.617358
Enterobacteriaceae family	Enterobacteriaceae family 03	Homebirth	-0.24234	0.125442	-1.93189	0.0536526	-0.488497	0.00381676	0.282963
Enterobacteriaceae family	Enterobacteriaceae family 03	Breastfeeding %	0.578078	0.169878	3.4029	0.000692969	0.244723	0.911433	0.0088931
Enterobacteriaceae family	Enterobacteriaceae family 03	Alternative cohort	-0.0645946	0.131576	-0.490928	0.623584	-0.32279	0.193601	0.854222
Enterobacteriaceae family	Enterobacteriaceae family 03	Maternal higher edu.	-0.0151821	0.121545	-0.124909	0.90062	-0.253693	0.223328	0.976065
Enterobacteriaceae family	Enterobacteriaceae family 03	Maternal age at birth	0.0555095	0.0618423	0.897597	0.369615	-0.0658449	0.176864	0.716283
Enterobacteriaceae family	Enterobacteriaceae family 03	Animals	-0.116312	0.115363	-1.00823	0.313587	-0.342692	0.110067	0.660935
Enterobacteriaceae family	Enterobacteriaceae family 03	Siblings	-0.175793	0.127539	-1.37835	0.1684	-0.426065	0.0744786	0.496502
Enterobacteriaceae family	Enterobacteriaceae family 03	Readcount (depth)	-0.0457541	0.0569255	-0.803753	0.421729	-0.15746	0.065952	0.752854
Enterobacteriaceae family	Enterobacteriaceae family 08	Direct Abx	0.326061	0.248789	1.3106	0.190293	-0.162142	0.814264	0.519266
Enterobacteriaceae family	Enterobacteriaceae family 08	Antifungals	0.115613	0.202413	0.571174	0.568009	-0.281586	0.512812	0.829394
Enterobacteriaceae family	Enterobacteriaceae family 08	Abx via breastmilk	-0.201321	0.295606	-0.681044	0.496	-0.781394	0.378753	0.813053
Enterobacteriaceae family	Enterobacteriaceae family 08	Pregnancy Abx	0.0867217	0.106141	0.81704	0.414099	-0.121562	0.295005	0.749661
Enterobacteriaceae family	Enterobacteriaceae family 08	Gest. age at birth	0.000166367	0.0379494	0.00438392	0.996503	-0.0743025	0.0746352	0.997367
Enterobacteriaceae family	Enterobacteriaceae family 08	Age at fecal sample	-0.0611472	0.0377287	-1.62071	0.105393	-0.135183	0.0128885	0.405343
Enterobacteriaceae family	Enterobacteriaceae family 08	C-section	0.407596	0.126933	3.2111	0.0013641	0.158512	0.65668	0.0165846
Enterobacteriaceae family	Enterobacteriaceae family 08	Homebirth	-0.0960935	0.0831607	-1.15552	0.248153	-0.259281	0.0670944	0.594641
Enterobacteriaceae family	Enterobacteriaceae family 08	Breastfeeding %	0.234067	0.112619	2.07839	0.0379261	0.0130716	0.455062	0.228149
Enterobacteriaceae family	Enterobacteriaceae family 08	Alternative cohort	0.0220806	0.0872276	0.253137	0.800214	-0.149088	0.193249	0.927241
Enterobacteriaceae family	Enterobacteriaceae family 08	Maternal higher edu.	-0.0288274	0.0805774	-0.357761	0.720597	-0.186946	0.129291	0.901036
Enterobacteriaceae family	Enterobacteriaceae family 08	Maternal age at birth	0.017919	0.0409979	0.437071	0.662154	-0.062532	0.0983699	0.875317
Enterobacteriaceae family	Enterobacteriaceae family 08	Animals	-0.0633666	0.0764791	-0.828548	0.407556	-0.213443	0.0867098	0.749661
Enterobacteriaceae family	Enterobacteriaceae family 08	Siblings	-0.101662	0.0845508	-1.20238	0.2295	-0.267577	0.0642539	0.567243
Enterobacteriaceae family	Enterobacteriaceae family 08	Readcount (depth)	-0.0300309	0.0377383	-0.795768	0.426354	-0.104086	0.0440237	0.756435
Bifidobacterium longum	Bifidobacterium 05	Direct Abx	-0.359691	0.351293	-1.02391	0.306126	-1.04904	0.329659	0.653694
Bifidobacterium longum	Bifidobacterium 05	Antifungals	-0.604633	0.28581	-2.11551	0.0346316	-1.16548	-0.0437822	0.214681
Bifidobacterium longum	Bifidobacterium 05	Abx via breastmilk	-0.136306	0.4174	-0.326559	0.74407	-0.955378	0.682767	0.904632
Bifidobacterium longum	Bifidobacterium 05	Pregnancy Abx	-0.0704135	0.149873	-0.469821	0.638585	-0.364513	0.223686	0.861642
Bifidobacterium longum	Bifidobacterium 05	Gest. age at birth	-0.0357597	0.0535851	-0.667344	0.504705	-0.140911	0.0693914	0.813053
Bifidobacterium longum	Bifidobacterium 05	Age at fecal sample	0.098381	0.0532734	1.84672	0.0650809	-0.00615849	0.202921	0.313202
Bifidobacterium longum	Bifidobacterium 05	C-section	-0.143415	0.179232	-0.800166	0.423803	-0.495125	0.208295	0.753066
Bifidobacterium longum	Bifidobacterium 05	Homebirth	0.0341766	0.117424	0.291053	0.771071	-0.196247	0.2646	0.916189
Bifidobacterium longum	Bifidobacterium 05	Breastfeeding %	1.67628	0.15902	10.5413	1.01915e-24	1.36423	1.98833	5.88557e-22
Bifidobacterium longum	Bifidobacterium 05	Alternative cohort	-0.260005	0.123167	-2.111	0.0350178	-0.501697	-0.0183127	0.214681
Bifidobacterium longum	Bifidobacterium 05	Maternal higher edu.	0.163224	0.113776	1.4346	0.15171	-0.0600416	0.38649	0.469773
Bifidobacterium longum	Bifidobacterium 05	Maternal age at birth	-0.0199525	0.0578896	-0.344666	0.730418	-0.13355	0.0936453	0.902281
Bifidobacterium longum	Bifidobacterium 05	Animals	-0.0907398	0.10799	-0.840265	0.400959	-0.30265	0.12117	0.748155
Bifidobacterium longum	Bifidobacterium 05	Siblings	0.346653	0.119387	2.90361	0.00376931	0.112378	0.580929	0.037857
Bifidobacterium longum	Bifidobacterium 05	Readcount (depth)	-0.0601755	0.053287	-1.12927	0.259052	-0.164742	0.0443907	0.606907
Enterobacteriaceae family	Enterobacteriaceae family 07	Direct Abx	0.100625	0.247697	0.406244	0.68465	-0.385435	0.586685	0.887509
Enterobacteriaceae family	Enterobacteriaceae family 07	Antifungals	0.207622	0.201524	1.03026	0.303135	-0.187833	0.603078	0.653694
Enterobacteriaceae family	Enterobacteriaceae family 07	Abx via breastmilk	0.0608309	0.294308	0.206691	0.836293	-0.516696	0.638358	0.945927
Enterobacteriaceae family	Enterobacteriaceae family 07	Pregnancy Abx	0.0711091	0.105675	0.672901	0.501165	-0.13626	0.278478	0.813053
Enterobacteriaceae family	Enterobacteriaceae family 07	Gest. age at birth	-0.00111247	0.0377828	-0.0294438	0.976516	-0.0752545	0.0730295	0.993509
Enterobacteriaceae family	Enterobacteriaceae family 07	Age at fecal sample	-0.051743	0.0375631	-1.3775	0.168665	-0.125454	0.0219678	0.496502
Enterobacteriaceae family	Enterobacteriaceae family 07	C-section	0.232529	0.126376	1.83997	0.0660663	-0.0154619	0.480519	0.315316
Enterobacteriaceae family	Enterobacteriaceae family 07	Homebirth	-0.0550967	0.0827956	-0.665454	0.505912	-0.217568	0.107375	0.813053
Enterobacteriaceae family	Enterobacteriaceae family 07	Breastfeeding %	0.238836	0.112125	2.13009	0.033406	0.018811	0.458861	0.213171
Enterobacteriaceae family	Enterobacteriaceae family 07	Alternative cohort	-0.158229	0.0868447	-1.82198	0.068755	-0.328646	0.0121882	0.323907
Enterobacteriaceae family	Enterobacteriaceae family 07	Maternal higher edu.	0.00165719	0.0802237	0.0206572	0.983523	-0.155767	0.159082	0.993913
Enterobacteriaceae family	Enterobacteriaceae family 07	Maternal age at birth	0.033575	0.0408179	0.822556	0.410955	-0.0465228	0.113673	0.749661
Enterobacteriaceae family	Enterobacteriaceae family 07	Animals	-0.100253	0.0761434	-1.31663	0.188261	-0.24967	0.0491649	0.519266
Enterobacteriaceae family	Enterobacteriaceae family 07	Siblings	-0.171531	0.0841796	-2.03768	0.041843	-0.336718	-0.00634348	0.240441
Enterobacteriaceae family	Enterobacteriaceae family 07	Readcount (depth)	-0.14597	0.0375727	-3.885	0.000109009	-0.219699	-0.07224	0.00196728
Bifidobacterium longum	Bifidobacterium 09	Direct Abx	-0.226228	0.273134	-0.828265	0.407716	-0.762204	0.309749	0.749661
Bifidobacterium longum	Bifidobacterium 09	Antifungals	-0.320853	0.22222	-1.44385	0.149092	-0.75692	0.115214	0.468925
Bifidobacterium longum	Bifidobacterium 09	Abx via breastmilk	0.00944191	0.324533	0.0290938	0.976796	-0.627395	0.646279	0.993509
Bifidobacterium longum	Bifidobacterium 09	Pregnancy Abx	-0.078128	0.116528	-0.670465	0.502715	-0.306793	0.150537	0.813053
Bifidobacterium longum	Bifidobacterium 09	Gest. age at birth	-0.0164067	0.041663	-0.393796	0.693815	-0.0981628	0.0653494	0.891386
Bifidobacterium longum	Bifidobacterium 09	Age at fecal sample	0.0959081	0.0414207	2.31546	0.0207875	0.0146275	0.177189	0.151004
Bifidobacterium longum	Bifidobacterium 09	C-section	-0.0535479	0.139355	-0.384257	0.700869	-0.327006	0.21991	0.893492
Bifidobacterium longum	Bifidobacterium 09	Homebirth	0.104637	0.0912984	1.1461	0.252025	-0.0745195	0.283794	0.597514
Bifidobacterium longum	Bifidobacterium 09	Breastfeeding %	1.07796	0.12364	8.71859	1.14339e-17	0.835344	1.32059	1.88659e-15
Bifidobacterium longum	Bifidobacterium 09	Alternative cohort	-0.0989189	0.0957633	-1.03295	0.301874	-0.286837	0.0889993	0.653694
Bifidobacterium longum	Bifidobacterium 09	Maternal higher edu.	0.0861256	0.0884624	0.973584	0.330497	-0.0874659	0.259717	0.686553
Bifidobacterium longum	Bifidobacterium 09	Maternal age at birth	0.0153314	0.0450097	0.340624	0.733458	-0.0729921	0.103655	0.902336
Bifidobacterium longum	Bifidobacterium 09	Animals	-0.0792341	0.083963	-0.943678	0.34556	-0.243996	0.0855282	0.691897
Bifidobacterium longum	Bifidobacterium 09	Siblings	0.253488	0.0928246	2.73083	0.00642773	0.0713366	0.43564	0.0593922
Bifidobacterium longum	Bifidobacterium 09	Readcount (depth)	-0.1156	0.0414312	-2.79018	0.00536729	-0.196902	-0.0342991	0.0512332
Bifidobacterium longum	Bifidobacterium 15	Direct Abx	-0.0826944	0.236066	-0.350302	0.726185	-0.545931	0.380542	0.90218
Bifidobacterium longum	Bifidobacterium 15	Antifungals	-0.196582	0.192061	-1.02354	0.3063	-0.573468	0.180304	0.653694
Bifidobacterium longum	Bifidobacterium 15	Abx via breastmilk	-0.266334	0.280489	-0.949536	0.342576	-0.816742	0.284075	0.691897
Bifidobacterium longum	Bifidobacterium 15	Pregnancy Abx	-0.123619	0.100713	-1.22743	0.219946	-0.321251	0.0740128	0.558157
Bifidobacterium longum	Bifidobacterium 15	Gest. age at birth	-0.0266877	0.0360087	-0.741147	0.458777	-0.0973482	0.0439728	0.785018
Bifidobacterium longum	Bifidobacterium 15	Age at fecal sample	0.0785261	0.0357992	2.19351	0.0284981	0.00827656	0.148776	0.19362
Bifidobacterium longum	Bifidobacterium 15	C-section	0.0553971	0.120442	0.459949	0.645652	-0.180948	0.291743	0.862114
Bifidobacterium longum	Bifidobacterium 15	Homebirth	0.123625	0.0789078	1.5667	0.117499	-0.0312177	0.278467	0.415448
Bifidobacterium longum	Bifidobacterium 15	Breastfeeding %	0.708138	0.10686	6.62679	5.57713e-11	0.498445	0.917832	3.18612e-09
Bifidobacterium longum	Bifidobacterium 15	Alternative cohort	-0.183099	0.0827667	-2.21223	0.0271744	-0.345514	-0.0206842	0.187942
Bifidobacterium longum	Bifidobacterium 15	Maternal higher edu.	0.0780725	0.0764566	1.02113	0.307436	-0.0719599	0.228105	0.653694
Bifidobacterium longum	Bifidobacterium 15	Maternal age at birth	0.018168	0.0389012	0.467029	0.64058	-0.0581686	0.0945046	0.862114
Bifidobacterium longum	Bifidobacterium 15	Animals	-0.0385079	0.0725679	-0.530646	0.595781	-0.180909	0.103894	0.842144
Bifidobacterium longum	Bifidobacterium 15	Siblings	0.139311	0.0802268	1.73646	0.0827883	-0.0181202	0.296741	0.350258
Bifidobacterium longum	Bifidobacterium 15	Readcount (depth)	-0.0771073	0.0358084	-2.15333	0.0315292	-0.147375	-0.00683983	0.204963
Bifidobacterium longum	Bifidobacterium 08	Direct Abx	-0.163088	0.287977	-0.566324	0.5713	-0.72819	0.402014	0.829822
Bifidobacterium longum	Bifidobacterium 08	Antifungals	-0.391354	0.234296	-1.67034	0.0951625	-0.851117	0.0684097	0.381641
Bifidobacterium longum	Bifidobacterium 08	Abx via breastmilk	0.00630247	0.342168	0.0184192	0.985308	-0.665141	0.677746	0.993913
Bifidobacterium longum	Bifidobacterium 08	Pregnancy Abx	-0.106507	0.12286	-0.866893	0.386207	-0.347598	0.134584	0.737304
Bifidobacterium longum	Bifidobacterium 08	Gest. age at birth	-0.0219957	0.043927	-0.500734	0.616668	-0.108195	0.0642031	0.848692
Bifidobacterium longum	Bifidobacterium 08	Age at fecal sample	0.0777336	0.0436715	1.77996	0.0753834	-0.00796388	0.163431	0.338786
Bifidobacterium longum	Bifidobacterium 08	C-section	-0.00449162	0.146927	-0.0305704	0.975618	-0.29281	0.283826	0.993509
Bifidobacterium longum	Bifidobacterium 08	Homebirth	0.0726319	0.0962597	0.754542	0.4507	-0.11626	0.261524	0.782013
Bifidobacterium longum	Bifidobacterium 08	Breastfeeding %	0.869081	0.130358	6.66686	4.29755e-11	0.613276	1.12489	2.61246e-09
Bifidobacterium longum	Bifidobacterium 08	Alternative cohort	0.173558	0.100967	1.71896	0.0859291	-0.0245716	0.371688	0.357609
Bifidobacterium longum	Bifidobacterium 08	Maternal higher edu.	0.0851274	0.0932695	0.912704	0.361617	-0.0978972	0.268152	0.711529
Bifidobacterium longum	Bifidobacterium 08	Maternal age at birth	0.0320371	0.0474556	0.675097	0.499769	-0.061086	0.12516	0.813053
Bifidobacterium longum	Bifidobacterium 08	Animals	-0.00731874	0.0885256	-0.0826737	0.934127	-0.181034	0.166397	0.986237
Bifidobacterium longum	Bifidobacterium 08	Siblings	0.207811	0.0978687	2.12336	0.0339665	0.0157611	0.399861	0.214379
Bifidobacterium longum	Bifidobacterium 08	Readcount (depth)	-0.012296	0.0436826	-0.281486	0.778396	-0.0980153	0.0734233	0.916189
Parabacteroides distasonis	Parabacteroides 05	Direct Abx	-0.243233	0.235744	-1.03177	0.30243	-0.705839	0.219373	0.653694
Parabacteroides distasonis	Parabacteroides 05	Antifungals	0.126429	0.1918	0.659173	0.509935	-0.249944	0.502803	0.814627
Parabacteroides distasonis	Parabacteroides 05	Abx via breastmilk	-0.348051	0.280107	-1.24257	0.214317	-0.897711	0.201608	0.551305
Parabacteroides distasonis	Parabacteroides 05	Pregnancy Abx	0.0351824	0.100576	0.349808	0.726556	-0.16218	0.232545	0.90218
Parabacteroides distasonis	Parabacteroides 05	Gest. age at birth	-0.0135614	0.0359597	-0.377127	0.706158	-0.0841258	0.057003	0.894062
Parabacteroides distasonis	Parabacteroides 05	Age at fecal sample	-0.00198579	0.0357505	-0.0555457	0.955715	-0.0721398	0.0681682	0.991779
Parabacteroides distasonis	Parabacteroides 05	C-section	-0.21841	0.120278	-1.81588	0.0696864	-0.454434	0.017614	0.324548
Parabacteroides distasonis	Parabacteroides 05	Homebirth	0.0429401	0.0788005	0.544922	0.585928	-0.111692	0.197572	0.839567
Parabacteroides distasonis	Parabacteroides 05	Breastfeeding %	0.363997	0.106715	3.41094	0.000673068	0.154589	0.573405	0.00883402
Parabacteroides distasonis	Parabacteroides 05	Alternative cohort	-0.251839	0.0826541	-3.0469	0.00237234	-0.414033	-0.089645	0.0253709
Parabacteroides distasonis	Parabacteroides 05	Maternal higher edu.	-0.0399628	0.0763526	-0.523398	0.600812	-0.189791	0.109865	0.842144
Parabacteroides distasonis	Parabacteroides 05	Maternal age at birth	-0.00543537	0.0388483	-0.139913	0.888757	-0.0816682	0.0707974	0.971158
Parabacteroides distasonis	Parabacteroides 05	Animals	-0.106828	0.0724692	-1.47411	0.140764	-0.249035	0.0353801	0.454111
Parabacteroides distasonis	Parabacteroides 05	Siblings	-0.0778748	0.0801177	-0.972006	0.331281	-0.235091	0.0793417	0.686947
Parabacteroides distasonis	Parabacteroides 05	Readcount (depth)	-0.0172225	0.0357596	-0.481618	0.630182	-0.0873944	0.0529494	0.854296
Bacteroides dorei	Bacteroides 12	Direct Abx	-0.440678	0.330759	-1.33232	0.183055	-1.08973	0.208377	0.51694
Bacteroides dorei	Bacteroides 12	Antifungals	0.159284	0.269103	0.591907	0.554045	-0.368783	0.687351	0.824807
Bacteroides dorei	Bacteroides 12	Abx via breastmilk	0.276589	0.393002	0.703786	0.481728	-0.494606	1.04778	0.805205
Bacteroides dorei	Bacteroides 12	Pregnancy Abx	0.0346617	0.141113	0.245632	0.806017	-0.242246	0.31157	0.929092
Bacteroides dorei	Bacteroides 12	Gest. age at birth	-0.0312906	0.0504529	-0.620194	0.53527	-0.130295	0.0677141	0.820394
Bacteroides dorei	Bacteroides 12	Age at fecal sample	0.17384	0.0501594	3.46575	0.00055103	0.0754114	0.272269	0.00746471
Bacteroides dorei	Bacteroides 12	C-section	-0.811242	0.168755	-4.80722	1.76329e-06	-1.14239	-0.48009	5.99001e-05
Bacteroides dorei	Bacteroides 12	Homebirth	0.120334	0.11056	1.0884	0.276677	-0.0966204	0.337289	0.628547
Bacteroides dorei	Bacteroides 12	Breastfeeding %	-0.0303461	0.149725	-0.202679	0.839427	-0.324154	0.263462	0.947595
Bacteroides dorei	Bacteroides 12	Alternative cohort	-0.32679	0.115967	-2.81796	0.00492753	-0.554355	-0.0992257	0.0474275
Bacteroides dorei	Bacteroides 12	Maternal higher edu.	0.0711322	0.107126	0.664006	0.506838	-0.139083	0.281347	0.813053
Bacteroides dorei	Bacteroides 12	Maternal age at birth	-0.0034259	0.0545057	-0.062854	0.949895	-0.110384	0.103532	0.989296
Bacteroides dorei	Bacteroides 12	Animals	-0.0965488	0.101677	-0.949562	0.342563	-0.296072	0.102974	0.691897
Bacteroides dorei	Bacteroides 12	Siblings	-0.140199	0.112408	-1.24723	0.212603	-0.36078	0.0803822	0.548117
Bacteroides dorei	Bacteroides 12	Readcount (depth)	-0.0283381	0.0501722	-0.564817	0.572324	-0.126792	0.0701159	0.829822
Bacteroides dorei	Bacteroides 19	Direct Abx	-0.175602	0.20736	-0.846846	0.397282	-0.582509	0.231305	0.74733
Bacteroides dorei	Bacteroides 19	Antifungals	-0.0287849	0.168707	-0.170621	0.864556	-0.359842	0.302272	0.962267
Bacteroides dorei	Bacteroides 19	Abx via breastmilk	0.257404	0.246381	1.04474	0.296395	-0.226075	0.740883	0.645918
Bacteroides dorei	Bacteroides 19	Pregnancy Abx	0.00277002	0.0884666	0.0313115	0.975027	-0.17083	0.17637	0.993509
Bacteroides dorei	Bacteroides 19	Gest. age at birth	-0.0520493	0.03163	-1.64557	0.100165	-0.114118	0.010019	0.393506
Bacteroides dorei	Bacteroides 19	Age at fecal sample	0.0946627	0.0314461	3.01032	0.00267469	0.0329555	0.15637	0.0278313
Bacteroides dorei	Bacteroides 19	C-section	-0.376527	0.105796	-3.55898	0.000389648	-0.584133	-0.168921	0.00569675
Bacteroides dorei	Bacteroides 19	Homebirth	0.0841205	0.0693127	1.21364	0.22517	-0.0518931	0.220134	0.566605
Bacteroides dorei	Bacteroides 19	Breastfeeding %	0.0142728	0.0938658	0.152055	0.879174	-0.169922	0.198468	0.966171
Bacteroides dorei	Bacteroides 19	Alternative cohort	-0.128419	0.0727023	-1.76636	0.077638	-0.271084	0.0142467	0.342083
Bacteroides dorei	Bacteroides 19	Maternal higher edu.	0.00949893	0.0671595	0.141438	0.887552	-0.12229	0.141287	0.97076
Bacteroides dorei	Bacteroides 19	Maternal age at birth	-0.0210521	0.0341708	-0.616084	0.537978	-0.0881063	0.046002	0.820394
Bacteroides dorei	Bacteroides 19	Animals	-0.0107445	0.0637437	-0.168558	0.866178	-0.13583	0.114341	0.962267
Bacteroides dorei	Bacteroides 19	Siblings	-0.0695464	0.0704713	-0.986875	0.323941	-0.207834	0.0687409	0.67781
Bacteroides dorei	Bacteroides 19	Readcount (depth)	0.0248197	0.0314541	0.789078	0.430252	-0.0369033	0.0865427	0.761012
Bacteroides dorei	Bacteroides 18	Direct Abx	-0.29112	0.22516	-1.29295	0.196326	-0.732956	0.150716	0.52517
Bacteroides dorei	Bacteroides 18	Antifungals	0.0514335	0.183189	0.280768	0.778946	-0.308041	0.410908	0.916189
Bacteroides dorei	Bacteroides 18	Abx via breastmilk	0.288615	0.267531	1.07881	0.28093	-0.236366	0.813596	0.630048
Bacteroides dorei	Bacteroides 18	Pregnancy Abx	-0.0345241	0.0960606	-0.359399	0.719372	-0.223026	0.153978	0.901036
Bacteroides dorei	Bacteroides 18	Gest. age at birth	-0.0645592	0.0343452	-1.87972	0.0604351	-0.131955	0.00283706	0.302175
Bacteroides dorei	Bacteroides 18	Age at fecal sample	0.0890037	0.0341454	2.60661	0.00927937	0.0219995	0.156008	0.0793902
Bacteroides dorei	Bacteroides 18	C-section	-0.397868	0.114878	-3.4634	0.000555814	-0.623295	-0.172441	0.00746471
Bacteroides dorei	Bacteroides 18	Homebirth	0.0973361	0.0752625	1.29329	0.196208	-0.0503531	0.245025	0.52517
Bacteroides dorei	Bacteroides 18	Breastfeeding %	0.00979792	0.101923	0.0961303	0.923436	-0.190208	0.209804	0.98392
Bacteroides dorei	Bacteroides 18	Alternative cohort	0.0593491	0.0789431	0.751796	0.452349	-0.0955626	0.214261	0.782013
Bacteroides dorei	Bacteroides 18	Maternal higher edu.	-0.00292698	0.0729246	-0.0401371	0.967992	-0.146028	0.140174	0.993509
Bacteroides dorei	Bacteroides 18	Maternal age at birth	-0.0106797	0.0371041	-0.287831	0.773535	-0.0834898	0.0621304	0.916189
Bacteroides dorei	Bacteroides 18	Animals	0.00214702	0.0692155	0.0310193	0.97526	-0.133676	0.13797	0.993509
Bacteroides dorei	Bacteroides 18	Siblings	-0.0384451	0.0765206	-0.502416	0.615485	-0.188603	0.111713	0.848692
Bacteroides dorei	Bacteroides 18	Readcount (depth)	0.0335222	0.0341541	0.981498	0.326583	-0.0334991	0.100544	0.680872
Bacteroides dorei	Bacteroides 17	Direct Abx	-0.31261	0.229144	-1.36425	0.172793	-0.762265	0.137044	0.5007
Bacteroides dorei	Bacteroides 17	Antifungals	0.0371526	0.18643	0.199285	0.84208	-0.328683	0.402988	0.948881
Bacteroides dorei	Bacteroides 17	Abx via breastmilk	0.191042	0.272265	0.701678	0.483042	-0.343228	0.725313	0.806233
Bacteroides dorei	Bacteroides 17	Pregnancy Abx	-0.0319474	0.0977603	-0.326793	0.743892	-0.223784	0.15989	0.904632
Bacteroides dorei	Bacteroides 17	Gest. age at birth	-0.0684269	0.0349529	-1.95769	0.0505419	-0.137016	0.000161805	0.271516
Bacteroides dorei	Bacteroides 17	Age at fecal sample	0.0937606	0.0347496	2.69818	0.00708848	0.0255708	0.16195	0.0644661
Bacteroides dorei	Bacteroides 17	C-section	-0.426859	0.116911	-3.65116	0.000274478	-0.656274	-0.197443	0.00422696
Bacteroides dorei	Bacteroides 17	Homebirth	0.0673163	0.0765942	0.878869	0.379682	-0.0829861	0.217619	0.727251
Bacteroides dorei	Bacteroides 17	Breastfeeding %	-0.00515027	0.103727	-0.0496523	0.960409	-0.208695	0.198395	0.992914
Bacteroides dorei	Bacteroides 17	Alternative cohort	0.0527547	0.08034	0.656643	0.51156	-0.104898	0.210407	0.814921
Bacteroides dorei	Bacteroides 17	Maternal higher edu.	0.000628871	0.0742149	0.00847365	0.993241	-0.145005	0.146262	0.996693
Bacteroides dorei	Bacteroides 17	Maternal age at birth	-0.00588042	0.0377606	-0.155729	0.876278	-0.0799789	0.068218	0.963906
Bacteroides dorei	Bacteroides 17	Animals	-0.021476	0.0704402	-0.304883	0.760518	-0.159702	0.11675	0.914998
Bacteroides dorei	Bacteroides 17	Siblings	-0.0593738	0.0778746	-0.762428	0.445983	-0.212189	0.0934411	0.780431
Bacteroides dorei	Bacteroides 17	Readcount (depth)	0.0384089	0.0347585	1.10502	0.269413	-0.0297983	0.106616	0.619865
Parabacteroides distasonis	Parabacteroides 06	Direct Abx	-0.0935322	0.193658	-0.482977	0.629217	-0.473551	0.286487	0.854296
Parabacteroides distasonis	Parabacteroides 06	Antifungals	-0.0189061	0.157559	-0.119994	0.904512	-0.328087	0.290275	0.976065
Parabacteroides distasonis	Parabacteroides 06	Abx via breastmilk	-0.199104	0.230101	-0.865292	0.387085	-0.650635	0.252427	0.737326
Parabacteroides distasonis	Parabacteroides 06	Pregnancy Abx	-0.00297741	0.0826208	-0.0360371	0.97126	-0.165106	0.159151	0.993509
Parabacteroides distasonis	Parabacteroides 06	Gest. age at birth	-0.0199567	0.0295399	-0.675585	0.499459	-0.0779235	0.0380101	0.813053
Parabacteroides distasonis	Parabacteroides 06	Age at fecal sample	0.0132658	0.0293681	0.451709	0.651576	-0.0443638	0.0708955	0.866019
Parabacteroides distasonis	Parabacteroides 06	C-section	-0.183008	0.0988053	-1.85221	0.0642881	-0.376896	0.0108796	0.312333
Parabacteroides distasonis	Parabacteroides 06	Homebirth	-0.017185	0.0647325	-0.265477	0.790697	-0.144211	0.109841	0.921472
Parabacteroides distasonis	Parabacteroides 06	Breastfeeding %	0.298591	0.0876632	3.40612	0.000684939	0.126568	0.470615	0.00888882
Parabacteroides distasonis	Parabacteroides 06	Alternative cohort	0.0190306	0.0678982	0.280282	0.779319	-0.114207	0.152269	0.916189
Parabacteroides distasonis	Parabacteroides 06	Maternal higher edu.	-0.0393468	0.0627217	-0.627324	0.530589	-0.162427	0.0837332	0.820394
Parabacteroides distasonis	Parabacteroides 06	Maternal age at birth	-0.0507967	0.0319129	-1.59173	0.111758	-0.11342	0.0118265	0.411085
Parabacteroides distasonis	Parabacteroides 06	Animals	-0.0774503	0.0595315	-1.301	0.193557	-0.19427	0.0393696	0.522333
Parabacteroides distasonis	Parabacteroides 06	Siblings	0.00236632	0.0658146	0.0359544	0.971326	-0.126783	0.131516	0.993509
Parabacteroides distasonis	Parabacteroides 06	Readcount (depth)	0.0405288	0.0293756	1.37967	0.167993	-0.0171156	0.0981731	0.496502
Bacteroides dorei	Bacteroides 20	Direct Abx	-0.316306	0.202158	-1.56465	0.11798	-0.713005	0.0803932	0.415448
Bacteroides dorei	Bacteroides 20	Antifungals	0.0276726	0.164474	0.168249	0.866422	-0.295079	0.350424	0.962267
Bacteroides dorei	Bacteroides 20	Abx via breastmilk	0.313343	0.2402	1.30451	0.192359	-0.158007	0.784693	0.520315
Bacteroides dorei	Bacteroides 20	Pregnancy Abx	-0.0495838	0.0862472	-0.574904	0.565485	-0.218828	0.119661	0.829394
Bacteroides dorei	Bacteroides 20	Gest. age at birth	-0.0592819	0.0308365	-1.92246	0.0548297	-0.119793	0.00122921	0.283984
Bacteroides dorei	Bacteroides 20	Age at fecal sample	0.0850381	0.0306572	2.77384	0.00564216	0.0248789	0.145197	0.0529812
Bacteroides dorei	Bacteroides 20	C-section	-0.318676	0.103142	-3.08968	0.00205865	-0.521074	-0.116278	0.0227914
Bacteroides dorei	Bacteroides 20	Homebirth	0.0716626	0.0675738	1.06051	0.289167	-0.0609388	0.204264	0.636129
Bacteroides dorei	Bacteroides 20	Breastfeeding %	-0.00237587	0.091511	-0.0259627	0.979292	-0.18195	0.177198	0.993509
Bacteroides dorei	Bacteroides 20	Alternative cohort	0.160953	0.0708784	2.27083	0.0233672	0.021867	0.300039	0.165578
Bacteroides dorei	Bacteroides 20	Maternal higher edu.	0.0250208	0.0654747	0.382144	0.702435	-0.103462	0.153503	0.894062
Bacteroides dorei	Bacteroides 20	Maternal age at birth	-0.0207319	0.0333136	-0.622326	0.533868	-0.0861039	0.04464	0.820394
Bacteroides dorei	Bacteroides 20	Animals	0.00440105	0.0621445	0.0708196	0.943555	-0.117546	0.126349	0.986755
Bacteroides dorei	Bacteroides 20	Siblings	-0.0151634	0.0687034	-0.220708	0.825364	-0.149981	0.119655	0.942923
Bacteroides dorei	Bacteroides 20	Readcount (depth)	0.0149951	0.030665	0.488996	0.624951	-0.0451795	0.0751696	0.854222
Bifidobacterium longum	Bifidobacterium 07	Direct Abx	-0.30848	0.302378	-1.02018	0.307887	-0.901842	0.284881	0.653694
Bifidobacterium longum	Bifidobacterium 07	Antifungals	-0.377338	0.246012	-1.53382	0.125388	-0.860093	0.105417	0.432308
Bifidobacterium longum	Bifidobacterium 07	Abx via breastmilk	0.0148964	0.359279	0.0414621	0.966936	-0.690124	0.719917	0.993509
Bifidobacterium longum	Bifidobacterium 07	Pregnancy Abx	-0.106075	0.129004	-0.82226	0.411124	-0.359222	0.147072	0.749661
Bifidobacterium longum	Bifidobacterium 07	Gest. age at birth	-0.0164389	0.0461237	-0.356409	0.721609	-0.106948	0.0740705	0.901036
Bifidobacterium longum	Bifidobacterium 07	Age at fecal sample	0.0938306	0.0458554	2.04623	0.0409929	0.00384767	0.183814	0.239125
Bifidobacterium longum	Bifidobacterium 07	C-section	-0.128579	0.154275	-0.833444	0.404792	-0.431315	0.174157	0.749661
Bifidobacterium longum	Bifidobacterium 07	Homebirth	0.0434833	0.101073	0.430215	0.667131	-0.154855	0.241822	0.877654
Bifidobacterium longum	Bifidobacterium 07	Breastfeeding %	1.22144	0.136877	8.92358	2.08957e-18	0.952839	1.49003	4.02242e-16
Bifidobacterium longum	Bifidobacterium 07	Alternative cohort	-0.00929374	0.106016	-0.0876634	0.930162	-0.217332	0.198744	0.986028
Bifidobacterium longum	Bifidobacterium 07	Maternal higher edu.	0.120098	0.0979336	1.22632	0.220363	-0.0720788	0.312276	0.558157
Bifidobacterium longum	Bifidobacterium 07	Maternal age at birth	0.0091746	0.0498287	0.184123	0.853954	-0.0886054	0.106955	0.956446
Bifidobacterium longum	Bifidobacterium 07	Animals	-0.0389859	0.0929525	-0.419417	0.675001	-0.221389	0.143417	0.88193
Bifidobacterium longum	Bifidobacterium 07	Siblings	0.304236	0.102763	2.96057	0.00314266	0.102583	0.50589	0.0324087
Bifidobacterium longum	Bifidobacterium 07	Readcount (depth)	-0.107773	0.0458671	-2.34969	0.0189812	-0.197779	-0.0177675	0.140534
Enterobacteriaceae family	Enterobacteriaceae family 06	Direct Abx	0.506829	0.286831	1.76699	0.0775318	-0.0560256	1.06968	0.342083
Enterobacteriaceae family	Enterobacteriaceae family 06	Antifungals	0.415756	0.233364	1.78158	0.0751193	-0.0421791	0.873691	0.338786
Enterobacteriaceae family	Enterobacteriaceae family 06	Abx via breastmilk	-0.208696	0.340807	-0.612356	0.54044	-0.877469	0.460078	0.820394
Enterobacteriaceae family	Enterobacteriaceae family 06	Pregnancy Abx	0.196038	0.122372	1.60199	0.109471	-0.0440941	0.43617	0.407868
Enterobacteriaceae family	Enterobacteriaceae family 06	Gest. age at birth	-0.00420762	0.0437523	-0.0961691	0.923405	-0.0900636	0.0816484	0.98392
Enterobacteriaceae family	Enterobacteriaceae family 06	Age at fecal sample	-0.0648167	0.0434978	-1.49011	0.136507	-0.150173	0.0205399	0.451764
Enterobacteriaceae family	Enterobacteriaceae family 06	C-section	0.26298	0.146343	1.79701	0.0726332	-0.0241919	0.550151	0.332902
Enterobacteriaceae family	Enterobacteriaceae family 06	Homebirth	-0.119686	0.0958769	-1.24833	0.2122	-0.307827	0.068455	0.548117
Enterobacteriaceae family	Enterobacteriaceae family 06	Breastfeeding %	0.413374	0.12984	3.18372	0.0014985	0.158587	0.668162	0.017843
Enterobacteriaceae family	Enterobacteriaceae family 06	Alternative cohort	-0.375878	0.100566	-3.73764	0.000196196	-0.57322	-0.178536	0.00320023
Enterobacteriaceae family	Enterobacteriaceae family 06	Maternal higher edu.	-0.00809992	0.0928986	-0.087191	0.930537	-0.190397	0.174197	0.986028
Enterobacteriaceae family	Enterobacteriaceae family 06	Maternal age at birth	0.0679101	0.0472669	1.43674	0.151103	-0.0248427	0.160663	0.469773
Enterobacteriaceae family	Enterobacteriaceae family 06	Animals	-0.0690846	0.0881736	-0.783507	0.433513	-0.242109	0.10394	0.76444
Enterobacteriaceae family	Enterobacteriaceae family 06	Siblings	-0.167348	0.0974795	-1.71675	0.0863315	-0.358634	0.0239378	0.357609
Enterobacteriaceae family	Enterobacteriaceae family 06	Readcount (depth)	-0.13571	0.0435089	-3.11913	0.00186534	-0.221089	-0.0503317	0.021137
Bifidobacterium longum	Bifidobacterium 19	Direct Abx	-0.0908376	0.199528	-0.455263	0.649018	-0.482375	0.3007	0.864996
Bifidobacterium longum	Bifidobacterium 19	Antifungals	-0.199431	0.162335	-1.22852	0.219539	-0.517983	0.119121	0.558157
Bifidobacterium longum	Bifidobacterium 19	Abx via breastmilk	0.0855117	0.237075	0.360694	0.718404	-0.379706	0.550729	0.901036
Bifidobacterium longum	Bifidobacterium 19	Pregnancy Abx	-0.001905	0.0851251	-0.0223788	0.98215	-0.168948	0.165138	0.993913
Bifidobacterium longum	Bifidobacterium 19	Gest. age at birth	-0.0129014	0.0304353	-0.423895	0.671733	-0.0726252	0.0468225	0.880709
Bifidobacterium longum	Bifidobacterium 19	Age at fecal sample	0.0496474	0.0302583	1.64079	0.101154	-0.0097291	0.109024	0.395732
Bifidobacterium longum	Bifidobacterium 19	C-section	0.00375339	0.1018	0.0368702	0.970596	-0.196011	0.203518	0.993509
Bifidobacterium longum	Bifidobacterium 19	Homebirth	0.0291312	0.0666946	0.436785	0.662361	-0.101745	0.160007	0.875317
Bifidobacterium longum	Bifidobacterium 19	Breastfeeding %	0.319544	0.0903204	3.53789	0.000421717	0.142306	0.496781	0.00601338
Bifidobacterium longum	Bifidobacterium 19	Alternative cohort	0.389071	0.0699563	5.56164	3.42294e-08	0.251795	0.526348	1.41196e-06
Bifidobacterium longum	Bifidobacterium 19	Maternal higher edu.	0.0352739	0.0646229	0.545842	0.585296	-0.0915369	0.162085	0.839567
Bifidobacterium longum	Bifidobacterium 19	Maternal age at birth	0.0109551	0.0328802	0.333182	0.739066	-0.0535664	0.0754765	0.904632
Bifidobacterium longum	Bifidobacterium 19	Animals	0.0259961	0.061336	0.423831	0.671779	-0.0943648	0.146357	0.880709
Bifidobacterium longum	Bifidobacterium 19	Siblings	0.0890128	0.0678095	1.31269	0.189586	-0.0440511	0.222077	0.519266
Bifidobacterium longum	Bifidobacterium 19	Readcount (depth)	-0.0189642	0.030266	-0.626583	0.531075	-0.0783558	0.0404275	0.820394
Bifidobacterium longum	Bifidobacterium 18	Direct Abx	-0.0654128	0.202239	-0.323443	0.746427	-0.46227	0.331445	0.90464
Bifidobacterium longum	Bifidobacterium 18	Antifungals	-0.195542	0.16454	-1.18841	0.234951	-0.518422	0.127339	0.574445
Bifidobacterium longum	Bifidobacterium 18	Abx via breastmilk	0.0510729	0.240296	0.212541	0.831728	-0.420465	0.522611	0.944592
Bifidobacterium longum	Bifidobacterium 18	Pregnancy Abx	0.00969282	0.0862817	0.112339	0.910577	-0.159619	0.179005	0.976575
Bifidobacterium longum	Bifidobacterium 18	Gest. age at birth	-0.0159469	0.0308488	-0.516937	0.605314	-0.0764822	0.0445884	0.843585
Bifidobacterium longum	Bifidobacterium 18	Age at fecal sample	0.0581341	0.0306694	1.89551	0.0583111	-0.00204912	0.118317	0.296847
Bifidobacterium longum	Bifidobacterium 18	C-section	0.0101498	0.103183	0.098367	0.92166	-0.192329	0.212629	0.983843
Bifidobacterium longum	Bifidobacterium 18	Homebirth	0.0741556	0.0676008	1.09696	0.272919	-0.0584988	0.20681	0.624201
Bifidobacterium longum	Bifidobacterium 18	Breastfeeding %	0.335996	0.0915475	3.67019	0.000255079	0.156351	0.515642	0.00404521
Bifidobacterium longum	Bifidobacterium 18	Alternative cohort	0.332478	0.0709068	4.68895	3.1236e-06	0.193336	0.47162	9.49409e-05
Bifidobacterium longum	Bifidobacterium 18	Maternal higher edu.	0.0535323	0.0655009	0.817277	0.413963	-0.0750013	0.182066	0.749661
Bifidobacterium longum	Bifidobacterium 18	Maternal age at birth	0.015912	0.0333269	0.477453	0.633143	-0.049486	0.0813101	0.8563
Bifidobacterium longum	Bifidobacterium 18	Animals	0.020475	0.0621694	0.329342	0.741965	-0.101521	0.142471	0.904632
Bifidobacterium longum	Bifidobacterium 18	Siblings	0.105528	0.0687308	1.53538	0.125005	-0.0293442	0.2404	0.432279
Bifidobacterium longum	Bifidobacterium 18	Readcount (depth)	-0.0187809	0.0306772	-0.61221	0.540537	-0.0789795	0.0414177	0.820394
Bifidobacterium longum	Bifidobacterium 16	Direct Abx	-0.179294	0.210394	-0.852184	0.394314	-0.592155	0.233566	0.742958
Bifidobacterium longum	Bifidobacterium 16	Antifungals	-0.0623733	0.171175	-0.364383	0.715648	-0.398274	0.273527	0.901036
Bifidobacterium longum	Bifidobacterium 16	Abx via breastmilk	0.207669	0.249986	0.830721	0.406328	-0.282884	0.698222	0.749661
Bifidobacterium longum	Bifidobacterium 16	Pregnancy Abx	-0.00750174	0.0897609	-0.0835747	0.933411	-0.183641	0.168638	0.986237
Bifidobacterium longum	Bifidobacterium 16	Gest. age at birth	-0.00323566	0.0320928	-0.100822	0.919712	-0.066212	0.0597407	0.983581
Bifidobacterium longum	Bifidobacterium 16	Age at fecal sample	0.0453583	0.0319061	1.42162	0.155447	-0.0172518	0.107968	0.478777
Bifidobacterium longum	Bifidobacterium 16	C-section	0.0011945	0.107344	0.0111277	0.991124	-0.209449	0.211838	0.996299
Bifidobacterium longum	Bifidobacterium 16	Homebirth	0.110764	0.0703268	1.57499	0.115573	-0.0272397	0.248768	0.415448
Bifidobacterium longum	Bifidobacterium 16	Breastfeeding %	0.737336	0.0952391	7.74194	2.37432e-14	0.550446	0.924226	2.10949e-12
Bifidobacterium longum	Bifidobacterium 16	Alternative cohort	-0.283421	0.073766	-3.84216	0.00012958	-0.428174	-0.138668	0.0022338
Bifidobacterium longum	Bifidobacterium 16	Maternal higher edu.	0.100158	0.0681422	1.46984	0.141916	-0.0335584	0.233875	0.454513
Bifidobacterium longum	Bifidobacterium 16	Maternal age at birth	0.00982477	0.0346708	0.283373	0.776949	-0.0582104	0.07786	0.916189
Bifidobacterium longum	Bifidobacterium 16	Animals	-0.00736622	0.0646763	-0.113894	0.909345	-0.134282	0.119549	0.976575
Bifidobacterium longum	Bifidobacterium 16	Siblings	0.203388	0.0715024	2.84449	0.00453821	0.0630774	0.343698	0.0440474
Bifidobacterium longum	Bifidobacterium 16	Readcount (depth)	-0.147979	0.0319143	-4.63678	4.00362e-06	-0.210606	-0.0853534	0.000112785
Enterobacteriaceae family	Enterobacteriaceae family 10	Direct Abx	0.340275	0.195156	1.74361	0.0815328	-0.0426835	0.723233	0.348779
Enterobacteriaceae family	Enterobacteriaceae family 10	Antifungals	0.15327	0.158777	0.965313	0.334619	-0.158302	0.464842	0.690152
Enterobacteriaceae family	Enterobacteriaceae family 10	Abx via breastmilk	0.128636	0.23188	0.554751	0.579188	-0.326388	0.58366	0.834117
Enterobacteriaceae family	Enterobacteriaceae family 10	Pregnancy Abx	-0.0314061	0.0832598	-0.377206	0.7061	-0.194789	0.131976	0.894062
Enterobacteriaceae family	Enterobacteriaceae family 10	Gest. age at birth	-0.0578668	0.0297684	-1.9439	0.0521856	-0.116282	0.000548362	0.279048
Enterobacteriaceae family	Enterobacteriaceae family 10	Age at fecal sample	-0.0118873	0.0295953	-0.401663	0.688017	-0.0699627	0.0461881	0.887888
Enterobacteriaceae family	Enterobacteriaceae family 10	C-section	0.2376	0.0995695	2.38627	0.0172039	0.0422127	0.432987	0.130727
Enterobacteriaceae family	Enterobacteriaceae family 10	Homebirth	-0.0435994	0.0652332	-0.668363	0.504055	-0.171608	0.084409	0.813053
Enterobacteriaceae family	Enterobacteriaceae family 10	Breastfeeding %	0.0916927	0.0883413	1.03794	0.299548	-0.0816612	0.265046	0.65156
Enterobacteriaceae family	Enterobacteriaceae family 10	Alternative cohort	0.063962	0.0684234	0.934798	0.350116	-0.0703066	0.198231	0.695973
Enterobacteriaceae family	Enterobacteriaceae family 10	Maternal higher edu.	0.0218578	0.0632068	0.345813	0.729555	-0.102174	0.14589	0.90218
Enterobacteriaceae family	Enterobacteriaceae family 10	Maternal age at birth	-0.043159	0.0321597	-1.34202	0.179892	-0.106267	0.0199487	0.511761
Enterobacteriaceae family	Enterobacteriaceae family 10	Animals	0.220146	0.059992	3.66958	0.000255672	0.102422	0.337869	0.00404521
Enterobacteriaceae family	Enterobacteriaceae family 10	Siblings	-0.16826	0.0663237	-2.53696	0.0113318	-0.298409	-0.0381122	0.0934874
Enterobacteriaceae family	Enterobacteriaceae family 10	Readcount (depth)	-0.0493068	0.0296028	-1.66561	0.0961017	-0.107397	0.00878343	0.38275
