# Supplementary material for: Human milk oligosaccharides, antimicrobial drugs, and the gut microbiota of term neonates: observations from the KOALA birth cohort study
Source: Gut Microbes. 2023 Jan 8;15(1):2164152. doi: 10.1080/19490976.2022.2164152 (PMC9833409; doi:10.1080/19490976.2022.2164152)
Supplement: Supplemental Material [file KGMI_A_2164152_SM9501.zip › S6 SeLe permanova models.xlsx]

## Sheet: genus_aitchison
Term

## Sheet: species_aitchison
Term

## Sheet: unique_aitchison
Term

## Sheet: genus_bray
Term

## Sheet: species_bray
Term

## Sheet: unique_bray
Term

## Sheet: unique_gunifrac
Term
