# Supplementary material for: Human milk oligosaccharides, antimicrobial drugs, and the gut microbiota of term neonates: observations from the KOALA birth cohort study
Source: Gut Microbes. 2023 Jan 8;15(1):2164152. doi: 10.1080/19490976.2022.2164152 (PMC9833409; doi:10.1080/19490976.2022.2164152)
Supplement: Supplemental Material [file KGMI_A_2164152_SM9501.zip › S7 single_hmo permanova models.xlsx]

## Sheet: genus_aitchison
model	term	df	SumOfSqs	R2	pseudo-F	p.value
2'-FL	2'-FL	1	107.266	0.00796696	1.82905	0.0536
2'-FL	Project batch	1	117.006	0.00869039	1.99513	0.0344
2'-FL	C-section	1	161.074	0.0119634	2.74655	0.0066
2'-FL	Age at fecal sample	1	140.009	0.0103989	2.38738	0.0136
2'-FL	Siblings	1	122.377	0.00908934	2.08672	0.0304
2'-FL	Readcount (depth)	1	118.948	0.00883464	2.02825	0.0296
2'-FL	Direct Abx	1	68.9957	0.00512452	1.17648	0.2665
2'-FL	Pregnancy Abx	1	70.4903	0.00523552	1.20197	0.2482
2'-FL	Residual	211	12374.3	0.919074
2'-FL	Total	219	13463.8	1
DFL	DFL	1	57.7809	0.00429156	0.981327	0.4301
DFL	Project batch	1	137.57	0.0102178	2.33644	0.014
DFL	C-section	1	166.07	0.0123345	2.82046	0.0057
DFL	Age at fecal sample	1	151.209	0.0112307	2.56807	0.0084
DFL	Siblings	1	123.234	0.00915299	2.09296	0.0298
DFL	Readcount (depth)	1	124.842	0.00927239	2.12027	0.024
DFL	Direct Abx	1	74.5975	0.00554058	1.26694	0.2118
DFL	Pregnancy Abx	1	68.4643	0.00508505	1.16277	0.2743
DFL	Residual	211	12423.7	0.922749
DFL	Total	219	13463.8	1
LNFPI	LNFPI	1	57.5678	0.00427573	0.977691	0.4303
LNFPI	Project batch	1	161.968	0.0120299	2.75076	0.006
LNFPI	C-section	1	178.318	0.0132442	3.02842	0.0033
LNFPI	Age at fecal sample	1	142.388	0.0105756	2.41822	0.0123
LNFPI	Siblings	1	121.443	0.00901992	2.0625	0.0321
LNFPI	Readcount (depth)	1	116.224	0.00863233	1.97387	0.0345
LNFPI	Direct Abx	1	73.2481	0.00544036	1.244	0.2238
LNFPI	Pregnancy Abx	1	78.5226	0.00583211	1.33357	0.1769
LNFPI	Residual	211	12424	0.922765
LNFPI	Total	219	13463.8	1
LNFPII	LNFPII	1	68.033	0.00505301	1.1564	0.2792
LNFPII	Project batch	1	184.717	0.0137195	3.13976	0.0023
LNFPII	C-section	1	175.677	0.0130481	2.98609	0.004
LNFPII	Age at fecal sample	1	150.697	0.0111927	2.5615	0.0087
LNFPII	Siblings	1	121.03	0.00898924	2.05722	0.0319
LNFPII	Readcount (depth)	1	118.711	0.00881701	2.0178	0.0306
LNFPII	Direct Abx	1	74.2966	0.00551823	1.26287	0.2127
LNFPII	Pregnancy Abx	1	68.2373	0.00506819	1.15987	0.2762
LNFPII	Residual	211	12413.5	0.921988
LNFPII	Total	219	13463.8	1
LNFPIII	LNFPIII	1	89.8347	0.00667229	1.52966	0.1073
LNFPIII	Project batch	1	165.609	0.0123003	2.81991	0.0049
LNFPIII	C-section	1	181.464	0.0134779	3.08988	0.003
LNFPIII	Age at fecal sample	1	144.465	0.0107298	2.45988	0.0109
LNFPIII	Siblings	1	120.388	0.0089416	2.04992	0.0333
LNFPIII	Readcount (depth)	1	121.702	0.00903921	2.07229	0.0268
LNFPIII	Direct Abx	1	71.1943	0.00528781	1.21226	0.2412
LNFPIII	Pregnancy Abx	1	69.391	0.00515388	1.18156	0.2639
LNFPIII	Residual	211	12391.7	0.920368
LNFPIII	Total	219	13463.8	1
LNFPV	LNFPV	1	87.0504	0.0064655	1.48192	0.1296
LNFPV	Project batch	1	194.552	0.01445	3.312	0.0013
LNFPV	C-section	1	175.913	0.0130656	2.9947	0.0037
LNFPV	Age at fecal sample	1	139.845	0.0103867	2.38067	0.0137
LNFPV	Siblings	1	123.666	0.00918504	2.10525	0.0279
LNFPV	Readcount (depth)	1	114.151	0.00847833	1.94327	0.0369
LNFPV	Direct Abx	1	73.9702	0.00549399	1.25925	0.2147
LNFPV	Pregnancy Abx	1	62.9168	0.00467302	1.07108	0.3404
LNFPV	Residual	211	12394.5	0.920575
LNFPV	Total	219	13463.8	1
LNDFHI	LNDFHI	1	127.119	0.00944154	2.17106	0.0239
LNDFHI	Project batch	1	147.534	0.0109578	2.51972	0.0099
LNDFHI	C-section	1	166.774	0.0123868	2.84831	0.0051
LNDFHI	Age at fecal sample	1	146.261	0.0108633	2.49798	0.0103
LNDFHI	Siblings	1	122.29	0.00908288	2.08859	0.0307
LNDFHI	Readcount (depth)	1	131.536	0.00976961	2.2465	0.0177
LNDFHI	Direct Abx	1	65.6831	0.00487848	1.1218	0.3066
LNDFHI	Pregnancy Abx	1	80.7883	0.00600039	1.37978	0.1566
LNDFHI	Residual	211	12354.4	0.917599
LNDFHI	Total	219	13463.8	1
LNH	LNH	1	64.4725	0.00478857	1.09557	0.3244
LNH	Project batch	1	192.827	0.0143218	3.27666	0.0013
LNH	C-section	1	184.65	0.0137145	3.13772	0.0024
LNH	Age at fecal sample	1	144.013	0.0106963	2.44718	0.0112
LNH	Siblings	1	130.827	0.00971695	2.22312	0.0219
LNH	Readcount (depth)	1	114.928	0.00853602	1.95294	0.0368
LNH	Direct Abx	1	74.9411	0.0055661	1.27346	0.2088
LNH	Pregnancy Abx	1	67.3037	0.00499885	1.14368	0.2879
LNH	Residual	211	12417.1	0.922252
LNH	Total	219	13463.8	1
LNnH	LNnH	1	73.6269	0.00546849	1.25205	0.2259
LNnH	Project batch	1	202.007	0.0150036	3.43518	0.0012
LNnH	C-section	1	190.637	0.0141592	3.24184	0.0021
LNnH	Age at fecal sample	1	130.043	0.00965867	2.21142	0.0197
LNnH	Siblings	1	121.905	0.00905422	2.07302	0.0308
LNnH	Readcount (depth)	1	113.329	0.00841732	1.9272	0.0385
LNnH	Direct Abx	1	76.483	0.00568062	1.30062	0.1937
LNnH	Pregnancy Abx	1	69.0319	0.00512721	1.17391	0.2676
LNnH	Residual	211	12407.9	0.921572
LNnH	Total	219	13463.8	1
LN(n)T	LN(n)T	1	65.3532	0.00485398	1.11061	0.3203
LN(n)T	Project batch	1	180.383	0.0133976	3.06542	0.003
LN(n)T	C-section	1	174.317	0.0129471	2.96234	0.0038
LN(n)T	Age at fecal sample	1	153.251	0.0113824	2.60434	0.0076
LN(n)T	Siblings	1	119.56	0.00888009	2.0318	0.0345
LN(n)T	Readcount (depth)	1	120.691	0.00896405	2.05101	0.029
LN(n)T	Direct Abx	1	73.2291	0.00543895	1.24445	0.2239
LN(n)T	Pregnancy Abx	1	73.716	0.00547511	1.25273	0.2178
LN(n)T	Residual	211	12416.2	0.922187
LN(n)T	Total	219	13463.8	1
3'-SL	3'-SL	1	37.5415	0.00278832	0.636553	0.812
3'-SL	Project batch	1	89.9195	0.00667859	1.52467	0.1099
3'-SL	C-section	1	181.789	0.013502	3.08242	0.003
3'-SL	Age at fecal sample	1	154.438	0.0114706	2.61865	0.0076
3'-SL	Siblings	1	120.531	0.00895221	2.04372	0.0333
3'-SL	Readcount (depth)	1	122.029	0.00906343	2.06911	0.0272
3'-SL	Direct Abx	1	76.1229	0.00565388	1.29074	0.1989
3'-SL	Pregnancy Abx	1	73.4931	0.00545855	1.24615	0.2218
3'-SL	Residual	211	12444	0.924252
3'-SL	Total	219	13463.8	1
6'-SL	6'-SL	1	132.902	0.009871	2.27088	0.0165
6'-SL	Project batch	1	182.923	0.0135863	3.1256	0.0026
6'-SL	C-section	1	185.439	0.0137731	3.16859	0.0023
6'-SL	Age at fecal sample	1	163.464	0.012141	2.7931	0.0053
6'-SL	Siblings	1	122.782	0.0091194	2.09797	0.0292
6'-SL	Readcount (depth)	1	119.584	0.00888187	2.04332	0.0291
6'-SL	Direct Abx	1	79.8965	0.00593416	1.36519	0.1648
6'-SL	Pregnancy Abx	1	71.6	0.00531794	1.22342	0.2346
6'-SL	Residual	211	12348.6	0.91717
6'-SL	Total	219	13463.8	1
LSTa	LSTa	1	48.3031	0.00358762	0.819736	0.6013
LSTa	Project batch	1	177.738	0.0132012	3.01634	0.003
LSTa	C-section	1	183.633	0.013639	3.11637	0.0027
LSTa	Age at fecal sample	1	148.035	0.010995	2.51224	0.0096
LSTa	Siblings	1	125.044	0.00928742	2.12209	0.0284
LSTa	Readcount (depth)	1	120.103	0.00892044	2.03823	0.0294
LSTa	Direct Abx	1	74.5755	0.00553894	1.26559	0.212
LSTa	Pregnancy Abx	1	73.651	0.00547028	1.24991	0.219
LSTa	Residual	211	12433.2	0.923453
LSTa	Total	219	13463.8	1
LSTb	LSTb	1	43.2037	0.00320887	0.732895	0.705
LSTb	Project batch	1	128.473	0.00954206	2.17937	0.0201
LSTb	C-section	1	177.43	0.0131782	3.00987	0.0039
LSTb	Age at fecal sample	1	154.918	0.0115063	2.62799	0.0075
LSTb	Siblings	1	115.929	0.00861042	1.96659	0.0391
LSTb	Readcount (depth)	1	120.786	0.00897116	2.04898	0.0284
LSTb	Direct Abx	1	74.2292	0.00551323	1.2592	0.216
LSTb	Pregnancy Abx	1	72.2613	0.00536706	1.22582	0.2324
LSTb	Residual	211	12438.3	0.923832
LSTb	Total	219	13463.8	1
LSTc	LSTc	1	43.5436	0.00323412	0.738681	0.6934
LSTc	Project batch	1	172.788	0.0128335	2.9312	0.0038
LSTc	C-section	1	183.963	0.0136635	3.12078	0.0024
LSTc	Age at fecal sample	1	147.828	0.0109797	2.50779	0.0106
LSTc	Siblings	1	122.144	0.00907198	2.07207	0.0315
LSTc	Readcount (depth)	1	121.023	0.00898871	2.05305	0.0284
LSTc	Direct Abx	1	74.2876	0.00551756	1.26023	0.215
LSTc	Pregnancy Abx	1	74.0411	0.00549926	1.25605	0.2153
LSTc	Residual	211	12438	0.923806
LSTc	Total	219	13463.8	1

## Sheet: species_aitchison
model	term	df	SumOfSqs	R2	pseudo-F	p.value
2'-FL	2'-FL	1	134.045	0.00578539	1.30749	0.1464
2'-FL	Project batch	1	164.095	0.00708233	1.6006	0.0509
2'-FL	C-section	1	241.45	0.010421	2.35513	0.0032
2'-FL	Age at fecal sample	1	161.829	0.00698455	1.5785	0.0546
2'-FL	Siblings	1	230.138	0.00993275	2.24479	0.0071
2'-FL	Readcount (depth)	1	129.83	0.00560347	1.26638	0.1689
2'-FL	Direct Abx	1	104.873	0.0045263	1.02294	0.3862
2'-FL	Pregnancy Abx	1	121.635	0.00524975	1.18644	0.2295
2'-FL	Residual	211	21631.9	0.933631
2'-FL	Total	219	23169.6	1
DFL	DFL	1	89.8022	0.00387586	0.874155	0.6046
DFL	Project batch	1	194.34	0.00838771	1.89175	0.0174
DFL	C-section	1	240.465	0.0103785	2.34074	0.0036
DFL	Age at fecal sample	1	173.692	0.00749654	1.69075	0.0365
DFL	Siblings	1	232.113	0.010018	2.25944	0.0067
DFL	Readcount (depth)	1	135.909	0.00586582	1.32297	0.1391
DFL	Direct Abx	1	110.718	0.00477859	1.07775	0.3301
DFL	Pregnancy Abx	1	118.792	0.00512708	1.15635	0.2549
DFL	Residual	211	21676.1	0.935541
DFL	Total	219	23169.6	1
LNFPI	LNFPI	1	109.186	0.00471245	1.06379	0.3446
LNFPI	Project batch	1	225.834	0.009747	2.20029	0.0059
LNFPI	C-section	1	259.566	0.0112029	2.52893	0.0016
LNFPI	Age at fecal sample	1	162.602	0.00701789	1.58422	0.054
LNFPI	Siblings	1	228.765	0.00987349	2.22884	0.0074
LNFPI	Readcount (depth)	1	125.999	0.00543812	1.2276	0.1939
LNFPI	Direct Abx	1	109.352	0.00471964	1.06541	0.3426
LNFPI	Pregnancy Abx	1	130.889	0.00564918	1.27524	0.1644
LNFPI	Residual	211	21656.7	0.934704
LNFPI	Total	219	23169.6	1
LNFPII	LNFPII	1	103.16	0.00445238	1.0048	0.4126
LNFPII	Project batch	1	254.428	0.0109811	2.47819	0.0018
LNFPII	C-section	1	256.696	0.011079	2.50027	0.0019
LNFPII	Age at fecal sample	1	175.064	0.00755577	1.70516	0.0344
LNFPII	Siblings	1	231.082	0.00997351	2.25079	0.0068
LNFPII	Readcount (depth)	1	130.427	0.00562922	1.27039	0.1675
LNFPII	Direct Abx	1	110.066	0.00475044	1.07206	0.3368
LNFPII	Pregnancy Abx	1	120.958	0.00522056	1.17816	0.2366
LNFPII	Residual	211	21662.7	0.934965
LNFPII	Total	219	23169.6	1
LNFPIII	LNFPIII	1	175.118	0.00755811	1.71138	0.034
LNFPIII	Project batch	1	221.849	0.00957502	2.16806	0.0068
LNFPIII	C-section	1	262.18	0.0113157	2.5622	0.0016
LNFPIII	Age at fecal sample	1	167.289	0.00722018	1.63486	0.0444
LNFPIII	Siblings	1	231.285	0.00998225	2.26027	0.007
LNFPIII	Readcount (depth)	1	133.198	0.00574881	1.3017	0.1501
LNFPIII	Direct Abx	1	108.021	0.0046622	1.05566	0.3518
LNFPIII	Pregnancy Abx	1	120.324	0.00519317	1.17589	0.236
LNFPIII	Residual	211	21590.8	0.931859
LNFPIII	Total	219	23169.6	1
LNFPV	LNFPV	1	120.785	0.00521307	1.17743	0.2413
LNFPV	Project batch	1	266.052	0.0114828	2.59351	0.0014
LNFPV	C-section	1	259.672	0.0112074	2.53132	0.0016
LNFPV	Age at fecal sample	1	164.177	0.00708589	1.60043	0.0515
LNFPV	Siblings	1	236.323	0.0101997	2.30371	0.0058
LNFPV	Readcount (depth)	1	126.099	0.00544243	1.22923	0.195
LNFPV	Direct Abx	1	110.059	0.00475014	1.07287	0.3353
LNFPV	Pregnancy Abx	1	114.53	0.00494314	1.11646	0.2913
LNFPV	Residual	211	21645.1	0.934204
LNFPV	Total	219	23169.6	1
LNDFHI	LNDFHI	1	171.307	0.0073936	1.67383	0.0414
LNDFHI	Project batch	1	208.486	0.00899826	2.03711	0.0101
LNDFHI	C-section	1	247.894	0.0106991	2.42217	0.0024
LNDFHI	Age at fecal sample	1	168.871	0.00728847	1.65003	0.0422
LNDFHI	Siblings	1	229.9	0.00992249	2.24634	0.0071
LNDFHI	Readcount (depth)	1	144.413	0.00623287	1.41105	0.1019
LNDFHI	Direct Abx	1	103.187	0.00445353	1.00823	0.4094
LNDFHI	Pregnancy Abx	1	134.101	0.0057878	1.3103	0.1449
LNDFHI	Residual	211	21594.6	0.932023
LNDFHI	Total	219	23169.6	1
LNH	LNH	1	171.395	0.00739743	1.67471	0.045
LNH	Project batch	1	260.426	0.01124	2.54462	0.0015
LNH	C-section	1	259.187	0.0111865	2.53252	0.0015
LNH	Age at fecal sample	1	171.753	0.00741286	1.6782	0.0373
LNH	Siblings	1	255.748	0.0110381	2.49892	0.0032
LNH	Readcount (depth)	1	126.092	0.00544211	1.23204	0.1878
LNH	Direct Abx	1	109.711	0.00473514	1.07199	0.3366
LNH	Pregnancy Abx	1	115.18	0.00497118	1.12543	0.2809
LNH	Residual	211	21594.5	0.932019
LNH	Total	219	23169.6	1
LNnH	LNnH	1	96.4203	0.0041615	0.938863	0.5041
LNnH	Project batch	1	267.353	0.011539	2.60327	0.0011
LNnH	C-section	1	268.452	0.0115864	2.61397	0.0012
LNnH	Age at fecal sample	1	157.195	0.00678452	1.53063	0.0649
LNnH	Siblings	1	233.272	0.010068	2.27142	0.0063
LNnH	Readcount (depth)	1	121.036	0.00522393	1.17855	0.2282
LNnH	Direct Abx	1	112.323	0.00484787	1.09371	0.3156
LNnH	Pregnancy Abx	1	119.688	0.00516573	1.16542	0.2432
LNnH	Residual	211	21669.5	0.935255
LNnH	Total	219	23169.6	1
LN(n)T	LN(n)T	1	105.164	0.00453888	1.02442	0.4012
LN(n)T	Project batch	1	258.432	0.0111539	2.51742	0.0017
LN(n)T	C-section	1	251.241	0.0108436	2.44737	0.0022
LN(n)T	Age at fecal sample	1	176.208	0.00760515	1.71647	0.0326
LN(n)T	Siblings	1	225.347	0.00972598	2.19513	0.0083
LN(n)T	Readcount (depth)	1	131.949	0.00569493	1.28533	0.1577
LN(n)T	Direct Abx	1	108.806	0.00469609	1.0599	0.3489
LN(n)T	Pregnancy Abx	1	129.717	0.00559857	1.26359	0.1737
LN(n)T	Residual	211	21660.7	0.934878
LN(n)T	Total	219	23169.6	1
3'-SL	3'-SL	1	61.1628	0.00263979	0.594587	0.9448
3'-SL	Project batch	1	159.572	0.00688715	1.55126	0.0633
3'-SL	C-section	1	263.865	0.0113884	2.56513	0.0014
3'-SL	Age at fecal sample	1	178.629	0.00770964	1.73652	0.0303
3'-SL	Siblings	1	228.304	0.00985363	2.21943	0.0077
3'-SL	Readcount (depth)	1	132.762	0.00573001	1.29063	0.1571
3'-SL	Direct Abx	1	112.49	0.00485507	1.09356	0.315
3'-SL	Pregnancy Abx	1	124.942	0.00539252	1.21461	0.2084
3'-SL	Residual	211	21704.7	0.936777
3'-SL	Total	219	23169.6	1
6'-SL	6'-SL	1	170.236	0.00734738	1.66328	0.0406
6'-SL	Project batch	1	262.078	0.0113113	2.56062	0.0019
6'-SL	C-section	1	264.542	0.0114177	2.58471	0.0014
6'-SL	Age at fecal sample	1	184.512	0.00796353	1.80277	0.0251
6'-SL	Siblings	1	230.685	0.00995637	2.2539	0.0069
6'-SL	Readcount (depth)	1	129.756	0.00560028	1.26778	0.1681
6'-SL	Direct Abx	1	113.764	0.00491007	1.11153	0.2973
6'-SL	Pregnancy Abx	1	122.795	0.00529983	1.19977	0.2197
6'-SL	Residual	211	21595.7	0.93207
6'-SL	Total	219	23169.6	1
LSTa	LSTa	1	77.7005	0.00335356	0.755932	0.7734
LSTa	Project batch	1	251.738	0.010865	2.4491	0.0021
LSTa	C-section	1	264.873	0.0114319	2.5769	0.0015
LSTa	Age at fecal sample	1	169.033	0.00729548	1.64449	0.0423
LSTa	Siblings	1	231.921	0.0100097	2.25631	0.0066
LSTa	Readcount (depth)	1	131.236	0.00566414	1.27677	0.1634
LSTa	Direct Abx	1	110.793	0.00478181	1.07788	0.3292
LSTa	Pregnancy Abx	1	125.906	0.0054341	1.22491	0.2006
LSTa	Residual	211	21688.2	0.936063
LSTa	Total	219	23169.6	1
LSTb	LSTb	1	71.3124	0.00307784	0.693579	0.8506
LSTb	Project batch	1	156.655	0.00676125	1.52362	0.0653
LSTb	C-section	1	257.96	0.0111336	2.5089	0.002
LSTb	Age at fecal sample	1	178.252	0.00769336	1.73367	0.0309
LSTb	Siblings	1	221.464	0.00955837	2.15394	0.0086
LSTb	Readcount (depth)	1	131.9	0.00569281	1.28285	0.1608
LSTb	Direct Abx	1	110.232	0.0047576	1.07211	0.3354
LSTb	Pregnancy Abx	1	126.578	0.00546312	1.23109	0.1944
LSTb	Residual	211	21694.6	0.936339
LSTb	Total	219	23169.6	1
LSTc	LSTc	1	81.9632	0.00353754	0.79756	0.7101
LSTc	Project batch	1	244.286	0.0105434	2.37707	0.0028
LSTc	C-section	1	265.245	0.011448	2.58102	0.0014
LSTc	Age at fecal sample	1	159.404	0.0068799	1.55112	0.0625
LSTc	Siblings	1	233.066	0.0100591	2.26789	0.0061
LSTc	Readcount (depth)	1	132.508	0.00571904	1.28939	0.1577
LSTc	Direct Abx	1	110.317	0.0047613	1.07346	0.3348
LSTc	Pregnancy Abx	1	126.197	0.00544668	1.22799	0.1991
LSTc	Residual	211	21683.9	0.935879
LSTc	Total	219	23169.6	1

## Sheet: unique_aitchison
model	term	df	SumOfSqs	R2	pseudo-F	p.value
2'-FL	2'-FL	1	220.037	0.00650457	1.50431	0.0535
2'-FL	Project batch	1	788.642	0.0233132	5.39163	0.0001
2'-FL	C-section	1	282.025	0.008337	1.92809	0.0057
2'-FL	Age at fecal sample	1	200.683	0.00593243	1.37199	0.0928
2'-FL	Siblings	1	375.837	0.0111102	2.56945	0.0006
2'-FL	Readcount (depth)	1	149.749	0.00442676	1.02377	0.3903
2'-FL	Direct Abx	1	192.366	0.00568658	1.31513	0.128
2'-FL	Pregnancy Abx	1	166.754	0.00492946	1.14003	0.2516
2'-FL	Residual	211	30863.3	0.912357
2'-FL	Total	219	33828.1	1
DFL	DFL	1	155.361	0.00459266	1.05992	0.3557
DFL	Project batch	1	903.788	0.0267171	6.16592	0.0001
DFL	C-section	1	278.171	0.00822307	1.89777	0.0072
DFL	Age at fecal sample	1	212.719	0.00628825	1.45124	0.0643
DFL	Siblings	1	378.58	0.0111913	2.58279	0.0006
DFL	Readcount (depth)	1	159.471	0.00471417	1.08796	0.305
DFL	Direct Abx	1	197.253	0.00583104	1.34572	0.1112
DFL	Pregnancy Abx	1	164.359	0.00485865	1.12131	0.2739
DFL	Residual	211	30928	0.914269
DFL	Total	219	33828.1	1
LNFPI	LNFPI	1	180.721	0.00534232	1.23394	0.1754
LNFPI	Project batch	1	1061.34	0.0313746	7.24676	0.0001
LNFPI	C-section	1	298.577	0.00882629	2.03865	0.0037
LNFPI	Age at fecal sample	1	199.011	0.00588302	1.35883	0.097
LNFPI	Siblings	1	370.93	0.0109651	2.53267	0.0006
LNFPI	Readcount (depth)	1	146.036	0.00431701	0.997122	0.4326
LNFPI	Direct Abx	1	195.951	0.00579256	1.33794	0.1154
LNFPI	Pregnancy Abx	1	177.621	0.00525071	1.21278	0.1847
LNFPI	Residual	211	30902.6	0.913519
LNFPI	Total	219	33828.1	1
LNFPII	LNFPII	1	157.639	0.00465999	1.07554	0.3283
LNFPII	Project batch	1	1163.92	0.0344068	7.94119	0.0001
LNFPII	C-section	1	295.308	0.00872967	2.01483	0.0035
LNFPII	Age at fecal sample	1	211.128	0.0062412	1.44048	0.0664
LNFPII	Siblings	1	381.535	0.0112787	2.60314	0.0005
LNFPII	Readcount (depth)	1	148.554	0.00439144	1.01355	0.4033
LNFPII	Direct Abx	1	196.413	0.00580621	1.34009	0.1146
LNFPII	Pregnancy Abx	1	162.72	0.00481019	1.1102	0.2859
LNFPII	Residual	211	30925.7	0.914201
LNFPII	Total	219	33828.1	1
LNFPIII	LNFPIII	1	203.637	0.00601976	1.39145	0.0845
LNFPIII	Project batch	1	1096.4	0.032411	7.49169	0.0001
LNFPIII	C-section	1	299.959	0.00886715	2.04961	0.0038
LNFPIII	Age at fecal sample	1	205.754	0.00608235	1.40591	0.0772
LNFPIII	Siblings	1	378.754	0.0111964	2.58802	0.0005
LNFPIII	Readcount (depth)	1	153.663	0.00454247	1.04998	0.3541
LNFPIII	Direct Abx	1	194.912	0.00576183	1.33183	0.1186
LNFPIII	Pregnancy Abx	1	166.63	0.00492577	1.13857	0.2539
LNFPIII	Residual	211	30879.7	0.912842
LNFPIII	Total	219	33828.1	1
LNFPV	LNFPV	1	186.135	0.00550238	1.27113	0.1472
LNFPV	Project batch	1	1183.7	0.0349916	8.08359	0.0001
LNFPV	C-section	1	299.08	0.00884117	2.04245	0.0035
LNFPV	Age at fecal sample	1	199.134	0.00588664	1.3599	0.0976
LNFPV	Siblings	1	395.908	0.0117035	2.70369	0.0005
LNFPV	Readcount (depth)	1	144.715	0.00427794	0.988271	0.4431
LNFPV	Direct Abx	1	196.368	0.00580487	1.34101	0.1141
LNFPV	Pregnancy Abx	1	154.946	0.0045804	1.05814	0.3501
LNFPV	Residual	211	30897.2	0.913359
LNFPV	Total	219	33828.1	1
LNDFHI	LNDFHI	1	260.343	0.00769605	1.78219	0.0168
LNDFHI	Project batch	1	1018.11	0.0300967	6.96954	0.0001
LNDFHI	C-section	1	286.489	0.00846896	1.96117	0.0051
LNDFHI	Age at fecal sample	1	208.604	0.00616659	1.42801	0.0713
LNDFHI	Siblings	1	375.824	0.0111098	2.57272	0.0006
LNDFHI	Readcount (depth)	1	168.339	0.0049763	1.15237	0.2376
LNDFHI	Direct Abx	1	194.107	0.00573805	1.32877	0.1221
LNDFHI	Pregnancy Abx	1	177.844	0.00525729	1.21744	0.1817
LNDFHI	Residual	211	30823	0.911165
LNDFHI	Total	219	33828.1	1
LNH	LNH	1	218.546	0.00646049	1.49404	0.0574
LNH	Project batch	1	1136.02	0.0335822	7.76615	0.0001
LNH	C-section	1	295.421	0.00873301	2.01958	0.0039
LNH	Age at fecal sample	1	207.869	0.00614486	1.42105	0.0707
LNH	Siblings	1	410.112	0.0121234	2.80363	0.0005
LNH	Readcount (depth)	1	147.799	0.00436912	1.01039	0.4104
LNH	Direct Abx	1	194.956	0.00576313	1.33277	0.1187
LNH	Pregnancy Abx	1	159.276	0.00470839	1.08885	0.3108
LNH	Residual	211	30864.8	0.912401
LNH	Total	219	33828.1	1
LNnH	LNnH	1	165.014	0.00487802	1.12613	0.277
LNnH	Project batch	1	1170.89	0.034613	7.99067	0.0001
LNnH	C-section	1	305.231	0.009023	2.08303	0.0033
LNnH	Age at fecal sample	1	189.277	0.00559525	1.2917	0.1354
LNnH	Siblings	1	390.687	0.0115492	2.66622	0.0005
LNnH	Readcount (depth)	1	139.506	0.00412397	0.952049	0.5037
LNnH	Direct Abx	1	198.227	0.00585984	1.35279	0.1082
LNnH	Pregnancy Abx	1	163.714	0.00483957	1.11725	0.2766
LNnH	Residual	211	30918.3	0.913983
LNnH	Total	219	33828.1	1
LN(n)T	LN(n)T	1	140.964	0.00416707	0.961253	0.4962
LN(n)T	Project batch	1	1156.42	0.0341852	7.88579	0.0001
LN(n)T	C-section	1	290.274	0.00858086	1.97942	0.0053
LN(n)T	Age at fecal sample	1	214.949	0.00635414	1.46576	0.0587
LN(n)T	Siblings	1	371.35	0.0109776	2.53228	0.0006
LN(n)T	Readcount (depth)	1	153.232	0.00452972	1.04491	0.3635
LN(n)T	Direct Abx	1	194.319	0.00574432	1.32509	0.1228
LN(n)T	Pregnancy Abx	1	172.838	0.00510931	1.17861	0.215
LN(n)T	Residual	211	30942.4	0.914694
LN(n)T	Total	219	33828.1	1
3'-SL	3'-SL	1	117.78	0.00348171	0.802553	0.7545
3'-SL	Project batch	1	751.788	0.0222238	5.1227	0.0001
3'-SL	C-section	1	302.99	0.00895676	2.06458	0.0032
3'-SL	Age at fecal sample	1	217.981	0.0064438	1.48533	0.0553
3'-SL	Siblings	1	372.254	0.0110043	2.53655	0.0006
3'-SL	Readcount (depth)	1	152.111	0.00449658	1.03649	0.3748
3'-SL	Direct Abx	1	202.453	0.00598475	1.37952	0.0942
3'-SL	Pregnancy Abx	1	170.657	0.00504483	1.16286	0.2286
3'-SL	Residual	211	30965.6	0.91538
3'-SL	Total	219	33828.1	1
6'-SL	6'-SL	1	223.78	0.00661521	1.53008	0.046
6'-SL	Project batch	1	1146.5	0.0338918	7.83909	0.0001
6'-SL	C-section	1	301.581	0.00891511	2.06204	0.0036
6'-SL	Age at fecal sample	1	223.498	0.00660687	1.52815	0.0472
6'-SL	Siblings	1	378.212	0.0111804	2.586	0.0005
6'-SL	Readcount (depth)	1	150.015	0.00443463	1.02572	0.3886
6'-SL	Direct Abx	1	198.689	0.00587349	1.35852	0.1053
6'-SL	Pregnancy Abx	1	167.966	0.00496528	1.14846	0.2423
6'-SL	Residual	211	30859.6	0.912246
6'-SL	Total	219	33828.1	1
LSTa	LSTa	1	105.269	0.00311187	0.717014	0.8701
LSTa	Project batch	1	1167.4	0.0345099	7.9515	0.0001
LSTa	C-section	1	302.863	0.00895299	2.06288	0.0035
LSTa	Age at fecal sample	1	207.919	0.00614635	1.41619	0.0744
LSTa	Siblings	1	376.839	0.0111398	2.56675	0.0006
LSTa	Readcount (depth)	1	152.526	0.00450885	1.0389	0.371
LSTa	Direct Abx	1	197.185	0.00582902	1.34308	0.1127
LSTa	Pregnancy Abx	1	171.197	0.00506079	1.16607	0.2252
LSTa	Residual	211	30978.1	0.915749
LSTa	Total	219	33828.1	1
LSTb	LSTb	1	85.5411	0.0025287	0.582273	0.976
LSTb	Project batch	1	708.258	0.020937	4.82106	0.0001
LSTb	C-section	1	295.211	0.0087268	2.00948	0.0045
LSTb	Age at fecal sample	1	216.881	0.00641128	1.4763	0.0566
LSTb	Siblings	1	365.981	0.0108189	2.49121	0.0005
LSTb	Readcount (depth)	1	152.259	0.00450096	1.03642	0.3721
LSTb	Direct Abx	1	196.676	0.00581397	1.33876	0.1153
LSTb	Pregnancy Abx	1	170.841	0.00505028	1.16291	0.2279
LSTb	Residual	211	30997.8	0.916333
LSTb	Total	219	33828.1	1
LSTc	LSTc	1	110.313	0.00326099	0.751496	0.8264
LSTc	Project batch	1	1099.12	0.0324915	7.48766	0.0001
LSTc	C-section	1	302.738	0.00894929	2.06236	0.0037
LSTc	Age at fecal sample	1	192.8	0.0056994	1.31343	0.1221
LSTc	Siblings	1	381.293	0.0112715	2.59751	0.0005
LSTc	Readcount (depth)	1	153.116	0.00452629	1.04308	0.3635
LSTc	Direct Abx	1	196.752	0.00581623	1.34035	0.1136
LSTc	Pregnancy Abx	1	171.615	0.00507314	1.1691	0.2232
LSTc	Residual	211	30973	0.9156
LSTc	Total	219	33828.1	1
