# Supplementary material for: Human milk oligosaccharides, antimicrobial drugs, and the gut microbiota of term neonates: observations from the KOALA birth cohort study
Source: Gut Microbes. 2023 Jan 8;15(1):2164152. doi: 10.1080/19490976.2022.2164152 (PMC9833409; doi:10.1080/19490976.2022.2164152)
Supplement: Supplemental Material [file KGMI_A_2164152_SM9501.zip › S8 all_hmo permanova models.xlsx]

## Sheet: genus_aitchison
Term	Df	SumOfSqs	R2	pseudo-F	Pr(>F)
2'-FL	1	55.1219	0.00409407	0.943574	0.4637
DFL	1	43.6291	0.00324046	0.746841	0.6895
LNFPI	1	63.4962	0.00471606	1.08693	0.3368
LNFPII	1	89.8228	0.00667141	1.53758	0.1044
LNFPIII	1	68.6448	0.00509845	1.17506	0.2734
LNFPV	1	75.166	0.0055828	1.28669	0.2056
LNDFHI	1	98.2841	0.00729986	1.68242	0.0768
LNH	1	68.7332	0.00510502	1.17657	0.2659
LNnH	1	38.0551	0.00282647	0.651426	0.7945
LN(n)T	1	31.6286	0.00234915	0.541418	0.9048
3'-SL	1	69.8047	0.00518461	1.19491	0.2546
6'-SL	1	147.603	0.0109629	2.52667	0.008
LSTa	1	61.9998	0.00460491	1.06131	0.3497
LSTb	1	43.0499	0.00319744	0.736926	0.6956
LSTc	1	38.0071	0.00282291	0.650605	0.7974
Project batch	1	53.798	0.00399574	0.920912	0.4907
C-section	1	180.554	0.0134103	3.09071	0.0035
Age at fecal sample	1	134.056	0.00995677	2.29477	0.0181
Siblings	1	113.232	0.0084101	1.93831	0.0425
Readcount (depth)	1	120.921	0.00898119	2.06993	0.0275
Direct Abx	1	59.9107	0.00444975	1.02555	0.3871
Pregnancy Abx	1	73.6938	0.00547346	1.26149	0.212
Residual	197	11508.4	0.854762
Total	219	13463.8	1

## Sheet: species_aitchison
Term	Df	SumOfSqs	R2	pseudo-F	Pr(>F)
2'-FL	1	79.5877	0.00343501	0.777734	0.7426
DFL	1	56.8487	0.00245359	0.555528	0.9652
LNFPI	1	80.0913	0.00345674	0.782655	0.7316
LNFPII	1	138.889	0.00599446	1.35723	0.1255
LNFPIII	1	129.17	0.00557498	1.26225	0.1772
LNFPV	1	130.46	0.00563066	1.27486	0.1736
LNDFHI	1	112.844	0.00487037	1.10272	0.3077
LNH	1	210.806	0.00909841	2.06001	0.01
LNnH	1	100.455	0.00433566	0.981654	0.4519
LN(n)T	1	77.2221	0.00333291	0.754617	0.7849
3'-SL	1	92.9786	0.00401296	0.908591	0.5458
6'-SL	1	195.054	0.00841855	1.90608	0.0155
LSTa	1	101.692	0.00438904	0.993741	0.4308
LSTb	1	104.599	0.00451448	1.02214	0.4058
LSTc	1	68.7203	0.00296597	0.671537	0.8766
Project batch	1	101.976	0.0044013	0.996515	0.431
C-section	1	244.978	0.0105732	2.39393	0.0033
Age at fecal sample	1	148.452	0.00640718	1.45068	0.0894
Siblings	1	218.864	0.00944616	2.13874	0.0093
Readcount (depth)	1	137.037	0.00591451	1.33913	0.1351
Direct Abx	1	99.0878	0.00427663	0.968289	0.4668
Pregnancy Abx	1	127.453	0.00550089	1.24548	0.1852
Residual	197	20159.6	0.870087
Total	219	23169.6	1

## Sheet: unique_aitchison
Term	Df	SumOfSqs	R2	pseudo-F	Pr(>F)
2'-FL	1	149.278	0.00441285	1.01996	0.4039
DFL	1	119.745	0.0035398	0.818171	0.7357
LNFPI	1	132.8	0.00392574	0.907373	0.5783
LNFPII	1	157.037	0.00464222	1.07298	0.3377
LNFPIII	1	152.986	0.00452246	1.0453	0.37
LNFPV	1	154.285	0.00456086	1.05417	0.3588
LNDFHI	1	169.297	0.00500462	1.15674	0.2387
LNH	1	257.326	0.00760688	1.75821	0.0158
LNnH	1	158.981	0.00469966	1.08625	0.3273
LN(n)T	1	116.995	0.00345851	0.799381	0.7672
3'-SL	1	139.408	0.00412106	0.95252	0.5087
6'-SL	1	247.9	0.00732823	1.69381	0.0191
LSTa	1	155.219	0.00458846	1.06055	0.3473
LSTb	1	136.315	0.00402965	0.93139	0.5462
LSTc	1	88.3357	0.00261131	0.603564	0.9688
Project batch	1	262.33	0.00775479	1.7924	0.0129
C-section	1	279.38	0.00825881	1.90889	0.0067
Age at fecal sample	1	179.262	0.00529919	1.22482	0.1806
Siblings	1	367.727	0.0108705	2.51254	0.0009
Readcount (depth)	1	153.208	0.00452902	1.04681	0.363
Direct Abx	1	197.214	0.0058299	1.34749	0.1108
Pregnancy Abx	1	157.311	0.0046503	1.07484	0.3277
Residual	197	28832.3	0.852318
Total	219	33828.1	1
