# Supplementary material for: Human milk oligosaccharides, antimicrobial drugs, and the gut microbiota of term neonates: observations from the KOALA birth cohort study
Source: Gut Microbes. 2023 Jan 8;15(1):2164152. doi: 10.1080/19490976.2022.2164152 (PMC9833409; doi:10.1080/19490976.2022.2164152)
Supplement: Supplemental Material [file KGMI_A_2164152_SM9501.zip › S9 all_hmo taxa models.xlsx]

## Sheet: phylum
Taxon parent (Kingdom)	Taxon name	Term	β Estimate	std error	t-statistic	p value	p	FDR
Bacteria	Proteobacteria	2'-FL	-1.9449	1.57845	-1.23216	0.219357	0.219357	0.804307
Bacteria	Proteobacteria	DFL	0.80475	1.05436	0.763261	0.446221	0.446221	0.841594
Bacteria	Proteobacteria	LNFPI	1.49352	1.13044	1.32119	0.187971	0.187971	0.804307
Bacteria	Proteobacteria	LNFPII	0.13739	1.04689	0.131237	0.895722	0.895722	0.97607
Bacteria	Proteobacteria	LNFPIII	0.470367	0.629086	0.747699	0.455533	0.455533	0.841594
Bacteria	Proteobacteria	LNFPV	-0.777302	1.04776	-0.741867	0.459051	0.459051	0.841594
Bacteria	Proteobacteria	LNDFHI	-0.289571	0.84919	-0.340997	0.733469	0.733469	0.97607
Bacteria	Proteobacteria	LNH	-0.216114	0.704102	-0.306936	0.759216	0.759216	0.97607
Bacteria	Proteobacteria	LNnH	0.74256	0.704329	1.05428	0.293046	0.293046	0.805876
Bacteria	Proteobacteria	LN(n)T	-0.375722	0.903116	-0.416029	0.677842	0.677842	0.97607
Bacteria	Proteobacteria	3'-SL	0.12586	0.673917	0.186759	0.852042	0.852042	0.97607
Bacteria	Proteobacteria	6'-SL	0.904505	0.589223	1.53508	0.126368	0.126368	0.695024
Bacteria	Proteobacteria	LSTa	-0.128875	0.749571	-0.171931	0.863668	0.863668	0.97607
Bacteria	Proteobacteria	LSTb	-0.0322889	1.07507	-0.0300343	0.97607	0.97607	0.97607
Bacteria	Proteobacteria	LSTc	0.0306194	0.672953	0.0455	0.963755	0.963755	0.97607
Bacteria	Proteobacteria	Project batch	4.84335	2.35149	2.05969	0.0407427	0.0407427	0.44817
Bacteria	Proteobacteria	C-section	1.07597	1.71671	0.626765	0.531539	0.531539	0.899528
Bacteria	Proteobacteria	Age at fecal sample	-0.206231	0.501522	-0.411211	0.681365	0.681365	0.97607
Bacteria	Proteobacteria	Siblings	0.922613	1.05779	0.872209	0.384156	0.384156	0.841594
Bacteria	Proteobacteria	Readcount (depth)	-6.63061e-06	5.84868e-06	-1.13369	0.258301	0.258301	0.805876
Bacteria	Proteobacteria	Direct Abx	8.50726	3.67042	2.31779	0.0214877	0.0214877	0.44817
Bacteria	Proteobacteria	Pregnancy Abx	2.58288	1.53629	1.68124	0.0943008	0.0943008	0.691539
Bacteria	Actinobacteria	2'-FL	4.93068	3.59597	1.37117	0.171882	0.171882	0.540201
Bacteria	Actinobacteria	DFL	-2.80525	2.40201	-1.16788	0.244268	0.244268	0.6533
Bacteria	Actinobacteria	LNFPI	-0.239742	2.57532	-0.0930919	0.925925	0.925925	0.925925
Bacteria	Actinobacteria	LNFPII	1.69141	2.38499	0.70919	0.479045	0.479045	0.752785
Bacteria	Actinobacteria	LNFPIII	0.484794	1.43317	0.338268	0.735522	0.735522	0.925925
Bacteria	Actinobacteria	LNFPV	-1.35307	2.38698	-0.566855	0.571458	0.571458	0.785755
Bacteria	Actinobacteria	LNDFHI	0.462731	1.9346	0.239187	0.811209	0.811209	0.925925
Bacteria	Actinobacteria	LNH	4.0928	1.60406	2.55152	0.0114842	0.0114842	0.0631633
Bacteria	Actinobacteria	LNnH	-1.29835	1.60458	-0.809152	0.419404	0.419404	0.738455
Bacteria	Actinobacteria	LN(n)T	-0.576843	2.05745	-0.280368	0.779489	0.779489	0.925925
Bacteria	Actinobacteria	3'-SL	1.27829	1.5353	0.832602	0.406077	0.406077	0.738455
Bacteria	Actinobacteria	6'-SL	-4.1232	1.34235	-3.07163	0.00242987	0.00242987	0.017819
Bacteria	Actinobacteria	LSTa	-3.00257	1.70765	-1.75831	0.0802484	0.0802484	0.294244
Bacteria	Actinobacteria	LSTb	2.67733	2.44918	1.09315	0.275663	0.275663	0.6533
Bacteria	Actinobacteria	LSTc	0.946208	1.5331	0.617186	0.537825	0.537825	0.785755
Bacteria	Actinobacteria	Project batch	22.197	5.35709	4.14349	5.0754e-05	5.0754e-05	0.00111659
Bacteria	Actinobacteria	C-section	-7.25418	3.91096	-1.85483	0.0651147	0.0651147	0.286505
Bacteria	Actinobacteria	Age at fecal sample	0.168953	1.14255	0.147873	0.882594	0.882594	0.925925
Bacteria	Actinobacteria	Siblings	8.70431	2.40982	3.61201	0.000385553	0.000385553	0.00424108
Bacteria	Actinobacteria	Readcount (depth)	-1.3934e-05	1.33243e-05	-1.04576	0.296955	0.296955	0.6533
Bacteria	Actinobacteria	Direct Abx	1.07694	8.36184	0.128792	0.897654	0.897654	0.925925
Bacteria	Actinobacteria	Pregnancy Abx	2.72975	3.49993	0.779945	0.436359	0.436359	0.738455
Bacteria	Firmicutes	2'-FL	0.238496	2.89953	0.0822531	0.934529	0.934529	0.934529
Bacteria	Firmicutes	DFL	-0.990549	1.93681	-0.511434	0.60962	0.60962	0.840065
Bacteria	Firmicutes	LNFPI	-0.83493	2.07656	-0.402074	0.688066	0.688066	0.863235
Bacteria	Firmicutes	LNFPII	2.52355	1.92308	1.31224	0.190965	0.190965	0.525154
Bacteria	Firmicutes	LNFPIII	-0.687454	1.1556	-0.594888	0.552601	0.552601	0.840065
Bacteria	Firmicutes	LNFPV	-2.67113	1.9247	-1.38782	0.166759	0.166759	0.524101
Bacteria	Firmicutes	LNDFHI	1.55604	1.55992	0.997507	0.319742	0.319742	0.645076
Bacteria	Firmicutes	LNH	1.80191	1.2934	1.39316	0.165143	0.165143	0.524101
Bacteria	Firmicutes	LNnH	-0.488287	1.29382	-0.377399	0.706283	0.706283	0.863235
Bacteria	Firmicutes	LN(n)T	0.30476	1.65898	0.183703	0.854435	0.854435	0.934529
Bacteria	Firmicutes	3'-SL	1.86316	1.23795	1.50503	0.133917	0.133917	0.524101
Bacteria	Firmicutes	6'-SL	-1.54103	1.08237	-1.42375	0.1561	0.1561	0.524101
Bacteria	Firmicutes	LSTa	1.63344	1.37693	1.18629	0.236936	0.236936	0.579177
Bacteria	Firmicutes	LSTb	-1.86949	1.97485	-0.946651	0.344976	0.344976	0.645076
Bacteria	Firmicutes	LSTc	-1.15361	1.23618	-0.933198	0.35186	0.35186	0.645076
Bacteria	Firmicutes	Project batch	-0.429783	4.31958	-0.0994966	0.920845	0.920845	0.934529
Bacteria	Firmicutes	C-section	9.34777	3.15352	2.96423	0.00340879	0.00340879	0.0749934
Bacteria	Firmicutes	Age at fecal sample	-1.95028	0.921273	-2.11694	0.03552	0.03552	0.39072
Bacteria	Firmicutes	Siblings	3.08127	1.94311	1.58574	0.114402	0.114402	0.524101
Bacteria	Firmicutes	Readcount (depth)	2.1506e-06	1.07438e-05	0.200172	0.841553	0.841553	0.934529
Bacteria	Firmicutes	Direct Abx	3.4354	6.74239	0.509523	0.610956	0.610956	0.840065
Bacteria	Firmicutes	Pregnancy Abx	2.24767	2.8221	0.796453	0.426727	0.426727	0.722154
Bacteria	Bacteroidetes	2'-FL	-5.56184	3.27005	-1.70084	0.0905502	0.0905502	0.252117
Bacteria	Bacteroidetes	DFL	0.795819	2.1843	0.364336	0.715998	0.715998	0.787598
Bacteria	Bacteroidetes	LNFPI	2.224	2.34191	0.94965	0.343454	0.343454	0.539713
Bacteria	Bacteroidetes	LNFPII	-5.12498	2.16882	-2.36303	0.0191005	0.0191005	0.230891
Bacteria	Bacteroidetes	LNFPIII	2.75918	1.30327	2.11712	0.0355045	0.0355045	0.250368
Bacteria	Bacteroidetes	LNFPV	1.0968	2.17064	0.505288	0.613921	0.613921	0.710856
Bacteria	Bacteroidetes	LNDFHI	-3.36952	1.75926	-1.91531	0.0569018	0.0569018	0.250368
Bacteria	Bacteroidetes	LNH	-1.00522	1.45868	-0.689129	0.491553	0.491553	0.636127
Bacteria	Bacteroidetes	LNnH	1.19385	1.45915	0.818179	0.414244	0.414244	0.607557
Bacteria	Bacteroidetes	LN(n)T	-0.389082	1.87097	-0.207957	0.835477	0.835477	0.835477
Bacteria	Bacteroidetes	3'-SL	-1.00638	1.39615	-0.720829	0.471869	0.471869	0.636127
Bacteria	Bacteroidetes	6'-SL	1.98775	1.22069	1.62839	0.10504	0.10504	0.252117
Bacteria	Bacteroidetes	LSTa	-1.94605	1.55288	-1.25319	0.211623	0.211623	0.387976
Bacteria	Bacteroidetes	LSTb	3.69233	2.2272	1.65783	0.0989428	0.0989428	0.252117
Bacteria	Bacteroidetes	LSTc	0.728533	1.39415	0.522564	0.601865	0.601865	0.710856
Bacteria	Bacteroidetes	Project batch	8.3758	4.87155	1.71933	0.0871252	0.0871252	0.252117
Bacteria	Bacteroidetes	C-section	-7.0352	3.55649	-1.97813	0.0493082	0.0493082	0.250368
Bacteria	Bacteroidetes	Age at fecal sample	2.41758	1.039	2.32684	0.0209901	0.0209901	0.230891
Bacteria	Bacteroidetes	Siblings	0.599975	2.19141	0.273785	0.784537	0.784537	0.821896
Bacteria	Bacteroidetes	Readcount (depth)	1.62206e-05	1.21166e-05	1.33871	0.182209	0.182209	0.364418
Bacteria	Bacteroidetes	Direct Abx	-7.98562	7.60397	-1.05019	0.294917	0.294917	0.49909
Bacteria	Bacteroidetes	Pregnancy Abx	-5.04421	3.18272	-1.58487	0.114599	0.114599	0.252117

## Sheet: class
Taxon parent (Phylum)	Taxon name	Term	β Estimate	std error	t-statistic	p value	p	FDR
Proteobacteria	Gammaproteobacteria	2'-FL	-1.98297	1.56316	-1.26856	0.206094	0.206094	0.721037
Proteobacteria	Gammaproteobacteria	DFL	0.657923	1.04415	0.630105	0.529356	0.529356	0.895833
Proteobacteria	Gammaproteobacteria	LNFPI	1.69568	1.11949	1.51469	0.131453	0.131453	0.721037
Proteobacteria	Gammaproteobacteria	LNFPII	0.272308	1.03675	0.262656	0.79309	0.79309	0.928776
Proteobacteria	Gammaproteobacteria	LNFPIII	0.532995	0.622994	0.855538	0.393293	0.393293	0.721037
Proteobacteria	Gammaproteobacteria	LNFPV	-1.04757	1.03762	-1.00959	0.313931	0.313931	0.721037
Proteobacteria	Gammaproteobacteria	LNDFHI	-0.265816	0.840967	-0.316084	0.752273	0.752273	0.928776
Proteobacteria	Gammaproteobacteria	LNH	-0.168924	0.697284	-0.242259	0.808831	0.808831	0.928776
Proteobacteria	Gammaproteobacteria	LNnH	0.710302	0.697509	1.01834	0.309765	0.309765	0.721037
Proteobacteria	Gammaproteobacteria	LN(n)T	-0.400645	0.89437	-0.447963	0.654672	0.654672	0.928776
Proteobacteria	Gammaproteobacteria	3'-SL	0.131211	0.667391	0.196602	0.844341	0.844341	0.928776
Proteobacteria	Gammaproteobacteria	6'-SL	0.658217	0.583517	1.12802	0.260684	0.260684	0.721037
Proteobacteria	Gammaproteobacteria	LSTa	-0.225027	0.742313	-0.303143	0.762101	0.762101	0.928776
Proteobacteria	Gammaproteobacteria	LSTb	-0.00887723	1.06466	-0.00833812	0.993356	0.993356	0.993356
Proteobacteria	Gammaproteobacteria	LSTc	-0.0069236	0.666437	-0.010389	0.991721	0.991721	0.993356
Proteobacteria	Gammaproteobacteria	Project batch	5.38165	2.32872	2.31099	0.021868	0.021868	0.240548
Proteobacteria	Gammaproteobacteria	C-section	1.52973	1.70009	0.899796	0.369327	0.369327	0.721037
Proteobacteria	Gammaproteobacteria	Age at fecal sample	-0.27935	0.496665	-0.562451	0.574448	0.574448	0.902704
Proteobacteria	Gammaproteobacteria	Siblings	0.969913	1.04755	0.925891	0.355636	0.355636	0.721037
Proteobacteria	Gammaproteobacteria	Readcount (depth)	-5.37248e-06	5.79204e-06	-0.927562	0.35477	0.35477	0.721037
Proteobacteria	Gammaproteobacteria	Direct Abx	8.82299	3.63488	2.42731	0.0161104	0.0161104	0.240548
Proteobacteria	Gammaproteobacteria	Pregnancy Abx	2.99797	1.52141	1.97052	0.0501798	0.0501798	0.367986
Actinobacteria	Actinobacteria	2'-FL	4.5844	3.55675	1.28893	0.198934	0.198934	0.62522
Actinobacteria	Actinobacteria	DFL	-2.63304	2.37581	-1.10827	0.269096	0.269096	0.638936
Actinobacteria	Actinobacteria	LNFPI	0.0282164	2.54723	0.0110773	0.991173	0.991173	0.991173
Actinobacteria	Actinobacteria	LNFPII	1.71095	2.35897	0.725293	0.469133	0.469133	0.744043
Actinobacteria	Actinobacteria	LNFPIII	0.518639	1.41753	0.365874	0.714852	0.714852	0.909511
Actinobacteria	Actinobacteria	LNFPV	-1.42933	2.36095	-0.605406	0.545606	0.545606	0.780923
Actinobacteria	Actinobacteria	LNDFHI	0.515862	1.9135	0.269591	0.787757	0.787757	0.909511
Actinobacteria	Actinobacteria	LNH	4.12282	1.58657	2.59858	0.0100689	0.0100689	0.0553789
Actinobacteria	Actinobacteria	LNnH	-1.26112	1.58708	-0.794617	0.427793	0.427793	0.744043
Actinobacteria	Actinobacteria	LN(n)T	-0.257639	2.03501	-0.126603	0.899383	0.899383	0.942211
Actinobacteria	Actinobacteria	3'-SL	1.28004	1.51855	0.842935	0.400287	0.400287	0.744043
Actinobacteria	Actinobacteria	6'-SL	-4.07557	1.32771	-3.06963	0.00244543	0.00244543	0.0179332
Actinobacteria	Actinobacteria	LSTa	-3.21617	1.68903	-1.90416	0.0583471	0.0583471	0.256727
Actinobacteria	Actinobacteria	LSTb	2.71484	2.42247	1.12069	0.263784	0.263784	0.638936
Actinobacteria	Actinobacteria	LSTc	0.867437	1.51638	0.572045	0.567944	0.567944	0.780923
Actinobacteria	Actinobacteria	Project batch	22.0219	5.29866	4.15613	4.82421e-05	4.82421e-05	0.00106133
Actinobacteria	Actinobacteria	C-section	-6.68261	3.86831	-1.72753	0.0856397	0.0856397	0.314012
Actinobacteria	Actinobacteria	Age at fecal sample	0.257597	1.13009	0.227944	0.819927	0.819927	0.909511
Actinobacteria	Actinobacteria	Siblings	8.6505	2.38354	3.62927	0.000362193	0.000362193	0.00398412
Actinobacteria	Actinobacteria	Readcount (depth)	-1.39702e-05	1.3179e-05	-1.06004	0.290425	0.290425	0.638936
Actinobacteria	Actinobacteria	Direct Abx	1.81179	8.27064	0.219062	0.826828	0.826828	0.909511
Actinobacteria	Actinobacteria	Pregnancy Abx	2.48625	3.46176	0.718204	0.473482	0.473482	0.744043
Firmicutes	Bacilli	2'-FL	-0.427875	2.23887	-0.191113	0.848634	0.848634	0.933498
Firmicutes	Bacilli	DFL	-1.31634	1.4955	-0.880201	0.379823	0.379823	0.557073
Firmicutes	Bacilli	LNFPI	0.0111242	1.60341	0.00693787	0.994471	0.994471	0.994471
Firmicutes	Bacilli	LNFPII	3.16645	1.4849	2.13243	0.0342098	0.0342098	0.142311
Firmicutes	Bacilli	LNFPIII	-0.331961	0.892295	-0.372031	0.71027	0.71027	0.919173
Firmicutes	Bacilli	LNFPV	-2.83132	1.48615	-1.90514	0.0582179	0.0582179	0.142311
Firmicutes	Bacilli	LNDFHI	2.35061	1.20449	1.95154	0.0524104	0.0524104	0.142311
Firmicutes	Bacilli	LNH	2.39187	0.998697	2.39499	0.0175575	0.0175575	0.142311
Firmicutes	Bacilli	LNnH	-1.01117	0.999019	-1.01216	0.312701	0.312701	0.557073
Firmicutes	Bacilli	LN(n)T	-0.279127	1.28098	-0.217902	0.827731	0.827731	0.933498
Firmicutes	Bacilli	3'-SL	2.02113	0.955882	2.11441	0.035738	0.035738	0.142311
Firmicutes	Bacilli	6'-SL	-1.63296	0.835752	-1.95388	0.0521305	0.0521305	0.142311
Firmicutes	Bacilli	LSTa	1.44976	1.06319	1.36359	0.174252	0.174252	0.348504
Firmicutes	Bacilli	LSTb	-1.34945	1.52487	-0.884961	0.377256	0.377256	0.557073
Firmicutes	Bacilli	LSTc	-0.910039	0.954516	-0.953404	0.341554	0.341554	0.557073
Firmicutes	Bacilli	Project batch	0.271679	3.33535	0.0814546	0.935163	0.935163	0.979695
Firmicutes	Bacilli	C-section	6.60287	2.43498	2.71167	0.0072863	0.0072863	0.142311
Firmicutes	Bacilli	Age at fecal sample	-1.53414	0.711358	-2.15664	0.032245	0.032245	0.142311
Firmicutes	Bacilli	Siblings	3.03005	1.50037	2.01954	0.0447859	0.0447859	0.142311
Firmicutes	Bacilli	Readcount (depth)	2.40578e-06	8.29576e-06	0.290001	0.77212	0.77212	0.933498
Firmicutes	Bacilli	Direct Abx	2.05135	5.20612	0.394028	0.693987	0.693987	0.919173
Firmicutes	Bacilli	Pregnancy Abx	3.76574	2.17907	1.72814	0.0855303	0.0855303	0.188167
Bacteroidetes	Bacteroidia	2'-FL	-5.56184	3.27005	-1.70084	0.0905502	0.0905502	0.252117
Bacteroidetes	Bacteroidia	DFL	0.795819	2.1843	0.364336	0.715998	0.715998	0.787598
Bacteroidetes	Bacteroidia	LNFPI	2.224	2.34191	0.94965	0.343454	0.343454	0.539713
Bacteroidetes	Bacteroidia	LNFPII	-5.12498	2.16882	-2.36303	0.0191005	0.0191005	0.230891
Bacteroidetes	Bacteroidia	LNFPIII	2.75918	1.30327	2.11712	0.0355045	0.0355045	0.250368
Bacteroidetes	Bacteroidia	LNFPV	1.0968	2.17064	0.505288	0.613921	0.613921	0.710856
Bacteroidetes	Bacteroidia	LNDFHI	-3.36952	1.75926	-1.91531	0.0569018	0.0569018	0.250368
Bacteroidetes	Bacteroidia	LNH	-1.00522	1.45868	-0.689129	0.491553	0.491553	0.636127
Bacteroidetes	Bacteroidia	LNnH	1.19385	1.45915	0.818179	0.414244	0.414244	0.607557
Bacteroidetes	Bacteroidia	LN(n)T	-0.389082	1.87097	-0.207957	0.835477	0.835477	0.835477
Bacteroidetes	Bacteroidia	3'-SL	-1.00638	1.39615	-0.720829	0.471869	0.471869	0.636127
Bacteroidetes	Bacteroidia	6'-SL	1.98775	1.22069	1.62839	0.10504	0.10504	0.252117
Bacteroidetes	Bacteroidia	LSTa	-1.94605	1.55288	-1.25319	0.211623	0.211623	0.387976
Bacteroidetes	Bacteroidia	LSTb	3.69233	2.2272	1.65783	0.0989428	0.0989428	0.252117
Bacteroidetes	Bacteroidia	LSTc	0.728533	1.39415	0.522564	0.601865	0.601865	0.710856
Bacteroidetes	Bacteroidia	Project batch	8.3758	4.87155	1.71933	0.0871252	0.0871252	0.252117
Bacteroidetes	Bacteroidia	C-section	-7.0352	3.55649	-1.97813	0.0493082	0.0493082	0.250368
Bacteroidetes	Bacteroidia	Age at fecal sample	2.41758	1.039	2.32684	0.0209901	0.0209901	0.230891
Bacteroidetes	Bacteroidia	Siblings	0.599975	2.19141	0.273785	0.784537	0.784537	0.821896
Bacteroidetes	Bacteroidia	Readcount (depth)	1.62206e-05	1.21166e-05	1.33871	0.182209	0.182209	0.364418
Bacteroidetes	Bacteroidia	Direct Abx	-7.98562	7.60397	-1.05019	0.294917	0.294917	0.49909
Bacteroidetes	Bacteroidia	Pregnancy Abx	-5.04421	3.18272	-1.58487	0.114599	0.114599	0.252117
Firmicutes	Clostridia	2'-FL	1.11392	0.733956	1.51769	0.130695	0.130695	0.713647
Firmicutes	Clostridia	DFL	-0.283743	0.490262	-0.578758	0.563413	0.563413	0.916806
Firmicutes	Clostridia	LNFPI	-0.990123	0.525637	-1.88366	0.0610837	0.0610837	0.713647
Firmicutes	Clostridia	LNFPII	-0.332615	0.486788	-0.683286	0.495229	0.495229	0.916806
Firmicutes	Clostridia	LNFPIII	-0.194074	0.292516	-0.663463	0.50781	0.50781	0.916806
Firmicutes	Clostridia	LNFPV	0.304536	0.487196	0.625079	0.532643	0.532643	0.916806
Firmicutes	Clostridia	LNDFHI	-0.0454224	0.394862	-0.115034	0.908536	0.908536	0.920278
Firmicutes	Clostridia	LNH	-0.221868	0.327398	-0.677673	0.498774	0.498774	0.916806
Firmicutes	Clostridia	LNnH	0.0493887	0.327503	0.150804	0.880285	0.880285	0.920278
Firmicutes	Clostridia	LN(n)T	-0.0420827	0.419936	-0.100212	0.920278	0.920278	0.920278
Firmicutes	Clostridia	3'-SL	0.064534	0.313362	0.205941	0.83705	0.83705	0.920278
Firmicutes	Clostridia	6'-SL	0.049224	0.27398	0.179663	0.857602	0.857602	0.920278
Firmicutes	Clostridia	LSTa	0.133061	0.34854	0.381767	0.703046	0.703046	0.920278
Firmicutes	Clostridia	LSTb	-0.395707	0.499891	-0.791587	0.429553	0.429553	0.916806
Firmicutes	Clostridia	LSTc	0.166424	0.312914	0.531854	0.595427	0.595427	0.916806
Firmicutes	Clostridia	Project batch	-1.94968	1.09341	-1.78312	0.0761064	0.0761064	0.713647
Firmicutes	Clostridia	C-section	1.11994	0.798247	1.403	0.162192	0.162192	0.713647
Firmicutes	Clostridia	Age at fecal sample	-0.0318525	0.233201	-0.136588	0.891496	0.891496	0.920278
Firmicutes	Clostridia	Siblings	-0.574607	0.491857	-1.16824	0.244122	0.244122	0.895115
Firmicutes	Clostridia	Readcount (depth)	-2.78249e-06	2.71955e-06	-1.02314	0.307495	0.307495	0.916806
Firmicutes	Clostridia	Direct Abx	0.835275	1.70669	0.489411	0.625095	0.625095	0.916806
Firmicutes	Clostridia	Pregnancy Abx	-1.05355	0.714354	-1.47484	0.141853	0.141853	0.713647
Firmicutes	Negativicutes	2'-FL	-0.000135933	1.22071	-0.000111356	0.999911	0.999911	0.999911
Firmicutes	Negativicutes	DFL	0.290106	0.8154	0.355783	0.722384	0.722384	0.999911
Firmicutes	Negativicutes	LNFPI	0.0259894	0.874235	0.0297282	0.976314	0.976314	0.999911
Firmicutes	Negativicutes	LNFPII	-0.415956	0.809622	-0.513766	0.607991	0.607991	0.999911
Firmicutes	Negativicutes	LNFPIII	-0.012375	0.486511	-0.0254362	0.979733	0.979733	0.999911
Firmicutes	Negativicutes	LNFPV	0.160245	0.8103	0.19776	0.843437	0.843437	0.999911
Firmicutes	Negativicutes	LNDFHI	-0.618012	0.656731	-0.941043	0.347836	0.347836	0.999911
Firmicutes	Negativicutes	LNH	-0.182301	0.544525	-0.334788	0.738141	0.738141	0.999911
Firmicutes	Negativicutes	LNnH	0.483914	0.544701	0.888403	0.375407	0.375407	0.999911
Firmicutes	Negativicutes	LN(n)T	0.525896	0.698435	0.752963	0.452371	0.452371	0.999911
Firmicutes	Negativicutes	3'-SL	-0.158223	0.521181	-0.303585	0.761765	0.761765	0.999911
Firmicutes	Negativicutes	6'-SL	-0.0959517	0.455682	-0.210567	0.833442	0.833442	0.999911
Firmicutes	Negativicutes	LSTa	0.0135768	0.579689	0.0234209	0.981338	0.981338	0.999911
Firmicutes	Negativicutes	LSTb	-0.0194053	0.831415	-0.0233401	0.981403	0.981403	0.999911
Firmicutes	Negativicutes	LSTc	-0.28644	0.520436	-0.550384	0.58268	0.58268	0.999911
Firmicutes	Negativicutes	Project batch	1.37377	1.81855	0.75542	0.450899	0.450899	0.999911
Firmicutes	Negativicutes	C-section	1.6056	1.32764	1.20936	0.227972	0.227972	0.999911
Firmicutes	Negativicutes	Age at fecal sample	-0.588362	0.387858	-1.51695	0.130882	0.130882	0.999911
Firmicutes	Negativicutes	Siblings	0.503217	0.818053	0.61514	0.539172	0.539172	0.999911
Firmicutes	Negativicutes	Readcount (depth)	1.05929e-06	4.52314e-06	0.234194	0.815077	0.815077	0.999911
Firmicutes	Negativicutes	Direct Abx	0.779173	2.83856	0.274496	0.783991	0.783991	0.999911
Firmicutes	Negativicutes	Pregnancy Abx	-0.0575364	1.18811	-0.048427	0.961425	0.961425	0.999911
Proteobacteria	Deltaproteobacteria	2'-FL	0.0380646	0.287173	0.13255	0.894685	0.894685	0.947933
Proteobacteria	Deltaproteobacteria	DFL	0.146828	0.191823	0.765431	0.444931	0.444931	0.947933
Proteobacteria	Deltaproteobacteria	LNFPI	-0.202164	0.205664	-0.982979	0.326823	0.326823	0.947933
Proteobacteria	Deltaproteobacteria	LNFPII	-0.134918	0.190464	-0.708363	0.479557	0.479557	0.947933
Proteobacteria	Deltaproteobacteria	LNFPIII	-0.062628	0.114452	-0.547199	0.584861	0.584861	0.947933
Proteobacteria	Deltaproteobacteria	LNFPV	0.270264	0.190624	1.41779	0.157832	0.157832	0.868076
Proteobacteria	Deltaproteobacteria	LNDFHI	-0.023755	0.154496	-0.153758	0.877958	0.877958	0.947933
Proteobacteria	Deltaproteobacteria	LNH	-0.0471907	0.1281	-0.36839	0.712978	0.712978	0.947933
Proteobacteria	Deltaproteobacteria	LNnH	0.0322584	0.128141	0.251741	0.801504	0.801504	0.947933
Proteobacteria	Deltaproteobacteria	LN(n)T	0.0249224	0.164307	0.151682	0.879593	0.879593	0.947933
Proteobacteria	Deltaproteobacteria	3'-SL	-0.00535039	0.122608	-0.0436381	0.965237	0.965237	0.965237
Proteobacteria	Deltaproteobacteria	6'-SL	0.246288	0.107199	2.29748	0.0226422	0.0226422	0.498129
Proteobacteria	Deltaproteobacteria	LSTa	0.0961522	0.136372	0.705072	0.481598	0.481598	0.947933
Proteobacteria	Deltaproteobacteria	LSTb	-0.0234117	0.195591	-0.119697	0.904845	0.904845	0.947933
Proteobacteria	Deltaproteobacteria	LSTc	0.037543	0.122433	0.306642	0.75944	0.75944	0.947933
Proteobacteria	Deltaproteobacteria	Project batch	-0.538307	0.427815	-1.25827	0.209783	0.209783	0.874438
Proteobacteria	Deltaproteobacteria	C-section	-0.453758	0.312328	-1.45283	0.147863	0.147863	0.868076
Proteobacteria	Deltaproteobacteria	Age at fecal sample	0.0731185	0.0912437	0.801354	0.423892	0.423892	0.947933
Proteobacteria	Deltaproteobacteria	Siblings	-0.0472994	0.192447	-0.245778	0.80611	0.80611	0.947933
Proteobacteria	Deltaproteobacteria	Readcount (depth)	-1.25813e-06	1.06407e-06	-1.18237	0.238483	0.238483	0.874438
Proteobacteria	Deltaproteobacteria	Direct Abx	-0.315732	0.667773	-0.472813	0.63687	0.63687	0.947933
Proteobacteria	Deltaproteobacteria	Pregnancy Abx	-0.415099	0.279503	-1.48513	0.139107	0.139107	0.868076
Firmicutes	Erysipelotrichia	2'-FL	-0.447411	0.366215	-1.22171	0.223275	0.223275	0.761914
Firmicutes	Erysipelotrichia	DFL	0.319429	0.244622	1.30581	0.19314	0.19314	0.761914
Firmicutes	Erysipelotrichia	LNFPI	0.11808	0.262272	0.450217	0.653049	0.653049	0.881886
Firmicutes	Erysipelotrichia	LNFPII	0.105678	0.242888	0.435087	0.663975	0.663975	0.881886
Firmicutes	Erysipelotrichia	LNFPIII	-0.149044	0.145954	-1.02117	0.308427	0.308427	0.761914
Firmicutes	Erysipelotrichia	LNFPV	-0.304589	0.243092	-1.25298	0.211699	0.211699	0.761914
Firmicutes	Erysipelotrichia	LNDFHI	-0.131143	0.197021	-0.665629	0.506427	0.506427	0.881886
Firmicutes	Erysipelotrichia	LNH	-0.185792	0.163359	-1.13732	0.256785	0.256785	0.761914
Firmicutes	Erysipelotrichia	LNnH	-0.0104177	0.163411	-0.0637513	0.949233	0.949233	0.961276
Firmicutes	Erysipelotrichia	LN(n)T	0.100074	0.209532	0.47761	0.633458	0.633458	0.881886
Firmicutes	Erysipelotrichia	3'-SL	-0.0642753	0.156355	-0.411084	0.681458	0.681458	0.881886
Firmicutes	Erysipelotrichia	6'-SL	0.138658	0.136706	1.01428	0.311692	0.311692	0.761914
Firmicutes	Erysipelotrichia	LSTa	0.0370409	0.173908	0.212991	0.831554	0.831554	0.914709
Firmicutes	Erysipelotrichia	LSTb	-0.104926	0.249426	-0.42067	0.674455	0.674455	0.881886
Firmicutes	Erysipelotrichia	LSTc	-0.123551	0.156132	-0.791328	0.429705	0.429705	0.881886
Firmicutes	Erysipelotrichia	Project batch	-0.125552	0.545569	-0.23013	0.818229	0.818229	0.914709
Firmicutes	Erysipelotrichia	C-section	0.0193629	0.398295	0.0486145	0.961276	0.961276	0.961276
Firmicutes	Erysipelotrichia	Age at fecal sample	0.204081	0.116358	1.75391	0.0810015	0.0810015	0.761914
Firmicutes	Erysipelotrichia	Siblings	0.122609	0.245418	0.499593	0.617919	0.617919	0.881886
Firmicutes	Erysipelotrichia	Readcount (depth)	1.46801e-06	1.35695e-06	1.08185	0.280644	0.280644	0.761914
Firmicutes	Erysipelotrichia	Direct Abx	-0.2304	0.851574	-0.270557	0.787015	0.787015	0.914709
Firmicutes	Erysipelotrichia	Pregnancy Abx	-0.406981	0.356435	-1.14181	0.254919	0.254919	0.761914
Actinobacteria	Coriobacteriia	2'-FL	0.346282	0.312836	1.10691	0.269681	0.269681	0.989566
Actinobacteria	Coriobacteriia	DFL	-0.172205	0.208965	-0.824083	0.410889	0.410889	0.989566
Actinobacteria	Coriobacteriia	LNFPI	-0.267958	0.224043	-1.19601	0.23313	0.23313	0.989566
Actinobacteria	Coriobacteriia	LNFPII	-0.0195366	0.207485	-0.0941592	0.925078	0.925078	0.989566
Actinobacteria	Coriobacteriia	LNFPIII	-0.0338451	0.12468	-0.271456	0.786324	0.786324	0.989566
Actinobacteria	Coriobacteriia	LNFPV	0.0762576	0.207659	0.367226	0.713845	0.713845	0.989566
Actinobacteria	Coriobacteriia	LNDFHI	-0.0531309	0.168303	-0.315686	0.752575	0.752575	0.989566
Actinobacteria	Coriobacteriia	LNH	-0.0300192	0.139547	-0.215118	0.829898	0.829898	0.989566
Actinobacteria	Coriobacteriia	LNnH	-0.0372299	0.139592	-0.266704	0.789976	0.789976	0.989566
Actinobacteria	Coriobacteriia	LN(n)T	-0.319204	0.17899	-1.78336	0.0760674	0.0760674	0.989566
Actinobacteria	Coriobacteriia	3'-SL	-0.00174894	0.133565	-0.0130943	0.989566	0.989566	0.989566
Actinobacteria	Coriobacteriia	6'-SL	-0.0476259	0.116779	-0.407829	0.683842	0.683842	0.989566
Actinobacteria	Coriobacteriia	LSTa	0.213597	0.148559	1.43779	0.152081	0.152081	0.989566
Actinobacteria	Coriobacteriia	LSTb	-0.0375136	0.21307	-0.176063	0.860426	0.860426	0.989566
Actinobacteria	Coriobacteriia	LSTc	0.0787713	0.133374	0.590604	0.555462	0.555462	0.989566
Actinobacteria	Coriobacteriia	Project batch	0.175131	0.466046	0.375781	0.707484	0.707484	0.989566
Actinobacteria	Coriobacteriia	C-section	-0.57156	0.340239	-1.67988	0.0945658	0.0945658	0.989566
Actinobacteria	Coriobacteriia	Age at fecal sample	-0.0886439	0.0993977	-0.89181	0.373583	0.373583	0.989566
Actinobacteria	Coriobacteriia	Siblings	0.0538112	0.209645	0.256677	0.797696	0.797696	0.989566
Actinobacteria	Coriobacteriia	Readcount (depth)	3.62266e-08	1.15916e-06	0.0312525	0.9751	0.9751	0.989566
Actinobacteria	Coriobacteriia	Direct Abx	-0.734849	0.727448	-1.01017	0.313651	0.313651	0.989566
Actinobacteria	Coriobacteriia	Pregnancy Abx	0.243504	0.304481	0.799735	0.424828	0.424828	0.989566

## Sheet: order
Taxon parent (Class)	Taxon name	Term	β Estimate	std error	t-statistic	p value	p	FDR
Gammaproteobacteria	Enterobacteriales	2'-FL	-1.66561	1.45893	-1.14167	0.254977	0.254977	0.782923
Gammaproteobacteria	Enterobacteriales	DFL	1.10077	0.974523	1.12954	0.260042	0.260042	0.782923
Gammaproteobacteria	Enterobacteriales	LNFPI	2.18078	1.04484	2.08719	0.0381575	0.0381575	0.419732
Gammaproteobacteria	Enterobacteriales	LNFPII	0.334634	0.967617	0.345834	0.729837	0.729837	0.824331
Gammaproteobacteria	Enterobacteriales	LNFPIII	0.250748	0.581452	0.431244	0.666763	0.666763	0.824331
Gammaproteobacteria	Enterobacteriales	LNFPV	0.0850333	0.968428	0.0878055	0.93012	0.93012	0.974412
Gammaproteobacteria	Enterobacteriales	LNDFHI	-0.616046	0.78489	-0.784882	0.433466	0.433466	0.808497
Gammaproteobacteria	Enterobacteriales	LNH	-0.315275	0.650788	-0.484451	0.628604	0.628604	0.824331
Gammaproteobacteria	Enterobacteriales	LNnH	0.649655	0.650998	0.997937	0.319534	0.319534	0.782923
Gammaproteobacteria	Enterobacteriales	LN(n)T	-0.267021	0.834732	-0.319889	0.749392	0.749392	0.824331
Gammaproteobacteria	Enterobacteriales	3'-SL	0.582915	0.622888	0.935826	0.350508	0.350508	0.782923
Gammaproteobacteria	Enterobacteriales	6'-SL	0.420475	0.544607	0.77207	0.440998	0.440998	0.808497
Gammaproteobacteria	Enterobacteriales	LSTa	-0.015177	0.692814	-0.0219063	0.982545	0.982545	0.982545
Gammaproteobacteria	Enterobacteriales	LSTb	-0.642049	0.993663	-0.646144	0.518938	0.518938	0.815474
Gammaproteobacteria	Enterobacteriales	LSTc	-0.212391	0.621998	-0.341467	0.733116	0.733116	0.824331
Gammaproteobacteria	Enterobacteriales	Project batch	3.64762	2.17344	1.67827	0.0948793	0.0948793	0.612367
Gammaproteobacteria	Enterobacteriales	C-section	2.15472	1.58672	1.35797	0.176027	0.176027	0.774518
Gammaproteobacteria	Enterobacteriales	Age at fecal sample	-0.299916	0.463547	-0.647003	0.518383	0.518383	0.815474
Gammaproteobacteria	Enterobacteriales	Siblings	-0.420611	0.977694	-0.430208	0.667515	0.667515	0.824331
Gammaproteobacteria	Enterobacteriales	Readcount (depth)	-5.00271e-06	5.40582e-06	-0.925431	0.355874	0.355874	0.782923
Gammaproteobacteria	Enterobacteriales	Direct Abx	9.80341	3.3925	2.88973	0.00428774	0.00428774	0.0943303
Gammaproteobacteria	Enterobacteriales	Pregnancy Abx	2.27106	1.41996	1.59938	0.111339	0.111339	0.612367
Actinobacteria	Bifidobacteriales	2'-FL	4.64838	3.55322	1.30822	0.192324	0.192324	0.604447
Actinobacteria	Bifidobacteriales	DFL	-2.91828	2.37345	-1.22955	0.220331	0.220331	0.605909
Actinobacteria	Bifidobacteriales	LNFPI	0.103524	2.5447	0.0406821	0.967591	0.967591	0.967591
Actinobacteria	Bifidobacteriales	LNFPII	1.56008	2.35663	0.661994	0.508748	0.508748	0.826294
Actinobacteria	Bifidobacteriales	LNFPIII	0.617281	1.41613	0.435894	0.663391	0.663391	0.85685
Actinobacteria	Bifidobacteriales	LNFPV	-1.30421	2.3586	-0.552957	0.58092	0.58092	0.826294
Actinobacteria	Bifidobacteriales	LNDFHI	0.518048	1.9116	0.271002	0.786673	0.786673	0.85685
Actinobacteria	Bifidobacteriales	LNH	4.11832	1.58499	2.59832	0.0100761	0.0100761	0.0554187
Actinobacteria	Bifidobacteriales	LNnH	-1.34613	1.5855	-0.849022	0.396899	0.396899	0.727649
Actinobacteria	Bifidobacteriales	LN(n)T	-0.468708	2.03299	-0.230551	0.817903	0.817903	0.85685
Actinobacteria	Bifidobacteriales	3'-SL	1.46656	1.51704	0.966725	0.334867	0.334867	0.669734
Actinobacteria	Bifidobacteriales	6'-SL	-4.15409	1.32639	-3.13188	0.00200155	0.00200155	0.014678
Actinobacteria	Bifidobacteriales	LSTa	-3.12747	1.68735	-1.85348	0.0653086	0.0653086	0.255576
Actinobacteria	Bifidobacteriales	LSTb	2.75554	2.42006	1.13862	0.256243	0.256243	0.626372
Actinobacteria	Bifidobacteriales	LSTc	0.793634	1.51487	0.523894	0.600941	0.600941	0.826294
Actinobacteria	Bifidobacteriales	Project batch	22.2493	5.2934	4.20323	3.98877e-05	3.98877e-05	0.000877528
Actinobacteria	Bifidobacteriales	C-section	-7.04788	3.86446	-1.82377	0.0697025	0.0697025	0.255576
Actinobacteria	Bifidobacteriales	Age at fecal sample	0.270957	1.12897	0.240004	0.810577	0.810577	0.85685
Actinobacteria	Bifidobacteriales	Siblings	8.1858	2.38117	3.43772	0.000715683	0.000715683	0.00787252
Actinobacteria	Bifidobacteriales	Readcount (depth)	-1.33578e-05	1.31659e-05	-1.01458	0.311552	0.311552	0.669734
Actinobacteria	Bifidobacteriales	Direct Abx	2.14462	8.26242	0.259563	0.795472	0.795472	0.85685
Actinobacteria	Bifidobacteriales	Pregnancy Abx	2.17778	3.45832	0.629722	0.529606	0.529606	0.826294
Bacilli	Lactobacillales	2'-FL	-0.217116	1.93905	-0.11197	0.910961	0.910961	0.95434
Bacilli	Lactobacillales	DFL	-1.11491	1.29523	-0.860779	0.390406	0.390406	0.660687
Bacilli	Lactobacillales	LNFPI	0.0258072	1.38869	0.0185839	0.985192	0.985192	0.985192
Bacilli	Lactobacillales	LNFPII	2.71747	1.28605	2.11304	0.0358567	0.0358567	0.197212
Bacilli	Lactobacillales	LNFPIII	-0.104971	0.772803	-0.135831	0.892094	0.892094	0.95434
Bacilli	Lactobacillales	LNFPV	-2.37891	1.28713	-1.84823	0.0660679	0.0660679	0.205249
Bacilli	Lactobacillales	LNDFHI	1.81193	1.04319	1.73691	0.0839656	0.0839656	0.205249
Bacilli	Lactobacillales	LNH	1.8821	0.864956	2.17595	0.0307493	0.0307493	0.197212
Bacilli	Lactobacillales	LNnH	-0.596587	0.865235	-0.689508	0.491315	0.491315	0.720595
Bacilli	Lactobacillales	LN(n)T	-0.27469	1.10944	-0.247595	0.804706	0.804706	0.931765
Bacilli	Lactobacillales	3'-SL	1.63589	0.827875	1.97602	0.0495488	0.0495488	0.205249
Bacilli	Lactobacillales	6'-SL	-0.96411	0.723832	-1.33195	0.184414	0.184414	0.368829
Bacilli	Lactobacillales	LSTa	1.29066	0.920813	1.40165	0.162592	0.162592	0.357703
Bacilli	Lactobacillales	LSTb	-1.04014	1.32067	-0.787588	0.431884	0.431884	0.678675
Bacilli	Lactobacillales	LSTc	-0.922774	0.826691	-1.11623	0.265685	0.265685	0.48709
Bacilli	Lactobacillales	Project batch	1.19127	2.88869	0.41239	0.680502	0.680502	0.831725
Bacilli	Lactobacillales	C-section	6.37426	2.1089	3.02255	0.00283962	0.00283962	0.0624717
Bacilli	Lactobacillales	Age at fecal sample	-1.10105	0.616096	-1.78714	0.0754526	0.0754526	0.205249
Bacilli	Lactobacillales	Siblings	2.90378	1.29944	2.23464	0.0265646	0.0265646	0.197212
Bacilli	Lactobacillales	Readcount (depth)	3.19554e-06	7.18483e-06	0.444762	0.65698	0.65698	0.831725
Bacilli	Lactobacillales	Direct Abx	2.35513	4.50894	0.522326	0.60203	0.60203	0.827792
Bacilli	Lactobacillales	Pregnancy Abx	3.59076	1.88726	1.90263	0.0585471	0.0585471	0.205249
Bacilli	Bacillales	2'-FL	-0.21076	0.578562	-0.364282	0.716038	0.716038	0.924407
Bacilli	Bacillales	DFL	-0.201435	0.386463	-0.521226	0.602795	0.602795	0.924407
Bacilli	Bacillales	LNFPI	-0.0146829	0.414348	-0.0354362	0.971768	0.971768	0.989319
Bacilli	Bacillales	LNFPII	0.448974	0.383725	1.17004	0.243397	0.243397	0.669343
Bacilli	Bacillales	LNFPIII	-0.226991	0.230585	-0.984414	0.32612	0.32612	0.717463
Bacilli	Bacillales	LNFPV	-0.452411	0.384046	-1.17801	0.240213	0.240213	0.669343
Bacilli	Bacillales	LNDFHI	0.538681	0.311261	1.73064	0.0850817	0.0850817	0.441741
Bacilli	Bacillales	LNH	0.509775	0.258081	1.97525	0.0496358	0.0496358	0.363996
Bacilli	Bacillales	LNnH	-0.414585	0.258164	-1.6059	0.109898	0.109898	0.441741
Bacilli	Bacillales	LN(n)T	-0.00443694	0.331027	-0.0134036	0.989319	0.989319	0.989319
Bacilli	Bacillales	3'-SL	0.385231	0.247017	1.55953	0.120475	0.120475	0.441741
Bacilli	Bacillales	6'-SL	-0.668853	0.215973	-3.09693	0.00224063	0.00224063	0.0492939
Bacilli	Bacillales	LSTa	0.159099	0.274747	0.579075	0.5632	0.5632	0.924407
Bacilli	Bacillales	LSTb	-0.30931	0.394054	-0.784944	0.433429	0.433429	0.866858
Bacilli	Bacillales	LSTc	0.0127351	0.246663	0.0516294	0.958876	0.958876	0.989319
Bacilli	Bacillales	Project batch	-0.919588	0.861912	-1.06692	0.287315	0.287315	0.702326
Bacilli	Bacillales	C-section	0.228608	0.629242	0.363307	0.716765	0.716765	0.924407
Bacilli	Bacillales	Age at fecal sample	-0.433096	0.183827	-2.35599	0.0194555	0.0194555	0.214011
Bacilli	Bacillales	Siblings	0.126265	0.387721	0.325661	0.745027	0.745027	0.924407
Bacilli	Bacillales	Readcount (depth)	-7.89756e-07	2.14377e-06	-0.368396	0.712973	0.712973	0.924407
Bacilli	Bacillales	Direct Abx	-0.303781	1.34535	-0.225801	0.821591	0.821591	0.951315
Bacilli	Bacillales	Pregnancy Abx	0.174977	0.56311	0.310732	0.756333	0.756333	0.924407
Bacteroidia	Bacteroidales	2'-FL	-5.56184	3.27005	-1.70084	0.0905502	0.0905502	0.252117
Bacteroidia	Bacteroidales	DFL	0.795819	2.1843	0.364336	0.715998	0.715998	0.787598
Bacteroidia	Bacteroidales	LNFPI	2.224	2.34191	0.94965	0.343454	0.343454	0.539713
Bacteroidia	Bacteroidales	LNFPII	-5.12498	2.16882	-2.36303	0.0191005	0.0191005	0.230891
Bacteroidia	Bacteroidales	LNFPIII	2.75918	1.30327	2.11712	0.0355045	0.0355045	0.250368
Bacteroidia	Bacteroidales	LNFPV	1.0968	2.17064	0.505288	0.613921	0.613921	0.710856
Bacteroidia	Bacteroidales	LNDFHI	-3.36952	1.75926	-1.91531	0.0569018	0.0569018	0.250368
Bacteroidia	Bacteroidales	LNH	-1.00522	1.45868	-0.689129	0.491553	0.491553	0.636127
Bacteroidia	Bacteroidales	LNnH	1.19385	1.45915	0.818179	0.414244	0.414244	0.607557
Bacteroidia	Bacteroidales	LN(n)T	-0.389082	1.87097	-0.207957	0.835477	0.835477	0.835477
Bacteroidia	Bacteroidales	3'-SL	-1.00638	1.39615	-0.720829	0.471869	0.471869	0.636127
Bacteroidia	Bacteroidales	6'-SL	1.98775	1.22069	1.62839	0.10504	0.10504	0.252117
Bacteroidia	Bacteroidales	LSTa	-1.94605	1.55288	-1.25319	0.211623	0.211623	0.387976
Bacteroidia	Bacteroidales	LSTb	3.69233	2.2272	1.65783	0.0989428	0.0989428	0.252117
Bacteroidia	Bacteroidales	LSTc	0.728533	1.39415	0.522564	0.601865	0.601865	0.710856
Bacteroidia	Bacteroidales	Project batch	8.3758	4.87155	1.71933	0.0871252	0.0871252	0.252117
Bacteroidia	Bacteroidales	C-section	-7.0352	3.55649	-1.97813	0.0493082	0.0493082	0.250368
Bacteroidia	Bacteroidales	Age at fecal sample	2.41758	1.039	2.32684	0.0209901	0.0209901	0.230891
Bacteroidia	Bacteroidales	Siblings	0.599975	2.19141	0.273785	0.784537	0.784537	0.821896
Bacteroidia	Bacteroidales	Readcount (depth)	1.62206e-05	1.21166e-05	1.33871	0.182209	0.182209	0.364418
Bacteroidia	Bacteroidales	Direct Abx	-7.98562	7.60397	-1.05019	0.294917	0.294917	0.49909
Bacteroidia	Bacteroidales	Pregnancy Abx	-5.04421	3.18272	-1.58487	0.114599	0.114599	0.252117
Gammaproteobacteria	Betaproteobacteriales	2'-FL	-0.211678	0.505411	-0.418824	0.675801	0.675801	0.891797
Gammaproteobacteria	Betaproteobacteriales	DFL	-0.138304	0.337601	-0.409667	0.682495	0.682495	0.891797
Gammaproteobacteria	Betaproteobacteriales	LNFPI	-0.0493016	0.36196	-0.136207	0.891797	0.891797	0.891797
Gammaproteobacteria	Betaproteobacteriales	LNFPII	-0.0675542	0.335208	-0.201529	0.840493	0.840493	0.891797
Gammaproteobacteria	Betaproteobacteriales	LNFPIII	0.252226	0.20143	1.25218	0.211991	0.211991	0.772476
Gammaproteobacteria	Betaproteobacteriales	LNFPV	-0.0601951	0.335489	-0.179425	0.857788	0.857788	0.891797
Gammaproteobacteria	Betaproteobacteriales	LNDFHI	0.0989322	0.271907	0.363846	0.716363	0.716363	0.891797
Gammaproteobacteria	Betaproteobacteriales	LNH	0.262449	0.22545	1.16411	0.245788	0.245788	0.772476
Gammaproteobacteria	Betaproteobacteriales	LNnH	-0.114206	0.225523	-0.506406	0.613138	0.613138	0.891797
Gammaproteobacteria	Betaproteobacteriales	LN(n)T	-0.513129	0.289173	-1.77447	0.0775301	0.0775301	0.554952
Gammaproteobacteria	Betaproteobacteriales	3'-SL	-0.135852	0.215785	-0.629569	0.529706	0.529706	0.891797
Gammaproteobacteria	Betaproteobacteriales	6'-SL	-0.108083	0.188666	-0.572879	0.56738	0.56738	0.891797
Gammaproteobacteria	Betaproteobacteriales	LSTa	-0.154393	0.240009	-0.643281	0.52079	0.52079	0.891797
Gammaproteobacteria	Betaproteobacteriales	LSTb	0.606975	0.344231	1.76328	0.0794042	0.0794042	0.554952
Gammaproteobacteria	Betaproteobacteriales	LSTc	0.134182	0.215477	0.62272	0.534188	0.534188	0.891797
Gammaproteobacteria	Betaproteobacteriales	Project batch	1.24101	0.752936	1.64823	0.1009	0.1009	0.554952
Gammaproteobacteria	Betaproteobacteriales	C-section	-0.0879933	0.549683	-0.16008	0.872982	0.872982	0.891797
Gammaproteobacteria	Betaproteobacteriales	Age at fecal sample	0.233042	0.160585	1.45121	0.148313	0.148313	0.652578
Gammaproteobacteria	Betaproteobacteriales	Siblings	0.572141	0.338699	1.68923	0.092757	0.092757	0.554952
Gammaproteobacteria	Betaproteobacteriales	Readcount (depth)	3.34657e-07	1.87272e-06	0.178701	0.858356	0.858356	0.891797
Gammaproteobacteria	Betaproteobacteriales	Direct Abx	-0.549573	1.17525	-0.467622	0.640572	0.640572	0.891797
Gammaproteobacteria	Betaproteobacteriales	Pregnancy Abx	0.304617	0.491913	0.619249	0.536468	0.536468	0.891797
Clostridia	Clostridiales	2'-FL	1.11392	0.733956	1.51769	0.130695	0.130695	0.713647
Clostridia	Clostridiales	DFL	-0.283743	0.490262	-0.578758	0.563413	0.563413	0.916806
Clostridia	Clostridiales	LNFPI	-0.990123	0.525637	-1.88366	0.0610837	0.0610837	0.713647
Clostridia	Clostridiales	LNFPII	-0.332615	0.486788	-0.683286	0.495229	0.495229	0.916806
Clostridia	Clostridiales	LNFPIII	-0.194074	0.292516	-0.663463	0.50781	0.50781	0.916806
Clostridia	Clostridiales	LNFPV	0.304536	0.487196	0.625079	0.532643	0.532643	0.916806
Clostridia	Clostridiales	LNDFHI	-0.0454224	0.394862	-0.115034	0.908536	0.908536	0.920278
Clostridia	Clostridiales	LNH	-0.221868	0.327398	-0.677673	0.498774	0.498774	0.916806
Clostridia	Clostridiales	LNnH	0.0493887	0.327503	0.150804	0.880285	0.880285	0.920278
Clostridia	Clostridiales	LN(n)T	-0.0420827	0.419936	-0.100212	0.920278	0.920278	0.920278
Clostridia	Clostridiales	3'-SL	0.064534	0.313362	0.205941	0.83705	0.83705	0.920278
Clostridia	Clostridiales	6'-SL	0.049224	0.27398	0.179663	0.857602	0.857602	0.920278
Clostridia	Clostridiales	LSTa	0.133061	0.34854	0.381767	0.703046	0.703046	0.920278
Clostridia	Clostridiales	LSTb	-0.395707	0.499891	-0.791587	0.429553	0.429553	0.916806
Clostridia	Clostridiales	LSTc	0.166424	0.312914	0.531854	0.595427	0.595427	0.916806
Clostridia	Clostridiales	Project batch	-1.94968	1.09341	-1.78312	0.0761064	0.0761064	0.713647
Clostridia	Clostridiales	C-section	1.11994	0.798247	1.403	0.162192	0.162192	0.713647
Clostridia	Clostridiales	Age at fecal sample	-0.0318525	0.233201	-0.136588	0.891496	0.891496	0.920278
Clostridia	Clostridiales	Siblings	-0.574607	0.491857	-1.16824	0.244122	0.244122	0.895115
Clostridia	Clostridiales	Readcount (depth)	-2.78249e-06	2.71955e-06	-1.02314	0.307495	0.307495	0.916806
Clostridia	Clostridiales	Direct Abx	0.835275	1.70669	0.489411	0.625095	0.625095	0.916806
Clostridia	Clostridiales	Pregnancy Abx	-1.05355	0.714354	-1.47484	0.141853	0.141853	0.713647
Negativicutes	Selenomonadales	2'-FL	-0.000135933	1.22071	-0.000111356	0.999911	0.999911	0.999911
Negativicutes	Selenomonadales	DFL	0.290106	0.8154	0.355783	0.722384	0.722384	0.999911
Negativicutes	Selenomonadales	LNFPI	0.0259894	0.874235	0.0297282	0.976314	0.976314	0.999911
Negativicutes	Selenomonadales	LNFPII	-0.415956	0.809622	-0.513766	0.607991	0.607991	0.999911
Negativicutes	Selenomonadales	LNFPIII	-0.012375	0.486511	-0.0254362	0.979733	0.979733	0.999911
Negativicutes	Selenomonadales	LNFPV	0.160245	0.8103	0.19776	0.843437	0.843437	0.999911
Negativicutes	Selenomonadales	LNDFHI	-0.618012	0.656731	-0.941043	0.347836	0.347836	0.999911
Negativicutes	Selenomonadales	LNH	-0.182301	0.544525	-0.334788	0.738141	0.738141	0.999911
Negativicutes	Selenomonadales	LNnH	0.483914	0.544701	0.888403	0.375407	0.375407	0.999911
Negativicutes	Selenomonadales	LN(n)T	0.525896	0.698435	0.752963	0.452371	0.452371	0.999911
Negativicutes	Selenomonadales	3'-SL	-0.158223	0.521181	-0.303585	0.761765	0.761765	0.999911
Negativicutes	Selenomonadales	6'-SL	-0.0959517	0.455682	-0.210567	0.833442	0.833442	0.999911
Negativicutes	Selenomonadales	LSTa	0.0135768	0.579689	0.0234209	0.981338	0.981338	0.999911
Negativicutes	Selenomonadales	LSTb	-0.0194053	0.831415	-0.0233401	0.981403	0.981403	0.999911
Negativicutes	Selenomonadales	LSTc	-0.28644	0.520436	-0.550384	0.58268	0.58268	0.999911
Negativicutes	Selenomonadales	Project batch	1.37377	1.81855	0.75542	0.450899	0.450899	0.999911
Negativicutes	Selenomonadales	C-section	1.6056	1.32764	1.20936	0.227972	0.227972	0.999911
Negativicutes	Selenomonadales	Age at fecal sample	-0.588362	0.387858	-1.51695	0.130882	0.130882	0.999911
Negativicutes	Selenomonadales	Siblings	0.503217	0.818053	0.61514	0.539172	0.539172	0.999911
Negativicutes	Selenomonadales	Readcount (depth)	1.05929e-06	4.52314e-06	0.234194	0.815077	0.815077	0.999911
Negativicutes	Selenomonadales	Direct Abx	0.779173	2.83856	0.274496	0.783991	0.783991	0.999911
Negativicutes	Selenomonadales	Pregnancy Abx	-0.0575364	1.18811	-0.048427	0.961425	0.961425	0.999911
Gammaproteobacteria	Pasteurellales	2'-FL	-0.105678	0.687711	-0.153667	0.87803	0.87803	0.990867
Gammaproteobacteria	Pasteurellales	DFL	-0.304539	0.459372	-0.662946	0.50814	0.50814	0.990867
Gammaproteobacteria	Pasteurellales	LNFPI	-0.435793	0.492518	-0.884826	0.377329	0.377329	0.990867
Gammaproteobacteria	Pasteurellales	LNFPII	0.00522776	0.456116	0.0114615	0.990867	0.990867	0.990867
Gammaproteobacteria	Pasteurellales	LNFPIII	0.0300213	0.274086	0.109532	0.912892	0.912892	0.990867
Gammaproteobacteria	Pasteurellales	LNFPV	-1.0724	0.456499	-2.34919	0.0198043	0.0198043	0.435695
Gammaproteobacteria	Pasteurellales	LNDFHI	0.251297	0.369982	0.679215	0.497799	0.497799	0.990867
Gammaproteobacteria	Pasteurellales	LNH	-0.116097	0.306769	-0.378452	0.705502	0.705502	0.990867
Gammaproteobacteria	Pasteurellales	LNnH	0.174853	0.306868	0.5698	0.569463	0.569463	0.990867
Gammaproteobacteria	Pasteurellales	LN(n)T	0.379506	0.393477	0.964492	0.335982	0.335982	0.990867
Gammaproteobacteria	Pasteurellales	3'-SL	-0.315853	0.293618	-1.07573	0.283364	0.283364	0.990867
Gammaproteobacteria	Pasteurellales	6'-SL	0.345826	0.256717	1.34711	0.179494	0.179494	0.990867
Gammaproteobacteria	Pasteurellales	LSTa	-0.0554566	0.32658	-0.16981	0.865333	0.865333	0.990867
Gammaproteobacteria	Pasteurellales	LSTb	0.026197	0.468394	0.0559295	0.955455	0.955455	0.990867
Gammaproteobacteria	Pasteurellales	LSTc	0.0712862	0.293198	0.243133	0.808155	0.808155	0.990867
Gammaproteobacteria	Pasteurellales	Project batch	0.493027	1.02452	0.481229	0.630888	0.630888	0.990867
Gammaproteobacteria	Pasteurellales	C-section	-0.536995	0.747952	-0.717954	0.473636	0.473636	0.990867
Gammaproteobacteria	Pasteurellales	Age at fecal sample	-0.212476	0.218507	-0.972397	0.332046	0.332046	0.990867
Gammaproteobacteria	Pasteurellales	Siblings	0.818383	0.460866	1.77575	0.0773181	0.0773181	0.850499
Gammaproteobacteria	Pasteurellales	Readcount (depth)	-7.04421e-07	2.5482e-06	-0.276438	0.782501	0.782501	0.990867
Gammaproteobacteria	Pasteurellales	Direct Abx	-0.430848	1.59916	-0.269421	0.787887	0.787887	0.990867
Gammaproteobacteria	Pasteurellales	Pregnancy Abx	0.4223	0.669344	0.630916	0.528827	0.528827	0.990867
Actinobacteria	Micrococcales	2'-FL	-0.0639764	0.253839	-0.252035	0.801277	0.801277	0.942668
Actinobacteria	Micrococcales	DFL	0.285243	0.169557	1.68228	0.0940987	0.0940987	0.690057
Actinobacteria	Micrococcales	LNFPI	-0.0753075	0.181792	-0.414252	0.67914	0.67914	0.878888
Actinobacteria	Micrococcales	LNFPII	0.15087	0.168356	0.896139	0.371272	0.371272	0.788533
Actinobacteria	Micrococcales	LNFPIII	-0.0986426	0.101167	-0.975048	0.330732	0.330732	0.788533
Actinobacteria	Micrococcales	LNFPV	-0.125126	0.168497	-0.742598	0.458609	0.458609	0.788533
Actinobacteria	Micrococcales	LNDFHI	-0.00218587	0.136563	-0.0160063	0.987246	0.987246	0.987246
Actinobacteria	Micrococcales	LNH	0.00450085	0.113231	0.0397494	0.968333	0.968333	0.987246
Actinobacteria	Micrococcales	LNnH	0.0850074	0.113267	0.750504	0.453847	0.453847	0.788533
Actinobacteria	Micrococcales	LN(n)T	0.211069	0.145235	1.45329	0.147734	0.147734	0.782129
Actinobacteria	Micrococcales	3'-SL	-0.186523	0.108376	-1.72106	0.0868093	0.0868093	0.690057
Actinobacteria	Micrococcales	6'-SL	0.0785149	0.0947562	0.828599	0.408334	0.408334	0.788533
Actinobacteria	Micrococcales	LSTa	-0.0887003	0.120543	-0.73584	0.462703	0.462703	0.788533
Actinobacteria	Micrococcales	LSTb	-0.0407023	0.172888	-0.235427	0.814122	0.814122	0.942668
Actinobacteria	Micrococcales	LSTc	0.0738032	0.108221	0.681965	0.496062	0.496062	0.788533
Actinobacteria	Micrococcales	Project batch	-0.227452	0.378156	-0.601476	0.548214	0.548214	0.788533
Actinobacteria	Micrococcales	C-section	0.365267	0.276074	1.32307	0.187344	0.187344	0.782129
Actinobacteria	Micrococcales	Age at fecal sample	-0.01336	0.0806526	-0.165649	0.868603	0.868603	0.955464
Actinobacteria	Micrococcales	Siblings	0.464695	0.170109	2.73175	0.00687215	0.00687215	0.151187
Actinobacteria	Micrococcales	Readcount (depth)	-6.12404e-07	9.40559e-07	-0.651106	0.515737	0.515737	0.788533
Actinobacteria	Micrococcales	Direct Abx	-0.332835	0.590261	-0.563877	0.573479	0.573479	0.788533
Actinobacteria	Micrococcales	Pregnancy Abx	0.308469	0.24706	1.24856	0.213308	0.213308	0.782129
Deltaproteobacteria	Desulfovibrionales	2'-FL	0.0380646	0.287173	0.13255	0.894685	0.894685	0.947933
Deltaproteobacteria	Desulfovibrionales	DFL	0.146828	0.191823	0.765431	0.444931	0.444931	0.947933
Deltaproteobacteria	Desulfovibrionales	LNFPI	-0.202164	0.205664	-0.982979	0.326823	0.326823	0.947933
Deltaproteobacteria	Desulfovibrionales	LNFPII	-0.134918	0.190464	-0.708363	0.479557	0.479557	0.947933
Deltaproteobacteria	Desulfovibrionales	LNFPIII	-0.062628	0.114452	-0.547199	0.584861	0.584861	0.947933
Deltaproteobacteria	Desulfovibrionales	LNFPV	0.270264	0.190624	1.41779	0.157832	0.157832	0.868076
Deltaproteobacteria	Desulfovibrionales	LNDFHI	-0.023755	0.154496	-0.153758	0.877958	0.877958	0.947933
Deltaproteobacteria	Desulfovibrionales	LNH	-0.0471907	0.1281	-0.36839	0.712978	0.712978	0.947933
Deltaproteobacteria	Desulfovibrionales	LNnH	0.0322584	0.128141	0.251741	0.801504	0.801504	0.947933
Deltaproteobacteria	Desulfovibrionales	LN(n)T	0.0249224	0.164307	0.151682	0.879593	0.879593	0.947933
Deltaproteobacteria	Desulfovibrionales	3'-SL	-0.00535039	0.122608	-0.0436381	0.965237	0.965237	0.965237
Deltaproteobacteria	Desulfovibrionales	6'-SL	0.246288	0.107199	2.29748	0.0226422	0.0226422	0.498129
Deltaproteobacteria	Desulfovibrionales	LSTa	0.0961522	0.136372	0.705072	0.481598	0.481598	0.947933
Deltaproteobacteria	Desulfovibrionales	LSTb	-0.0234117	0.195591	-0.119697	0.904845	0.904845	0.947933
Deltaproteobacteria	Desulfovibrionales	LSTc	0.037543	0.122433	0.306642	0.75944	0.75944	0.947933
Deltaproteobacteria	Desulfovibrionales	Project batch	-0.538307	0.427815	-1.25827	0.209783	0.209783	0.874438
Deltaproteobacteria	Desulfovibrionales	C-section	-0.453758	0.312328	-1.45283	0.147863	0.147863	0.868076
Deltaproteobacteria	Desulfovibrionales	Age at fecal sample	0.0731185	0.0912437	0.801354	0.423892	0.423892	0.947933
Deltaproteobacteria	Desulfovibrionales	Siblings	-0.0472994	0.192447	-0.245778	0.80611	0.80611	0.947933
Deltaproteobacteria	Desulfovibrionales	Readcount (depth)	-1.25813e-06	1.06407e-06	-1.18237	0.238483	0.238483	0.874438
Deltaproteobacteria	Desulfovibrionales	Direct Abx	-0.315732	0.667773	-0.472813	0.63687	0.63687	0.947933
Deltaproteobacteria	Desulfovibrionales	Pregnancy Abx	-0.415099	0.279503	-1.48513	0.139107	0.139107	0.868076
Erysipelotrichia	Erysipelotrichales	2'-FL	-0.447411	0.366215	-1.22171	0.223275	0.223275	0.761914
Erysipelotrichia	Erysipelotrichales	DFL	0.319429	0.244622	1.30581	0.19314	0.19314	0.761914
Erysipelotrichia	Erysipelotrichales	LNFPI	0.11808	0.262272	0.450217	0.653049	0.653049	0.881886
Erysipelotrichia	Erysipelotrichales	LNFPII	0.105678	0.242888	0.435087	0.663975	0.663975	0.881886
Erysipelotrichia	Erysipelotrichales	LNFPIII	-0.149044	0.145954	-1.02117	0.308427	0.308427	0.761914
Erysipelotrichia	Erysipelotrichales	LNFPV	-0.304589	0.243092	-1.25298	0.211699	0.211699	0.761914
Erysipelotrichia	Erysipelotrichales	LNDFHI	-0.131143	0.197021	-0.665629	0.506427	0.506427	0.881886
Erysipelotrichia	Erysipelotrichales	LNH	-0.185792	0.163359	-1.13732	0.256785	0.256785	0.761914
Erysipelotrichia	Erysipelotrichales	LNnH	-0.0104177	0.163411	-0.0637513	0.949233	0.949233	0.961276
Erysipelotrichia	Erysipelotrichales	LN(n)T	0.100074	0.209532	0.47761	0.633458	0.633458	0.881886
Erysipelotrichia	Erysipelotrichales	3'-SL	-0.0642753	0.156355	-0.411084	0.681458	0.681458	0.881886
Erysipelotrichia	Erysipelotrichales	6'-SL	0.138658	0.136706	1.01428	0.311692	0.311692	0.761914
Erysipelotrichia	Erysipelotrichales	LSTa	0.0370409	0.173908	0.212991	0.831554	0.831554	0.914709
Erysipelotrichia	Erysipelotrichales	LSTb	-0.104926	0.249426	-0.42067	0.674455	0.674455	0.881886
Erysipelotrichia	Erysipelotrichales	LSTc	-0.123551	0.156132	-0.791328	0.429705	0.429705	0.881886
Erysipelotrichia	Erysipelotrichales	Project batch	-0.125552	0.545569	-0.23013	0.818229	0.818229	0.914709
Erysipelotrichia	Erysipelotrichales	C-section	0.0193629	0.398295	0.0486145	0.961276	0.961276	0.961276
Erysipelotrichia	Erysipelotrichales	Age at fecal sample	0.204081	0.116358	1.75391	0.0810015	0.0810015	0.761914
Erysipelotrichia	Erysipelotrichales	Siblings	0.122609	0.245418	0.499593	0.617919	0.617919	0.881886
Erysipelotrichia	Erysipelotrichales	Readcount (depth)	1.46801e-06	1.35695e-06	1.08185	0.280644	0.280644	0.761914
Erysipelotrichia	Erysipelotrichales	Direct Abx	-0.2304	0.851574	-0.270557	0.787015	0.787015	0.914709
Erysipelotrichia	Erysipelotrichales	Pregnancy Abx	-0.406981	0.356435	-1.14181	0.254919	0.254919	0.761914
Coriobacteriia	Coriobacteriales	2'-FL	0.346282	0.312836	1.10691	0.269681	0.269681	0.989566
Coriobacteriia	Coriobacteriales	DFL	-0.172205	0.208965	-0.824083	0.410889	0.410889	0.989566
Coriobacteriia	Coriobacteriales	LNFPI	-0.267958	0.224043	-1.19601	0.23313	0.23313	0.989566
Coriobacteriia	Coriobacteriales	LNFPII	-0.0195366	0.207485	-0.0941592	0.925078	0.925078	0.989566
Coriobacteriia	Coriobacteriales	LNFPIII	-0.0338451	0.12468	-0.271456	0.786324	0.786324	0.989566
Coriobacteriia	Coriobacteriales	LNFPV	0.0762576	0.207659	0.367226	0.713845	0.713845	0.989566
Coriobacteriia	Coriobacteriales	LNDFHI	-0.0531309	0.168303	-0.315686	0.752575	0.752575	0.989566
Coriobacteriia	Coriobacteriales	LNH	-0.0300192	0.139547	-0.215118	0.829898	0.829898	0.989566
Coriobacteriia	Coriobacteriales	LNnH	-0.0372299	0.139592	-0.266704	0.789976	0.789976	0.989566
Coriobacteriia	Coriobacteriales	LN(n)T	-0.319204	0.17899	-1.78336	0.0760674	0.0760674	0.989566
Coriobacteriia	Coriobacteriales	3'-SL	-0.00174894	0.133565	-0.0130943	0.989566	0.989566	0.989566
Coriobacteriia	Coriobacteriales	6'-SL	-0.0476259	0.116779	-0.407829	0.683842	0.683842	0.989566
Coriobacteriia	Coriobacteriales	LSTa	0.213597	0.148559	1.43779	0.152081	0.152081	0.989566
Coriobacteriia	Coriobacteriales	LSTb	-0.0375136	0.21307	-0.176063	0.860426	0.860426	0.989566
Coriobacteriia	Coriobacteriales	LSTc	0.0787713	0.133374	0.590604	0.555462	0.555462	0.989566
Coriobacteriia	Coriobacteriales	Project batch	0.175131	0.466046	0.375781	0.707484	0.707484	0.989566
Coriobacteriia	Coriobacteriales	C-section	-0.57156	0.340239	-1.67988	0.0945658	0.0945658	0.989566
Coriobacteriia	Coriobacteriales	Age at fecal sample	-0.0886439	0.0993977	-0.89181	0.373583	0.373583	0.989566
Coriobacteriia	Coriobacteriales	Siblings	0.0538112	0.209645	0.256677	0.797696	0.797696	0.989566
Coriobacteriia	Coriobacteriales	Readcount (depth)	3.62266e-08	1.15916e-06	0.0312525	0.9751	0.9751	0.989566
Coriobacteriia	Coriobacteriales	Direct Abx	-0.734849	0.727448	-1.01017	0.313651	0.313651	0.989566
Coriobacteriia	Coriobacteriales	Pregnancy Abx	0.243504	0.304481	0.799735	0.424828	0.424828	0.989566

## Sheet: family
Taxon parent (Order)	Taxon name	Term	β Estimate	std error	t-statistic	p value	p	FDR
Enterobacteriales	Enterobacteriaceae	2'-FL	-1.66561	1.45893	-1.14167	0.254977	0.254977	0.782923
Enterobacteriales	Enterobacteriaceae	DFL	1.10077	0.974523	1.12954	0.260042	0.260042	0.782923
Enterobacteriales	Enterobacteriaceae	LNFPI	2.18078	1.04484	2.08719	0.0381575	0.0381575	0.419732
Enterobacteriales	Enterobacteriaceae	LNFPII	0.334634	0.967617	0.345834	0.729837	0.729837	0.824331
Enterobacteriales	Enterobacteriaceae	LNFPIII	0.250748	0.581452	0.431244	0.666763	0.666763	0.824331
Enterobacteriales	Enterobacteriaceae	LNFPV	0.0850333	0.968428	0.0878055	0.93012	0.93012	0.974412
Enterobacteriales	Enterobacteriaceae	LNDFHI	-0.616046	0.78489	-0.784882	0.433466	0.433466	0.808497
Enterobacteriales	Enterobacteriaceae	LNH	-0.315275	0.650788	-0.484451	0.628604	0.628604	0.824331
Enterobacteriales	Enterobacteriaceae	LNnH	0.649655	0.650998	0.997937	0.319534	0.319534	0.782923
Enterobacteriales	Enterobacteriaceae	LN(n)T	-0.267021	0.834732	-0.319889	0.749392	0.749392	0.824331
Enterobacteriales	Enterobacteriaceae	3'-SL	0.582915	0.622888	0.935826	0.350508	0.350508	0.782923
Enterobacteriales	Enterobacteriaceae	6'-SL	0.420475	0.544607	0.77207	0.440998	0.440998	0.808497
Enterobacteriales	Enterobacteriaceae	LSTa	-0.015177	0.692814	-0.0219063	0.982545	0.982545	0.982545
Enterobacteriales	Enterobacteriaceae	LSTb	-0.642049	0.993663	-0.646144	0.518938	0.518938	0.815474
Enterobacteriales	Enterobacteriaceae	LSTc	-0.212391	0.621998	-0.341467	0.733116	0.733116	0.824331
Enterobacteriales	Enterobacteriaceae	Project batch	3.64762	2.17344	1.67827	0.0948793	0.0948793	0.612367
Enterobacteriales	Enterobacteriaceae	C-section	2.15472	1.58672	1.35797	0.176027	0.176027	0.774518
Enterobacteriales	Enterobacteriaceae	Age at fecal sample	-0.299916	0.463547	-0.647003	0.518383	0.518383	0.815474
Enterobacteriales	Enterobacteriaceae	Siblings	-0.420611	0.977694	-0.430208	0.667515	0.667515	0.824331
Enterobacteriales	Enterobacteriaceae	Readcount (depth)	-5.00271e-06	5.40582e-06	-0.925431	0.355874	0.355874	0.782923
Enterobacteriales	Enterobacteriaceae	Direct Abx	9.80341	3.3925	2.88973	0.00428774	0.00428774	0.0943303
Enterobacteriales	Enterobacteriaceae	Pregnancy Abx	2.27106	1.41996	1.59938	0.111339	0.111339	0.612367
Bifidobacteriales	Bifidobacteriaceae	2'-FL	4.64838	3.55322	1.30822	0.192324	0.192324	0.604447
Bifidobacteriales	Bifidobacteriaceae	DFL	-2.91828	2.37345	-1.22955	0.220331	0.220331	0.605909
Bifidobacteriales	Bifidobacteriaceae	LNFPI	0.103524	2.5447	0.0406821	0.967591	0.967591	0.967591
Bifidobacteriales	Bifidobacteriaceae	LNFPII	1.56008	2.35663	0.661994	0.508748	0.508748	0.826294
Bifidobacteriales	Bifidobacteriaceae	LNFPIII	0.617281	1.41613	0.435894	0.663391	0.663391	0.85685
Bifidobacteriales	Bifidobacteriaceae	LNFPV	-1.30421	2.3586	-0.552957	0.58092	0.58092	0.826294
Bifidobacteriales	Bifidobacteriaceae	LNDFHI	0.518048	1.9116	0.271002	0.786673	0.786673	0.85685
Bifidobacteriales	Bifidobacteriaceae	LNH	4.11832	1.58499	2.59832	0.0100761	0.0100761	0.0554187
Bifidobacteriales	Bifidobacteriaceae	LNnH	-1.34613	1.5855	-0.849022	0.396899	0.396899	0.727649
Bifidobacteriales	Bifidobacteriaceae	LN(n)T	-0.468708	2.03299	-0.230551	0.817903	0.817903	0.85685
Bifidobacteriales	Bifidobacteriaceae	3'-SL	1.46656	1.51704	0.966725	0.334867	0.334867	0.669734
Bifidobacteriales	Bifidobacteriaceae	6'-SL	-4.15409	1.32639	-3.13188	0.00200155	0.00200155	0.014678
Bifidobacteriales	Bifidobacteriaceae	LSTa	-3.12747	1.68735	-1.85348	0.0653086	0.0653086	0.255576
Bifidobacteriales	Bifidobacteriaceae	LSTb	2.75554	2.42006	1.13862	0.256243	0.256243	0.626372
Bifidobacteriales	Bifidobacteriaceae	LSTc	0.793634	1.51487	0.523894	0.600941	0.600941	0.826294
Bifidobacteriales	Bifidobacteriaceae	Project batch	22.2493	5.2934	4.20323	3.98877e-05	3.98877e-05	0.000877528
Bifidobacteriales	Bifidobacteriaceae	C-section	-7.04788	3.86446	-1.82377	0.0697025	0.0697025	0.255576
Bifidobacteriales	Bifidobacteriaceae	Age at fecal sample	0.270957	1.12897	0.240004	0.810577	0.810577	0.85685
Bifidobacteriales	Bifidobacteriaceae	Siblings	8.1858	2.38117	3.43772	0.000715683	0.000715683	0.00787252
Bifidobacteriales	Bifidobacteriaceae	Readcount (depth)	-1.33578e-05	1.31659e-05	-1.01458	0.311552	0.311552	0.669734
Bifidobacteriales	Bifidobacteriaceae	Direct Abx	2.14462	8.26242	0.259563	0.795472	0.795472	0.85685
Bifidobacteriales	Bifidobacteriaceae	Pregnancy Abx	2.17778	3.45832	0.629722	0.529606	0.529606	0.826294
Lactobacillales	Streptococcaceae	2'-FL	-0.0518367	1.46173	-0.0354625	0.971747	0.971747	0.971747
Lactobacillales	Streptococcaceae	DFL	-0.702603	0.976397	-0.719587	0.472632	0.472632	0.693194
Lactobacillales	Streptococcaceae	LNFPI	-0.48562	1.04685	-0.463887	0.643241	0.643241	0.884456
Lactobacillales	Streptococcaceae	LNFPII	2.49683	0.969478	2.57544	0.0107441	0.0107441	0.107932
Lactobacillales	Streptococcaceae	LNFPIII	0.0377559	0.582571	0.0648091	0.948392	0.948392	0.971747
Lactobacillales	Streptococcaceae	LNFPV	-2.81069	0.970291	-2.89674	0.00419694	0.00419694	0.0923326
Lactobacillales	Streptococcaceae	LNDFHI	1.38158	0.7864	1.75684	0.0804992	0.0804992	0.221373
Lactobacillales	Streptococcaceae	LNH	1.16725	0.65204	1.79015	0.0749651	0.0749651	0.221373
Lactobacillales	Streptococcaceae	LNnH	-0.626784	0.65225	-0.960956	0.337752	0.337752	0.571581
Lactobacillales	Streptococcaceae	LN(n)T	0.64341	0.836338	0.769318	0.442626	0.442626	0.693194
Lactobacillales	Streptococcaceae	3'-SL	1.09799	0.624086	1.75935	0.0800702	0.0800702	0.221373
Lactobacillales	Streptococcaceae	6'-SL	-0.863955	0.545655	-1.58334	0.114949	0.114949	0.254027
Lactobacillales	Streptococcaceae	LSTa	0.729806	0.694147	1.05137	0.294376	0.294376	0.53969
Lactobacillales	Streptococcaceae	LSTb	-1.2494	0.995575	-1.25495	0.210983	0.210983	0.421966
Lactobacillales	Streptococcaceae	LSTc	-0.178864	0.623194	-0.287012	0.774405	0.774405	0.971747
Lactobacillales	Streptococcaceae	Project batch	0.151745	2.17762	0.069684	0.944516	0.944516	0.971747
Lactobacillales	Streptococcaceae	C-section	2.51354	1.58978	1.58107	0.115467	0.115467	0.254027
Lactobacillales	Streptococcaceae	Age at fecal sample	-1.00061	0.464439	-2.15444	0.0324193	0.0324193	0.142645
Lactobacillales	Streptococcaceae	Siblings	2.14015	0.979574	2.18477	0.0300856	0.0300856	0.142645
Lactobacillales	Streptococcaceae	Readcount (depth)	1.27755e-06	5.41622e-06	0.235874	0.813775	0.813775	0.971747
Lactobacillales	Streptococcaceae	Direct Abx	0.120976	3.39902	0.0355915	0.971644	0.971644	0.971747
Lactobacillales	Streptococcaceae	Pregnancy Abx	3.50117	1.4227	2.46094	0.014718	0.014718	0.107932
Lactobacillales	Leuconostocaceae	2'-FL	0.0421121	0.2826	0.149017	0.881693	0.881693	0.943368
Lactobacillales	Leuconostocaceae	DFL	-0.181604	0.188769	-0.962046	0.337206	0.337206	0.742332
Lactobacillales	Leuconostocaceae	LNFPI	0.0161724	0.202389	0.0799071	0.936392	0.936392	0.943368
Lactobacillales	Leuconostocaceae	LNFPII	0.126318	0.187431	0.673942	0.501138	0.501138	0.787502
Lactobacillales	Leuconostocaceae	LNFPIII	0.00801119	0.112629	0.0711287	0.943368	0.943368	0.943368
Lactobacillales	Leuconostocaceae	LNFPV	-0.354728	0.187588	-1.891	0.0600926	0.0600926	0.440679
Lactobacillales	Leuconostocaceae	LNDFHI	0.17272	0.152036	1.13604	0.257318	0.257318	0.707625
Lactobacillales	Leuconostocaceae	LNH	0.218578	0.12606	1.73392	0.0844971	0.0844971	0.458013
Lactobacillales	Leuconostocaceae	LNnH	-0.0945358	0.126101	-0.749685	0.454339	0.454339	0.768881
Lactobacillales	Leuconostocaceae	LN(n)T	0.0603736	0.161691	0.373389	0.70926	0.70926	0.899751
Lactobacillales	Leuconostocaceae	3'-SL	0.18434	0.120656	1.52782	0.128162	0.128162	0.469928
Lactobacillales	Leuconostocaceae	6'-SL	0.0444275	0.105492	0.421144	0.674109	0.674109	0.899751
Lactobacillales	Leuconostocaceae	LSTa	0.0448613	0.134201	0.334285	0.73852	0.73852	0.899751
Lactobacillales	Leuconostocaceae	LSTb	-0.109743	0.192476	-0.570165	0.569215	0.569215	0.834849
Lactobacillales	Leuconostocaceae	LSTc	-0.168681	0.120483	-1.40004	0.163076	0.163076	0.512523
Lactobacillales	Leuconostocaceae	Project batch	0.361578	0.421003	0.858849	0.391468	0.391468	0.742332
Lactobacillales	Leuconostocaceae	C-section	0.256543	0.307354	0.834681	0.404908	0.404908	0.742332
Lactobacillales	Leuconostocaceae	Age at fecal sample	-0.171065	0.0897908	-1.90515	0.0582165	0.0582165	0.440679
Lactobacillales	Leuconostocaceae	Siblings	0.309237	0.189383	1.63287	0.104094	0.104094	0.458013
Lactobacillales	Leuconostocaceae	Readcount (depth)	8.77522e-07	1.04713e-06	0.838027	0.403031	0.403031	0.742332
Lactobacillales	Leuconostocaceae	Direct Abx	-0.186328	0.65714	-0.283544	0.777058	0.777058	0.899751
Lactobacillales	Leuconostocaceae	Pregnancy Abx	0.561733	0.275052	2.04228	0.0424564	0.0424564	0.440679
Bacillales	Staphylococcaceae	2'-FL	-0.21076	0.578562	-0.364282	0.716038	0.716038	0.924407
Bacillales	Staphylococcaceae	DFL	-0.201435	0.386463	-0.521226	0.602795	0.602795	0.924407
Bacillales	Staphylococcaceae	LNFPI	-0.0146829	0.414348	-0.0354362	0.971768	0.971768	0.989319
Bacillales	Staphylococcaceae	LNFPII	0.448974	0.383725	1.17004	0.243397	0.243397	0.669343
Bacillales	Staphylococcaceae	LNFPIII	-0.226991	0.230585	-0.984414	0.32612	0.32612	0.717463
Bacillales	Staphylococcaceae	LNFPV	-0.452411	0.384046	-1.17801	0.240213	0.240213	0.669343
Bacillales	Staphylococcaceae	LNDFHI	0.538681	0.311261	1.73064	0.0850817	0.0850817	0.441741
Bacillales	Staphylococcaceae	LNH	0.509775	0.258081	1.97525	0.0496358	0.0496358	0.363996
Bacillales	Staphylococcaceae	LNnH	-0.414585	0.258164	-1.6059	0.109898	0.109898	0.441741
Bacillales	Staphylococcaceae	LN(n)T	-0.00443694	0.331027	-0.0134036	0.989319	0.989319	0.989319
Bacillales	Staphylococcaceae	3'-SL	0.385231	0.247017	1.55953	0.120475	0.120475	0.441741
Bacillales	Staphylococcaceae	6'-SL	-0.668853	0.215973	-3.09693	0.00224063	0.00224063	0.0492939
Bacillales	Staphylococcaceae	LSTa	0.159099	0.274747	0.579075	0.5632	0.5632	0.924407
Bacillales	Staphylococcaceae	LSTb	-0.30931	0.394054	-0.784944	0.433429	0.433429	0.866858
Bacillales	Staphylococcaceae	LSTc	0.0127351	0.246663	0.0516294	0.958876	0.958876	0.989319
Bacillales	Staphylococcaceae	Project batch	-0.919588	0.861912	-1.06692	0.287315	0.287315	0.702326
Bacillales	Staphylococcaceae	C-section	0.228608	0.629242	0.363307	0.716765	0.716765	0.924407
Bacillales	Staphylococcaceae	Age at fecal sample	-0.433096	0.183827	-2.35599	0.0194555	0.0194555	0.214011
Bacillales	Staphylococcaceae	Siblings	0.126265	0.387721	0.325661	0.745027	0.745027	0.924407
Bacillales	Staphylococcaceae	Readcount (depth)	-7.89756e-07	2.14377e-06	-0.368396	0.712973	0.712973	0.924407
Bacillales	Staphylococcaceae	Direct Abx	-0.303781	1.34535	-0.225801	0.821591	0.821591	0.951315
Bacillales	Staphylococcaceae	Pregnancy Abx	0.174977	0.56311	0.310732	0.756333	0.756333	0.924407
Bacteroidales	Bacteroidaceae	2'-FL	-4.45066	2.44694	-1.81886	0.0704505	0.0704505	0.28951
Bacteroidales	Bacteroidaceae	DFL	1.04327	1.63449	0.638286	0.524029	0.524029	0.72054
Bacteroidales	Bacteroidaceae	LNFPI	2.07609	1.75242	1.1847	0.237565	0.237565	0.448031
Bacteroidales	Bacteroidaceae	LNFPII	-3.08922	1.62291	-1.90351	0.0584318	0.0584318	0.28951
Bacteroidales	Bacteroidaceae	LNFPIII	2.23802	0.975223	2.29488	0.0227937	0.0227937	0.232578
Bacteroidales	Bacteroidaceae	LNFPV	0.213917	1.62427	0.131701	0.895355	0.895355	0.895355
Bacteroidales	Bacteroidaceae	LNDFHI	-2.93454	1.31643	-2.22916	0.0269328	0.0269328	0.232578
Bacteroidales	Bacteroidaceae	LNH	-0.604641	1.09151	-0.553948	0.580243	0.580243	0.727975
Bacteroidales	Bacteroidaceae	LNnH	1.27074	1.09187	1.16382	0.245903	0.245903	0.448031
Bacteroidales	Bacteroidaceae	LN(n)T	-0.208307	1.40003	-0.148788	0.881873	0.881873	0.895355
Bacteroidales	Bacteroidaceae	3'-SL	-0.512399	1.04472	-0.490466	0.62435	0.62435	0.727975
Bacteroidales	Bacteroidaceae	6'-SL	1.41164	0.913425	1.54544	0.123845	0.123845	0.302732
Bacteroidales	Bacteroidaceae	LSTa	-1.29962	1.162	-1.11843	0.264745	0.264745	0.448031
Bacteroidales	Bacteroidaceae	LSTb	2.35939	1.66659	1.4157	0.158443	0.158443	0.348574
Bacteroidales	Bacteroidaceae	LSTc	0.238743	1.04323	0.22885	0.819223	0.819223	0.895355
Bacteroidales	Bacteroidaceae	Project batch	5.95552	3.64533	1.63374	0.10391	0.10391	0.302732
Bacteroidales	Bacteroidaceae	C-section	-4.69963	2.66128	-1.76593	0.0789574	0.0789574	0.28951
Bacteroidales	Bacteroidaceae	Age at fecal sample	1.68197	0.77747	2.16339	0.0317152	0.0317152	0.232578
Bacteroidales	Bacteroidaceae	Siblings	1.55637	1.63981	0.949119	0.343723	0.343723	0.540136
Bacteroidales	Bacteroidaceae	Readcount (depth)	4.39109e-06	9.06674e-06	0.484307	0.628706	0.628706	0.727975
Bacteroidales	Bacteroidaceae	Direct Abx	-5.08345	5.68996	-0.893406	0.37273	0.37273	0.54667
Bacteroidales	Bacteroidaceae	Pregnancy Abx	-3.77917	2.38159	-1.58683	0.114156	0.114156	0.302732
Betaproteobacteriales	Burkholderiaceae	2'-FL	-0.211678	0.505411	-0.418824	0.675801	0.675801	0.891797
Betaproteobacteriales	Burkholderiaceae	DFL	-0.138304	0.337601	-0.409667	0.682495	0.682495	0.891797
Betaproteobacteriales	Burkholderiaceae	LNFPI	-0.0493016	0.36196	-0.136207	0.891797	0.891797	0.891797
Betaproteobacteriales	Burkholderiaceae	LNFPII	-0.0675542	0.335208	-0.201529	0.840493	0.840493	0.891797
Betaproteobacteriales	Burkholderiaceae	LNFPIII	0.252226	0.20143	1.25218	0.211991	0.211991	0.772476
Betaproteobacteriales	Burkholderiaceae	LNFPV	-0.0601951	0.335489	-0.179425	0.857788	0.857788	0.891797
Betaproteobacteriales	Burkholderiaceae	LNDFHI	0.0989322	0.271907	0.363846	0.716363	0.716363	0.891797
Betaproteobacteriales	Burkholderiaceae	LNH	0.262449	0.22545	1.16411	0.245788	0.245788	0.772476
Betaproteobacteriales	Burkholderiaceae	LNnH	-0.114206	0.225523	-0.506406	0.613138	0.613138	0.891797
Betaproteobacteriales	Burkholderiaceae	LN(n)T	-0.513129	0.289173	-1.77447	0.0775301	0.0775301	0.554952
Betaproteobacteriales	Burkholderiaceae	3'-SL	-0.135852	0.215785	-0.629569	0.529706	0.529706	0.891797
Betaproteobacteriales	Burkholderiaceae	6'-SL	-0.108083	0.188666	-0.572879	0.56738	0.56738	0.891797
Betaproteobacteriales	Burkholderiaceae	LSTa	-0.154393	0.240009	-0.643281	0.52079	0.52079	0.891797
Betaproteobacteriales	Burkholderiaceae	LSTb	0.606975	0.344231	1.76328	0.0794042	0.0794042	0.554952
Betaproteobacteriales	Burkholderiaceae	LSTc	0.134182	0.215477	0.62272	0.534188	0.534188	0.891797
Betaproteobacteriales	Burkholderiaceae	Project batch	1.24101	0.752936	1.64823	0.1009	0.1009	0.554952
Betaproteobacteriales	Burkholderiaceae	C-section	-0.0879933	0.549683	-0.16008	0.872982	0.872982	0.891797
Betaproteobacteriales	Burkholderiaceae	Age at fecal sample	0.233042	0.160585	1.45121	0.148313	0.148313	0.652578
Betaproteobacteriales	Burkholderiaceae	Siblings	0.572141	0.338699	1.68923	0.092757	0.092757	0.554952
Betaproteobacteriales	Burkholderiaceae	Readcount (depth)	3.34657e-07	1.87272e-06	0.178701	0.858356	0.858356	0.891797
Betaproteobacteriales	Burkholderiaceae	Direct Abx	-0.549573	1.17525	-0.467622	0.640572	0.640572	0.891797
Betaproteobacteriales	Burkholderiaceae	Pregnancy Abx	0.304617	0.491913	0.619249	0.536468	0.536468	0.891797
Lactobacillales	Lactobacillaceae	2'-FL	-0.283165	0.85748	-0.33023	0.741577	0.741577	0.945559
Lactobacillales	Lactobacillaceae	DFL	-0.346299	0.572772	-0.604602	0.546139	0.546139	0.945559
Lactobacillales	Lactobacillaceae	LNFPI	0.485712	0.614101	0.790932	0.429935	0.429935	0.945559
Lactobacillales	Lactobacillaceae	LNFPII	0.337027	0.568714	0.592612	0.55412	0.55412	0.945559
Lactobacillales	Lactobacillaceae	LNFPIII	-0.0495359	0.341747	-0.144949	0.884899	0.884899	0.945559
Lactobacillales	Lactobacillaceae	LNFPV	0.450191	0.56919	0.790932	0.429935	0.429935	0.945559
Lactobacillales	Lactobacillaceae	LNDFHI	0.580396	0.461316	1.25813	0.209834	0.209834	0.945559
Lactobacillales	Lactobacillaceae	LNH	0.332278	0.382498	0.868703	0.386067	0.386067	0.945559
Lactobacillales	Lactobacillaceae	LNnH	-0.0378192	0.382622	-0.0988423	0.921364	0.921364	0.945559
Lactobacillales	Lactobacillaceae	LN(n)T	-0.582213	0.490611	-1.18671	0.236771	0.236771	0.945559
Lactobacillales	Lactobacillaceae	3'-SL	0.43597	0.3661	1.19085	0.235146	0.235146	0.945559
Lactobacillales	Lactobacillaceae	6'-SL	-0.111108	0.320091	-0.347115	0.728876	0.728876	0.945559
Lactobacillales	Lactobacillaceae	LSTa	0.381803	0.407199	0.937633	0.349581	0.349581	0.945559
Lactobacillales	Lactobacillaceae	LSTb	-0.14913	0.584022	-0.25535	0.798719	0.798719	0.945559
Lactobacillales	Lactobacillaceae	LSTc	-0.596223	0.365577	-1.63091	0.104507	0.104507	0.945559
Lactobacillales	Lactobacillaceae	Project batch	-0.0873401	1.27743	-0.0683718	0.945559	0.945559	0.945559
Lactobacillales	Lactobacillaceae	C-section	1.59004	0.932592	1.70497	0.0897773	0.0897773	0.945559
Lactobacillales	Lactobacillaceae	Age at fecal sample	-0.0381771	0.272448	-0.140126	0.888704	0.888704	0.945559
Lactobacillales	Lactobacillaceae	Siblings	0.192197	0.574636	0.334467	0.738383	0.738383	0.945559
Lactobacillales	Lactobacillaceae	Readcount (depth)	1.66444e-06	3.17725e-06	0.523862	0.600963	0.600963	0.945559
Lactobacillales	Lactobacillaceae	Direct Abx	2.14882	1.99393	1.07768	0.282493	0.282493	0.945559
Lactobacillales	Lactobacillaceae	Pregnancy Abx	-0.193952	0.834579	-0.232395	0.816473	0.816473	0.945559
Clostridiales	Lachnospiraceae	2'-FL	-0.239025	0.443363	-0.539117	0.590415	0.590415	0.851328
Clostridiales	Lachnospiraceae	DFL	0.0815458	0.296154	0.275349	0.783337	0.783337	0.851328
Clostridiales	Lachnospiraceae	LNFPI	0.0193344	0.317523	0.0608912	0.951508	0.951508	0.951508
Clostridiales	Lachnospiraceae	LNFPII	0.113585	0.294056	0.38627	0.699713	0.699713	0.851328
Clostridiales	Lachnospiraceae	LNFPIII	-0.0502255	0.176701	-0.284239	0.776526	0.776526	0.851328
Clostridiales	Lachnospiraceae	LNFPV	-0.310685	0.294302	-1.05567	0.292414	0.292414	0.851328
Clostridiales	Lachnospiraceae	LNDFHI	0.0566143	0.238526	0.237351	0.812631	0.812631	0.851328
Clostridiales	Lachnospiraceae	LNH	-0.184209	0.197772	-0.931418	0.352777	0.352777	0.851328
Clostridiales	Lachnospiraceae	LNnH	-0.197929	0.197836	-1.00047	0.31831	0.31831	0.851328
Clostridiales	Lachnospiraceae	LN(n)T	0.165087	0.253672	0.650788	0.515942	0.515942	0.851328
Clostridiales	Lachnospiraceae	3'-SL	0.159141	0.189294	0.840711	0.401529	0.401529	0.851328
Clostridiales	Lachnospiraceae	6'-SL	0.109391	0.165504	0.660957	0.509412	0.509412	0.851328
Clostridiales	Lachnospiraceae	LSTa	-0.131272	0.210544	-0.62349	0.533684	0.533684	0.851328
Clostridiales	Lachnospiraceae	LSTb	-0.208337	0.301971	-0.689923	0.491054	0.491054	0.851328
Clostridiales	Lachnospiraceae	LSTc	0.169194	0.189023	0.895097	0.371828	0.371828	0.851328
Clostridiales	Lachnospiraceae	Project batch	-0.472993	0.6605	-0.716113	0.474769	0.474769	0.851328
Clostridiales	Lachnospiraceae	C-section	-0.216513	0.4822	-0.44901	0.653918	0.653918	0.851328
Clostridiales	Lachnospiraceae	Age at fecal sample	-0.0377181	0.14087	-0.26775	0.789172	0.789172	0.851328
Clostridiales	Lachnospiraceae	Siblings	0.165463	0.297118	0.556894	0.578232	0.578232	0.851328
Clostridiales	Lachnospiraceae	Readcount (depth)	-2.19357e-06	1.64281e-06	-1.33525	0.183334	0.183334	0.851328
Clostridiales	Lachnospiraceae	Direct Abx	-0.478559	1.03097	-0.464184	0.643028	0.643028	0.851328
Clostridiales	Lachnospiraceae	Pregnancy Abx	-0.284364	0.431522	-0.658978	0.510679	0.510679	0.851328
Selenomonadales	Veillonellaceae	2'-FL	-0.000135933	1.22071	-0.000111356	0.999911	0.999911	0.999911
Selenomonadales	Veillonellaceae	DFL	0.290106	0.8154	0.355783	0.722384	0.722384	0.999911
Selenomonadales	Veillonellaceae	LNFPI	0.0259894	0.874235	0.0297282	0.976314	0.976314	0.999911
Selenomonadales	Veillonellaceae	LNFPII	-0.415956	0.809622	-0.513766	0.607991	0.607991	0.999911
Selenomonadales	Veillonellaceae	LNFPIII	-0.012375	0.486511	-0.0254362	0.979733	0.979733	0.999911
Selenomonadales	Veillonellaceae	LNFPV	0.160245	0.8103	0.19776	0.843437	0.843437	0.999911
Selenomonadales	Veillonellaceae	LNDFHI	-0.618012	0.656731	-0.941043	0.347836	0.347836	0.999911
Selenomonadales	Veillonellaceae	LNH	-0.182301	0.544525	-0.334788	0.738141	0.738141	0.999911
Selenomonadales	Veillonellaceae	LNnH	0.483914	0.544701	0.888403	0.375407	0.375407	0.999911
Selenomonadales	Veillonellaceae	LN(n)T	0.525896	0.698435	0.752963	0.452371	0.452371	0.999911
Selenomonadales	Veillonellaceae	3'-SL	-0.158223	0.521181	-0.303585	0.761765	0.761765	0.999911
Selenomonadales	Veillonellaceae	6'-SL	-0.0959517	0.455682	-0.210567	0.833442	0.833442	0.999911
Selenomonadales	Veillonellaceae	LSTa	0.0135768	0.579689	0.0234209	0.981338	0.981338	0.999911
Selenomonadales	Veillonellaceae	LSTb	-0.0194053	0.831415	-0.0233401	0.981403	0.981403	0.999911
Selenomonadales	Veillonellaceae	LSTc	-0.28644	0.520436	-0.550384	0.58268	0.58268	0.999911
Selenomonadales	Veillonellaceae	Project batch	1.37377	1.81855	0.75542	0.450899	0.450899	0.999911
Selenomonadales	Veillonellaceae	C-section	1.6056	1.32764	1.20936	0.227972	0.227972	0.999911
Selenomonadales	Veillonellaceae	Age at fecal sample	-0.588362	0.387858	-1.51695	0.130882	0.130882	0.999911
Selenomonadales	Veillonellaceae	Siblings	0.503217	0.818053	0.61514	0.539172	0.539172	0.999911
Selenomonadales	Veillonellaceae	Readcount (depth)	1.05929e-06	4.52314e-06	0.234194	0.815077	0.815077	0.999911
Selenomonadales	Veillonellaceae	Direct Abx	0.779173	2.83856	0.274496	0.783991	0.783991	0.999911
Selenomonadales	Veillonellaceae	Pregnancy Abx	-0.0575364	1.18811	-0.048427	0.961425	0.961425	0.999911
Pasteurellales	Pasteurellaceae	2'-FL	-0.105678	0.687711	-0.153667	0.87803	0.87803	0.990867
Pasteurellales	Pasteurellaceae	DFL	-0.304539	0.459372	-0.662946	0.50814	0.50814	0.990867
Pasteurellales	Pasteurellaceae	LNFPI	-0.435793	0.492518	-0.884826	0.377329	0.377329	0.990867
Pasteurellales	Pasteurellaceae	LNFPII	0.00522776	0.456116	0.0114615	0.990867	0.990867	0.990867
Pasteurellales	Pasteurellaceae	LNFPIII	0.0300213	0.274086	0.109532	0.912892	0.912892	0.990867
Pasteurellales	Pasteurellaceae	LNFPV	-1.0724	0.456499	-2.34919	0.0198043	0.0198043	0.435695
Pasteurellales	Pasteurellaceae	LNDFHI	0.251297	0.369982	0.679215	0.497799	0.497799	0.990867
Pasteurellales	Pasteurellaceae	LNH	-0.116097	0.306769	-0.378452	0.705502	0.705502	0.990867
Pasteurellales	Pasteurellaceae	LNnH	0.174853	0.306868	0.5698	0.569463	0.569463	0.990867
Pasteurellales	Pasteurellaceae	LN(n)T	0.379506	0.393477	0.964492	0.335982	0.335982	0.990867
Pasteurellales	Pasteurellaceae	3'-SL	-0.315853	0.293618	-1.07573	0.283364	0.283364	0.990867
Pasteurellales	Pasteurellaceae	6'-SL	0.345826	0.256717	1.34711	0.179494	0.179494	0.990867
Pasteurellales	Pasteurellaceae	LSTa	-0.0554566	0.32658	-0.16981	0.865333	0.865333	0.990867
Pasteurellales	Pasteurellaceae	LSTb	0.026197	0.468394	0.0559295	0.955455	0.955455	0.990867
Pasteurellales	Pasteurellaceae	LSTc	0.0712862	0.293198	0.243133	0.808155	0.808155	0.990867
Pasteurellales	Pasteurellaceae	Project batch	0.493027	1.02452	0.481229	0.630888	0.630888	0.990867
Pasteurellales	Pasteurellaceae	C-section	-0.536995	0.747952	-0.717954	0.473636	0.473636	0.990867
Pasteurellales	Pasteurellaceae	Age at fecal sample	-0.212476	0.218507	-0.972397	0.332046	0.332046	0.990867
Pasteurellales	Pasteurellaceae	Siblings	0.818383	0.460866	1.77575	0.0773181	0.0773181	0.850499
Pasteurellales	Pasteurellaceae	Readcount (depth)	-7.04421e-07	2.5482e-06	-0.276438	0.782501	0.782501	0.990867
Pasteurellales	Pasteurellaceae	Direct Abx	-0.430848	1.59916	-0.269421	0.787887	0.787887	0.990867
Pasteurellales	Pasteurellaceae	Pregnancy Abx	0.4223	0.669344	0.630916	0.528827	0.528827	0.990867
Lactobacillales	Enterococcaceae	2'-FL	0.0757741	0.310284	0.244209	0.807323	0.807323	0.888056
Lactobacillales	Enterococcaceae	DFL	0.1156	0.207261	0.557749	0.577649	0.577649	0.760856
Lactobacillales	Enterococcaceae	LNFPI	0.00954267	0.222216	0.0429432	0.96579	0.96579	0.96579
Lactobacillales	Enterococcaceae	LNFPII	-0.242702	0.205792	-1.17935	0.239679	0.239679	0.531942
Lactobacillales	Enterococcaceae	LNFPIII	-0.101202	0.123663	-0.818366	0.414137	0.414137	0.650787
Lactobacillales	Enterococcaceae	LNFPV	0.336311	0.205965	1.63286	0.104097	0.104097	0.381688
Lactobacillales	Enterococcaceae	LNDFHI	-0.322761	0.16693	-1.93351	0.0546065	0.0546065	0.300336
Lactobacillales	Enterococcaceae	LNH	0.163992	0.138409	1.18483	0.237511	0.237511	0.531942
Lactobacillales	Enterococcaceae	LNnH	0.162552	0.138454	1.17405	0.241792	0.241792	0.531942
Lactobacillales	Enterococcaceae	LN(n)T	-0.39626	0.177531	-2.23207	0.0267369	0.0267369	0.204577
Lactobacillales	Enterococcaceae	3'-SL	-0.0824027	0.132476	-0.622022	0.534647	0.534647	0.760856
Lactobacillales	Enterococcaceae	6'-SL	-0.0334744	0.115827	-0.289004	0.772882	0.772882	0.888056
Lactobacillales	Enterococcaceae	LSTa	0.13419	0.147347	0.910706	0.363563	0.363563	0.615261
Lactobacillales	Enterococcaceae	LSTb	0.468128	0.211332	2.21513	0.0278968	0.0278968	0.204577
Lactobacillales	Enterococcaceae	LSTc	0.0209939	0.132286	0.1587	0.874068	0.874068	0.91569
Lactobacillales	Enterococcaceae	Project batch	0.765285	0.462245	1.65558	0.0993985	0.0993985	0.381688
Lactobacillales	Enterococcaceae	C-section	2.01414	0.337464	5.96845	1.09655e-08	1.09655e-08	2.41241e-07
Lactobacillales	Enterococcaceae	Age at fecal sample	0.108801	0.098587	1.1036	0.271111	0.271111	0.542222
Lactobacillales	Enterococcaceae	Siblings	0.262201	0.207936	1.26097	0.20881	0.20881	0.531942
Lactobacillales	Enterococcaceae	Readcount (depth)	-6.23972e-07	1.14971e-06	-0.542722	0.587934	0.587934	0.760856
Lactobacillales	Enterococcaceae	Direct Abx	0.271663	0.721515	0.376517	0.706938	0.706938	0.864035
Lactobacillales	Enterococcaceae	Pregnancy Abx	-0.278186	0.301997	-0.921155	0.358096	0.358096	0.615261
Clostridiales	Clostridiaceae 1	2'-FL	0.992003	0.508685	1.95013	0.0525794	0.0525794	0.385583
Clostridiales	Clostridiaceae 1	DFL	-0.332248	0.339788	-0.977812	0.329366	0.329366	0.717837
Clostridiales	Clostridiaceae 1	LNFPI	-0.63949	0.364305	-1.75537	0.0807503	0.0807503	0.444127
Clostridiales	Clostridiaceae 1	LNFPII	-0.249737	0.33738	-0.740227	0.460044	0.460044	0.751286
Clostridiales	Clostridiaceae 1	LNFPIII	-0.261937	0.202735	-1.29202	0.197865	0.197865	0.717837
Clostridiales	Clostridiaceae 1	LNFPV	0.336999	0.337662	0.998036	0.319486	0.319486	0.717837
Clostridiales	Clostridiaceae 1	LNDFHI	0.0769086	0.273668	0.281029	0.778983	0.778983	0.936876
Clostridiales	Clostridiaceae 1	LNH	-0.0319661	0.226911	-0.140875	0.888112	0.888112	0.936876
Clostridiales	Clostridiaceae 1	LNnH	0.208729	0.226984	0.919577	0.358919	0.358919	0.717837
Clostridiales	Clostridiaceae 1	LN(n)T	-0.145189	0.291047	-0.49885	0.618442	0.618442	0.907048
Clostridiales	Clostridiaceae 1	3'-SL	-0.154359	0.217183	-0.710732	0.478091	0.478091	0.751286
Clostridiales	Clostridiaceae 1	6'-SL	0.0336984	0.189888	0.177464	0.859326	0.859326	0.936876
Clostridiales	Clostridiaceae 1	LSTa	0.0565551	0.241564	0.234121	0.815134	0.815134	0.936876
Clostridiales	Clostridiaceae 1	LSTb	0.0344557	0.346461	0.0994505	0.920882	0.920882	0.936876
Clostridiales	Clostridiaceae 1	LSTc	-0.22935	0.216872	-1.05753	0.291563	0.291563	0.717837
Clostridiales	Clostridiaceae 1	Project batch	-0.598987	0.757813	-0.790415	0.430236	0.430236	0.751286
Clostridiales	Clostridiaceae 1	C-section	1.2244	0.553244	2.21313	0.028037	0.028037	0.308407
Clostridiales	Clostridiaceae 1	Age at fecal sample	-0.0128167	0.161625	-0.0792987	0.936876	0.936876	0.936876
Clostridiales	Clostridiaceae 1	Siblings	-0.8777	0.340893	-2.57471	0.0107659	0.0107659	0.236851
Clostridiales	Clostridiaceae 1	Readcount (depth)	5.67582e-07	1.88485e-06	0.301129	0.763634	0.763634	0.936876
Clostridiales	Clostridiaceae 1	Direct Abx	1.38905	1.18286	1.17431	0.241687	0.241687	0.717837
Clostridiales	Clostridiaceae 1	Pregnancy Abx	-0.552557	0.4951	-1.11605	0.265759	0.265759	0.717837
Micrococcales	Micrococcaceae	2'-FL	-0.0639764	0.253839	-0.252035	0.801277	0.801277	0.942668
Micrococcales	Micrococcaceae	DFL	0.285243	0.169557	1.68228	0.0940987	0.0940987	0.690057
Micrococcales	Micrococcaceae	LNFPI	-0.0753075	0.181792	-0.414252	0.67914	0.67914	0.878888
Micrococcales	Micrococcaceae	LNFPII	0.15087	0.168356	0.896139	0.371272	0.371272	0.788533
Micrococcales	Micrococcaceae	LNFPIII	-0.0986426	0.101167	-0.975048	0.330732	0.330732	0.788533
Micrococcales	Micrococcaceae	LNFPV	-0.125126	0.168497	-0.742598	0.458609	0.458609	0.788533
Micrococcales	Micrococcaceae	LNDFHI	-0.00218587	0.136563	-0.0160063	0.987246	0.987246	0.987246
Micrococcales	Micrococcaceae	LNH	0.00450085	0.113231	0.0397494	0.968333	0.968333	0.987246
Micrococcales	Micrococcaceae	LNnH	0.0850074	0.113267	0.750504	0.453847	0.453847	0.788533
Micrococcales	Micrococcaceae	LN(n)T	0.211069	0.145235	1.45329	0.147734	0.147734	0.782129
Micrococcales	Micrococcaceae	3'-SL	-0.186523	0.108376	-1.72106	0.0868093	0.0868093	0.690057
Micrococcales	Micrococcaceae	6'-SL	0.0785149	0.0947562	0.828599	0.408334	0.408334	0.788533
Micrococcales	Micrococcaceae	LSTa	-0.0887003	0.120543	-0.73584	0.462703	0.462703	0.788533
Micrococcales	Micrococcaceae	LSTb	-0.0407023	0.172888	-0.235427	0.814122	0.814122	0.942668
Micrococcales	Micrococcaceae	LSTc	0.0738032	0.108221	0.681965	0.496062	0.496062	0.788533
Micrococcales	Micrococcaceae	Project batch	-0.227452	0.378156	-0.601476	0.548214	0.548214	0.788533
Micrococcales	Micrococcaceae	C-section	0.365267	0.276074	1.32307	0.187344	0.187344	0.782129
Micrococcales	Micrococcaceae	Age at fecal sample	-0.01336	0.0806526	-0.165649	0.868603	0.868603	0.955464
Micrococcales	Micrococcaceae	Siblings	0.464695	0.170109	2.73175	0.00687215	0.00687215	0.151187
Micrococcales	Micrococcaceae	Readcount (depth)	-6.12404e-07	9.40559e-07	-0.651106	0.515737	0.515737	0.788533
Micrococcales	Micrococcaceae	Direct Abx	-0.332835	0.590261	-0.563877	0.573479	0.573479	0.788533
Micrococcales	Micrococcaceae	Pregnancy Abx	0.308469	0.24706	1.24856	0.213308	0.213308	0.782129
Bacteroidales	Tannerellaceae	2'-FL	-1.11119	1.22108	-0.910002	0.363934	0.363934	0.500409
Bacteroidales	Tannerellaceae	DFL	-0.247452	0.81565	-0.30338	0.76192	0.76192	0.875709
Bacteroidales	Tannerellaceae	LNFPI	0.147904	0.874503	0.169129	0.865869	0.865869	0.887918
Bacteroidales	Tannerellaceae	LNFPII	-2.03577	0.80987	-2.51369	0.0127482	0.0127482	0.14023
Bacteroidales	Tannerellaceae	LNFPIII	0.52116	0.48666	1.07089	0.285529	0.285529	0.500409
Bacteroidales	Tannerellaceae	LNFPV	0.882882	0.810549	1.08924	0.277379	0.277379	0.500409
Bacteroidales	Tannerellaceae	LNDFHI	-0.434974	0.656933	-0.662129	0.508662	0.508662	0.621698
Bacteroidales	Tannerellaceae	LNH	-0.400578	0.544692	-0.73542	0.462958	0.462958	0.599122
Bacteroidales	Tannerellaceae	LNnH	-0.0768929	0.544868	-0.141122	0.887918	0.887918	0.887918
Bacteroidales	Tannerellaceae	LN(n)T	-0.180775	0.698649	-0.25875	0.796099	0.796099	0.875709
Bacteroidales	Tannerellaceae	3'-SL	-0.493983	0.521341	-0.947523	0.344533	0.344533	0.500409
Bacteroidales	Tannerellaceae	6'-SL	0.576111	0.455822	1.2639	0.207761	0.207761	0.500409
Bacteroidales	Tannerellaceae	LSTa	-0.646429	0.579867	-1.11479	0.2663	0.2663	0.500409
Bacteroidales	Tannerellaceae	LSTb	1.33294	0.83167	1.60273	0.110597	0.110597	0.486628
Bacteroidales	Tannerellaceae	LSTc	0.48979	0.520596	0.940826	0.347946	0.347946	0.500409
Bacteroidales	Tannerellaceae	Project batch	2.42028	1.81911	1.33048	0.1849	0.1849	0.500409
Bacteroidales	Tannerellaceae	C-section	-2.33557	1.32805	-1.75865	0.0801894	0.0801894	0.441042
Bacteroidales	Tannerellaceae	Age at fecal sample	0.735609	0.387977	1.89601	0.0594219	0.0594219	0.435761
Bacteroidales	Tannerellaceae	Siblings	-0.956396	0.818304	-1.16875	0.243915	0.243915	0.500409
Bacteroidales	Tannerellaceae	Readcount (depth)	1.18295e-05	4.52453e-06	2.61453	0.00962578	0.00962578	0.14023
Bacteroidales	Tannerellaceae	Direct Abx	-2.90217	2.83943	-1.0221	0.307989	0.307989	0.500409
Bacteroidales	Tannerellaceae	Pregnancy Abx	-1.26503	1.18847	-1.06442	0.288442	0.288442	0.500409
Desulfovibrionales	Desulfovibrionaceae	2'-FL	0.0380646	0.287173	0.13255	0.894685	0.894685	0.947933
Desulfovibrionales	Desulfovibrionaceae	DFL	0.146828	0.191823	0.765431	0.444931	0.444931	0.947933
Desulfovibrionales	Desulfovibrionaceae	LNFPI	-0.202164	0.205664	-0.982979	0.326823	0.326823	0.947933
Desulfovibrionales	Desulfovibrionaceae	LNFPII	-0.134918	0.190464	-0.708363	0.479557	0.479557	0.947933
Desulfovibrionales	Desulfovibrionaceae	LNFPIII	-0.062628	0.114452	-0.547199	0.584861	0.584861	0.947933
Desulfovibrionales	Desulfovibrionaceae	LNFPV	0.270264	0.190624	1.41779	0.157832	0.157832	0.868076
Desulfovibrionales	Desulfovibrionaceae	LNDFHI	-0.023755	0.154496	-0.153758	0.877958	0.877958	0.947933
Desulfovibrionales	Desulfovibrionaceae	LNH	-0.0471907	0.1281	-0.36839	0.712978	0.712978	0.947933
Desulfovibrionales	Desulfovibrionaceae	LNnH	0.0322584	0.128141	0.251741	0.801504	0.801504	0.947933
Desulfovibrionales	Desulfovibrionaceae	LN(n)T	0.0249224	0.164307	0.151682	0.879593	0.879593	0.947933
Desulfovibrionales	Desulfovibrionaceae	3'-SL	-0.00535039	0.122608	-0.0436381	0.965237	0.965237	0.965237
Desulfovibrionales	Desulfovibrionaceae	6'-SL	0.246288	0.107199	2.29748	0.0226422	0.0226422	0.498129
Desulfovibrionales	Desulfovibrionaceae	LSTa	0.0961522	0.136372	0.705072	0.481598	0.481598	0.947933
Desulfovibrionales	Desulfovibrionaceae	LSTb	-0.0234117	0.195591	-0.119697	0.904845	0.904845	0.947933
Desulfovibrionales	Desulfovibrionaceae	LSTc	0.037543	0.122433	0.306642	0.75944	0.75944	0.947933
Desulfovibrionales	Desulfovibrionaceae	Project batch	-0.538307	0.427815	-1.25827	0.209783	0.209783	0.874438
Desulfovibrionales	Desulfovibrionaceae	C-section	-0.453758	0.312328	-1.45283	0.147863	0.147863	0.868076
Desulfovibrionales	Desulfovibrionaceae	Age at fecal sample	0.0731185	0.0912437	0.801354	0.423892	0.423892	0.947933
Desulfovibrionales	Desulfovibrionaceae	Siblings	-0.0472994	0.192447	-0.245778	0.80611	0.80611	0.947933
Desulfovibrionales	Desulfovibrionaceae	Readcount (depth)	-1.25813e-06	1.06407e-06	-1.18237	0.238483	0.238483	0.874438
Desulfovibrionales	Desulfovibrionaceae	Direct Abx	-0.315732	0.667773	-0.472813	0.63687	0.63687	0.947933
Desulfovibrionales	Desulfovibrionaceae	Pregnancy Abx	-0.415099	0.279503	-1.48513	0.139107	0.139107	0.868076
Erysipelotrichales	Erysipelotrichaceae	2'-FL	-0.447411	0.366215	-1.22171	0.223275	0.223275	0.761914
Erysipelotrichales	Erysipelotrichaceae	DFL	0.319429	0.244622	1.30581	0.19314	0.19314	0.761914
Erysipelotrichales	Erysipelotrichaceae	LNFPI	0.11808	0.262272	0.450217	0.653049	0.653049	0.881886
Erysipelotrichales	Erysipelotrichaceae	LNFPII	0.105678	0.242888	0.435087	0.663975	0.663975	0.881886
Erysipelotrichales	Erysipelotrichaceae	LNFPIII	-0.149044	0.145954	-1.02117	0.308427	0.308427	0.761914
Erysipelotrichales	Erysipelotrichaceae	LNFPV	-0.304589	0.243092	-1.25298	0.211699	0.211699	0.761914
Erysipelotrichales	Erysipelotrichaceae	LNDFHI	-0.131143	0.197021	-0.665629	0.506427	0.506427	0.881886
Erysipelotrichales	Erysipelotrichaceae	LNH	-0.185792	0.163359	-1.13732	0.256785	0.256785	0.761914
Erysipelotrichales	Erysipelotrichaceae	LNnH	-0.0104177	0.163411	-0.0637513	0.949233	0.949233	0.961276
Erysipelotrichales	Erysipelotrichaceae	LN(n)T	0.100074	0.209532	0.47761	0.633458	0.633458	0.881886
Erysipelotrichales	Erysipelotrichaceae	3'-SL	-0.0642753	0.156355	-0.411084	0.681458	0.681458	0.881886
Erysipelotrichales	Erysipelotrichaceae	6'-SL	0.138658	0.136706	1.01428	0.311692	0.311692	0.761914
Erysipelotrichales	Erysipelotrichaceae	LSTa	0.0370409	0.173908	0.212991	0.831554	0.831554	0.914709
Erysipelotrichales	Erysipelotrichaceae	LSTb	-0.104926	0.249426	-0.42067	0.674455	0.674455	0.881886
Erysipelotrichales	Erysipelotrichaceae	LSTc	-0.123551	0.156132	-0.791328	0.429705	0.429705	0.881886
Erysipelotrichales	Erysipelotrichaceae	Project batch	-0.125552	0.545569	-0.23013	0.818229	0.818229	0.914709
Erysipelotrichales	Erysipelotrichaceae	C-section	0.0193629	0.398295	0.0486145	0.961276	0.961276	0.961276
Erysipelotrichales	Erysipelotrichaceae	Age at fecal sample	0.204081	0.116358	1.75391	0.0810015	0.0810015	0.761914
Erysipelotrichales	Erysipelotrichaceae	Siblings	0.122609	0.245418	0.499593	0.617919	0.617919	0.881886
Erysipelotrichales	Erysipelotrichaceae	Readcount (depth)	1.46801e-06	1.35695e-06	1.08185	0.280644	0.280644	0.761914
Erysipelotrichales	Erysipelotrichaceae	Direct Abx	-0.2304	0.851574	-0.270557	0.787015	0.787015	0.914709
Erysipelotrichales	Erysipelotrichaceae	Pregnancy Abx	-0.406981	0.356435	-1.14181	0.254919	0.254919	0.761914
Coriobacteriales	Coriobacteriaceae	2'-FL	0.346282	0.312836	1.10691	0.269681	0.269681	0.989566
Coriobacteriales	Coriobacteriaceae	DFL	-0.172205	0.208965	-0.824083	0.410889	0.410889	0.989566
Coriobacteriales	Coriobacteriaceae	LNFPI	-0.267958	0.224043	-1.19601	0.23313	0.23313	0.989566
Coriobacteriales	Coriobacteriaceae	LNFPII	-0.0195366	0.207485	-0.0941592	0.925078	0.925078	0.989566
Coriobacteriales	Coriobacteriaceae	LNFPIII	-0.0338451	0.12468	-0.271456	0.786324	0.786324	0.989566
Coriobacteriales	Coriobacteriaceae	LNFPV	0.0762576	0.207659	0.367226	0.713845	0.713845	0.989566
Coriobacteriales	Coriobacteriaceae	LNDFHI	-0.0531309	0.168303	-0.315686	0.752575	0.752575	0.989566
Coriobacteriales	Coriobacteriaceae	LNH	-0.0300192	0.139547	-0.215118	0.829898	0.829898	0.989566
Coriobacteriales	Coriobacteriaceae	LNnH	-0.0372299	0.139592	-0.266704	0.789976	0.789976	0.989566
Coriobacteriales	Coriobacteriaceae	LN(n)T	-0.319204	0.17899	-1.78336	0.0760674	0.0760674	0.989566
Coriobacteriales	Coriobacteriaceae	3'-SL	-0.00174894	0.133565	-0.0130943	0.989566	0.989566	0.989566
Coriobacteriales	Coriobacteriaceae	6'-SL	-0.0476259	0.116779	-0.407829	0.683842	0.683842	0.989566
Coriobacteriales	Coriobacteriaceae	LSTa	0.213597	0.148559	1.43779	0.152081	0.152081	0.989566
Coriobacteriales	Coriobacteriaceae	LSTb	-0.0375136	0.21307	-0.176063	0.860426	0.860426	0.989566
Coriobacteriales	Coriobacteriaceae	LSTc	0.0787713	0.133374	0.590604	0.555462	0.555462	0.989566
Coriobacteriales	Coriobacteriaceae	Project batch	0.175131	0.466046	0.375781	0.707484	0.707484	0.989566
Coriobacteriales	Coriobacteriaceae	C-section	-0.57156	0.340239	-1.67988	0.0945658	0.0945658	0.989566
Coriobacteriales	Coriobacteriaceae	Age at fecal sample	-0.0886439	0.0993977	-0.89181	0.373583	0.373583	0.989566
Coriobacteriales	Coriobacteriaceae	Siblings	0.0538112	0.209645	0.256677	0.797696	0.797696	0.989566
Coriobacteriales	Coriobacteriaceae	Readcount (depth)	3.62266e-08	1.15916e-06	0.0312525	0.9751	0.9751	0.989566
Coriobacteriales	Coriobacteriaceae	Direct Abx	-0.734849	0.727448	-1.01017	0.313651	0.313651	0.989566
Coriobacteriales	Coriobacteriaceae	Pregnancy Abx	0.243504	0.304481	0.799735	0.424828	0.424828	0.989566
Clostridiales	Ruminococcaceae	2'-FL	0.36094	0.316293	1.14116	0.255191	0.255191	0.700298
Clostridiales	Ruminococcaceae	DFL	-0.0330405	0.211275	-0.156386	0.875889	0.875889	0.96239
Clostridiales	Ruminococcaceae	LNFPI	-0.369967	0.22652	-1.63327	0.10401	0.10401	0.700298
Clostridiales	Ruminococcaceae	LNFPII	-0.196462	0.209778	-0.936526	0.350149	0.350149	0.700298
Clostridiales	Ruminococcaceae	LNFPIII	0.118089	0.126058	0.936782	0.350018	0.350018	0.700298
Clostridiales	Ruminococcaceae	LNFPV	0.278221	0.209954	1.32515	0.186655	0.186655	0.700298
Clostridiales	Ruminococcaceae	LNDFHI	-0.178945	0.170163	-1.05161	0.294266	0.294266	0.700298
Clostridiales	Ruminococcaceae	LNH	-0.00569363	0.14109	-0.0403546	0.967851	0.967851	0.967851
Clostridiales	Ruminococcaceae	LNnH	0.0385889	0.141135	0.273418	0.784818	0.784818	0.959223
Clostridiales	Ruminococcaceae	LN(n)T	-0.0619809	0.180969	-0.342495	0.732343	0.732343	0.959223
Clostridiales	Ruminococcaceae	3'-SL	0.0597515	0.135041	0.442469	0.658636	0.658636	0.959223
Clostridiales	Ruminococcaceae	6'-SL	-0.0938656	0.11807	-0.795	0.42757	0.42757	0.783879
Clostridiales	Ruminococcaceae	LSTa	0.207778	0.150201	1.38333	0.168128	0.168128	0.700298
Clostridiales	Ruminococcaceae	LSTb	-0.221826	0.215425	-1.02972	0.304406	0.304406	0.700298
Clostridiales	Ruminococcaceae	LSTc	0.226581	0.134848	1.68026	0.0944908	0.0944908	0.700298
Clostridiales	Ruminococcaceae	Project batch	-0.877701	0.471197	-1.8627	0.0639929	0.0639929	0.700298
Clostridiales	Ruminococcaceae	C-section	0.112051	0.343999	0.325731	0.744974	0.744974	0.959223
Clostridiales	Ruminococcaceae	Age at fecal sample	0.0186822	0.100496	0.1859	0.852715	0.852715	0.96239
Clostridiales	Ruminococcaceae	Siblings	0.137631	0.211963	0.649316	0.516891	0.516891	0.812257
Clostridiales	Ruminococcaceae	Readcount (depth)	-1.1565e-06	1.17197e-06	-0.986799	0.324951	0.324951	0.700298
Clostridiales	Ruminococcaceae	Direct Abx	-0.0752197	0.735488	-0.102272	0.918645	0.918645	0.96239
Clostridiales	Ruminococcaceae	Pregnancy Abx	-0.216634	0.307846	-0.703707	0.482446	0.482446	0.812257

## Sheet: genus
Taxon parent (Family)	Taxon name	Term	β Estimate	std error	t-statistic	p value	p	FDR
Enterobacteriaceae	Enterobacteriaceae family	2'-FL	-1.66561	1.45893	-1.14167	0.254977	0.254977	0.782923
Enterobacteriaceae	Enterobacteriaceae family	DFL	1.10077	0.974523	1.12954	0.260042	0.260042	0.782923
Enterobacteriaceae	Enterobacteriaceae family	LNFPI	2.18078	1.04484	2.08719	0.0381575	0.0381575	0.419732
Enterobacteriaceae	Enterobacteriaceae family	LNFPII	0.334634	0.967617	0.345834	0.729837	0.729837	0.824331
Enterobacteriaceae	Enterobacteriaceae family	LNFPIII	0.250748	0.581452	0.431244	0.666763	0.666763	0.824331
Enterobacteriaceae	Enterobacteriaceae family	LNFPV	0.0850333	0.968428	0.0878055	0.93012	0.93012	0.974412
Enterobacteriaceae	Enterobacteriaceae family	LNDFHI	-0.616046	0.78489	-0.784882	0.433466	0.433466	0.808497
Enterobacteriaceae	Enterobacteriaceae family	LNH	-0.315275	0.650788	-0.484451	0.628604	0.628604	0.824331
Enterobacteriaceae	Enterobacteriaceae family	LNnH	0.649655	0.650998	0.997937	0.319534	0.319534	0.782923
Enterobacteriaceae	Enterobacteriaceae family	LN(n)T	-0.267021	0.834732	-0.319889	0.749392	0.749392	0.824331
Enterobacteriaceae	Enterobacteriaceae family	3'-SL	0.582915	0.622888	0.935826	0.350508	0.350508	0.782923
Enterobacteriaceae	Enterobacteriaceae family	6'-SL	0.420475	0.544607	0.77207	0.440998	0.440998	0.808497
Enterobacteriaceae	Enterobacteriaceae family	LSTa	-0.015177	0.692814	-0.0219063	0.982545	0.982545	0.982545
Enterobacteriaceae	Enterobacteriaceae family	LSTb	-0.642049	0.993663	-0.646144	0.518938	0.518938	0.815474
Enterobacteriaceae	Enterobacteriaceae family	LSTc	-0.212391	0.621998	-0.341467	0.733116	0.733116	0.824331
Enterobacteriaceae	Enterobacteriaceae family	Project batch	3.64762	2.17344	1.67827	0.0948793	0.0948793	0.612367
Enterobacteriaceae	Enterobacteriaceae family	C-section	2.15472	1.58672	1.35797	0.176027	0.176027	0.774518
Enterobacteriaceae	Enterobacteriaceae family	Age at fecal sample	-0.299916	0.463547	-0.647003	0.518383	0.518383	0.815474
Enterobacteriaceae	Enterobacteriaceae family	Siblings	-0.420611	0.977694	-0.430208	0.667515	0.667515	0.824331
Enterobacteriaceae	Enterobacteriaceae family	Readcount (depth)	-5.00271e-06	5.40582e-06	-0.925431	0.355874	0.355874	0.782923
Enterobacteriaceae	Enterobacteriaceae family	Direct Abx	9.80341	3.3925	2.88973	0.00428774	0.00428774	0.0943303
Enterobacteriaceae	Enterobacteriaceae family	Pregnancy Abx	2.27106	1.41996	1.59938	0.111339	0.111339	0.612367
Bifidobacteriaceae	Bifidobacterium	2'-FL	4.64838	3.55322	1.30822	0.192324	0.192324	0.604447
Bifidobacteriaceae	Bifidobacterium	DFL	-2.91828	2.37345	-1.22955	0.220331	0.220331	0.605909
Bifidobacteriaceae	Bifidobacterium	LNFPI	0.103524	2.5447	0.0406821	0.967591	0.967591	0.967591
Bifidobacteriaceae	Bifidobacterium	LNFPII	1.56008	2.35663	0.661994	0.508748	0.508748	0.826294
Bifidobacteriaceae	Bifidobacterium	LNFPIII	0.617281	1.41613	0.435894	0.663391	0.663391	0.85685
Bifidobacteriaceae	Bifidobacterium	LNFPV	-1.30421	2.3586	-0.552957	0.58092	0.58092	0.826294
Bifidobacteriaceae	Bifidobacterium	LNDFHI	0.518048	1.9116	0.271002	0.786673	0.786673	0.85685
Bifidobacteriaceae	Bifidobacterium	LNH	4.11832	1.58499	2.59832	0.0100761	0.0100761	0.0554187
Bifidobacteriaceae	Bifidobacterium	LNnH	-1.34613	1.5855	-0.849022	0.396899	0.396899	0.727649
Bifidobacteriaceae	Bifidobacterium	LN(n)T	-0.468708	2.03299	-0.230551	0.817903	0.817903	0.85685
Bifidobacteriaceae	Bifidobacterium	3'-SL	1.46656	1.51704	0.966725	0.334867	0.334867	0.669734
Bifidobacteriaceae	Bifidobacterium	6'-SL	-4.15409	1.32639	-3.13188	0.00200155	0.00200155	0.014678
Bifidobacteriaceae	Bifidobacterium	LSTa	-3.12747	1.68735	-1.85348	0.0653086	0.0653086	0.255576
Bifidobacteriaceae	Bifidobacterium	LSTb	2.75554	2.42006	1.13862	0.256243	0.256243	0.626372
Bifidobacteriaceae	Bifidobacterium	LSTc	0.793634	1.51487	0.523894	0.600941	0.600941	0.826294
Bifidobacteriaceae	Bifidobacterium	Project batch	22.2493	5.2934	4.20323	3.98877e-05	3.98877e-05	0.000877528
Bifidobacteriaceae	Bifidobacterium	C-section	-7.04788	3.86446	-1.82377	0.0697025	0.0697025	0.255576
Bifidobacteriaceae	Bifidobacterium	Age at fecal sample	0.270957	1.12897	0.240004	0.810577	0.810577	0.85685
Bifidobacteriaceae	Bifidobacterium	Siblings	8.1858	2.38117	3.43772	0.000715683	0.000715683	0.00787252
Bifidobacteriaceae	Bifidobacterium	Readcount (depth)	-1.33578e-05	1.31659e-05	-1.01458	0.311552	0.311552	0.669734
Bifidobacteriaceae	Bifidobacterium	Direct Abx	2.14462	8.26242	0.259563	0.795472	0.795472	0.85685
Bifidobacteriaceae	Bifidobacterium	Pregnancy Abx	2.17778	3.45832	0.629722	0.529606	0.529606	0.826294
Streptococcaceae	Lactococcus	2'-FL	-0.341735	0.555176	-0.615543	0.538906	0.538906	0.740996
Streptococcaceae	Lactococcus	DFL	-0.0277918	0.370842	-0.0749425	0.940337	0.940337	0.997204
Streptococcaceae	Lactococcus	LNFPI	0.00139514	0.3976	0.00350889	0.997204	0.997204	0.997204
Streptococcaceae	Lactococcus	LNFPII	0.544013	0.368214	1.47744	0.141156	0.141156	0.443633
Streptococcaceae	Lactococcus	LNFPIII	0.266186	0.221264	1.20302	0.230411	0.230411	0.538032
Streptococcaceae	Lactococcus	LNFPV	-0.946278	0.368523	-2.56776	0.0109768	0.0109768	0.241491
Streptococcaceae	Lactococcus	LNDFHI	0.278642	0.29868	0.932912	0.352007	0.352007	0.608878
Streptococcaceae	Lactococcus	LNH	0.54682	0.247649	2.20805	0.0283949	0.0283949	0.303973
Streptococcaceae	Lactococcus	LNnH	-0.118581	0.247729	-0.478674	0.632701	0.632701	0.773301
Streptococcaceae	Lactococcus	LN(n)T	0.155993	0.317646	0.491089	0.62391	0.62391	0.773301
Streptococcaceae	Lactococcus	3'-SL	0.48195	0.237032	2.03327	0.0433667	0.0433667	0.303973
Streptococcaceae	Lactococcus	6'-SL	-0.00362628	0.207243	-0.0174977	0.986057	0.986057	0.997204
Streptococcaceae	Lactococcus	LSTa	0.183773	0.263641	0.697055	0.48659	0.48659	0.740996
Streptococcaceae	Lactococcus	LSTb	-0.425018	0.378126	-1.12401	0.262376	0.262376	0.538032
Streptococcaceae	Lactococcus	LSTc	-0.153534	0.236693	-0.648662	0.517312	0.517312	0.740996
Streptococcaceae	Lactococcus	Project batch	1.40025	0.827072	1.69302	0.0920324	0.0920324	0.337452
Streptococcaceae	Lactococcus	C-section	0.669294	0.603807	1.10846	0.269016	0.269016	0.538032
Streptococcaceae	Lactococcus	Age at fecal sample	-0.206408	0.176397	-1.17014	0.24336	0.24336	0.538032
Streptococcaceae	Lactococcus	Siblings	0.717384	0.372049	1.9282	0.0552678	0.0552678	0.303973
Streptococcaceae	Lactococcus	Readcount (depth)	1.88823e-06	2.05711e-06	0.917904	0.359792	0.359792	0.608878
Streptococcaceae	Lactococcus	Direct Abx	0.40499	1.29097	0.31371	0.754073	0.754073	0.873138
Streptococcaceae	Lactococcus	Pregnancy Abx	0.928225	0.540349	1.71782	0.0873999	0.0873999	0.337452
Streptococcaceae	Anthococcus	2'-FL	-0.0471549	0.274258	-0.171936	0.863664	0.863664	0.874363
Streptococcaceae	Anthococcus	DFL	-0.0711665	0.183197	-0.38847	0.698087	0.698087	0.836236
Streptococcaceae	Anthococcus	LNFPI	-0.0310975	0.196415	-0.158325	0.874363	0.874363	0.874363
Streptococcaceae	Anthococcus	LNFPII	0.131354	0.181898	0.722129	0.471071	0.471071	0.836236
Streptococcaceae	Anthococcus	LNFPIII	-0.0388183	0.109305	-0.355138	0.722866	0.722866	0.836236
Streptococcaceae	Anthococcus	LNFPV	-0.251459	0.182051	-1.38126	0.168765	0.168765	0.530403
Streptococcaceae	Anthococcus	LNDFHI	0.2273	0.147548	1.54051	0.12504	0.12504	0.458481
Streptococcaceae	Anthococcus	LNH	0.214306	0.122339	1.75174	0.0813749	0.0813749	0.358049
Streptococcaceae	Anthococcus	LNnH	-0.0601886	0.122378	-0.491823	0.623392	0.623392	0.836236
Streptococcaceae	Anthococcus	LN(n)T	0.0881636	0.156918	0.561845	0.57486	0.57486	0.836236
Streptococcaceae	Anthococcus	3'-SL	0.263084	0.117094	2.24678	0.0257638	0.0257638	0.23508
Streptococcaceae	Anthococcus	6'-SL	-0.0360779	0.102378	-0.352397	0.724917	0.724917	0.836236
Streptococcaceae	Anthococcus	LSTa	0.137076	0.130239	1.05249	0.293864	0.293864	0.62137
Streptococcaceae	Anthococcus	LSTb	-0.220875	0.186795	-1.18245	0.238452	0.238452	0.62137
Streptococcaceae	Anthococcus	LSTc	-0.132804	0.116927	-1.13579	0.257425	0.257425	0.62137
Streptococcaceae	Anthococcus	Project batch	0.12487	0.408575	0.305623	0.760215	0.760215	0.836236
Streptococcaceae	Anthococcus	C-section	0.303174	0.298282	1.0164	0.310685	0.310685	0.62137
Streptococcaceae	Anthococcus	Age at fecal sample	-0.188139	0.0871403	-2.15903	0.0320564	0.0320564	0.23508
Streptococcaceae	Anthococcus	Siblings	0.361128	0.183793	1.96486	0.0508358	0.0508358	0.279597
Streptococcaceae	Anthococcus	Readcount (depth)	6.06954e-07	1.01622e-06	0.597267	0.551015	0.551015	0.836236
Streptococcaceae	Anthococcus	Direct Abx	-0.284546	0.637742	-0.446177	0.65596	0.65596	0.836236
Streptococcaceae	Anthococcus	Pregnancy Abx	0.694396	0.266933	2.60139	0.00998959	0.00998959	0.219771
Leuconostocaceae	Leuconostoc	2'-FL	0.0421121	0.2826	0.149017	0.881693	0.881693	0.943368
Leuconostocaceae	Leuconostoc	DFL	-0.181604	0.188769	-0.962046	0.337206	0.337206	0.742332
Leuconostocaceae	Leuconostoc	LNFPI	0.0161724	0.202389	0.0799071	0.936392	0.936392	0.943368
Leuconostocaceae	Leuconostoc	LNFPII	0.126318	0.187431	0.673942	0.501138	0.501138	0.787502
Leuconostocaceae	Leuconostoc	LNFPIII	0.00801119	0.112629	0.0711287	0.943368	0.943368	0.943368
Leuconostocaceae	Leuconostoc	LNFPV	-0.354728	0.187588	-1.891	0.0600926	0.0600926	0.440679
Leuconostocaceae	Leuconostoc	LNDFHI	0.17272	0.152036	1.13604	0.257318	0.257318	0.707625
Leuconostocaceae	Leuconostoc	LNH	0.218578	0.12606	1.73392	0.0844971	0.0844971	0.458013
Leuconostocaceae	Leuconostoc	LNnH	-0.0945358	0.126101	-0.749685	0.454339	0.454339	0.768881
Leuconostocaceae	Leuconostoc	LN(n)T	0.0603736	0.161691	0.373389	0.70926	0.70926	0.899751
Leuconostocaceae	Leuconostoc	3'-SL	0.18434	0.120656	1.52782	0.128162	0.128162	0.469928
Leuconostocaceae	Leuconostoc	6'-SL	0.0444275	0.105492	0.421144	0.674109	0.674109	0.899751
Leuconostocaceae	Leuconostoc	LSTa	0.0448613	0.134201	0.334285	0.73852	0.73852	0.899751
Leuconostocaceae	Leuconostoc	LSTb	-0.109743	0.192476	-0.570165	0.569215	0.569215	0.834849
Leuconostocaceae	Leuconostoc	LSTc	-0.168681	0.120483	-1.40004	0.163076	0.163076	0.512523
Leuconostocaceae	Leuconostoc	Project batch	0.361578	0.421003	0.858849	0.391468	0.391468	0.742332
Leuconostocaceae	Leuconostoc	C-section	0.256543	0.307354	0.834681	0.404908	0.404908	0.742332
Leuconostocaceae	Leuconostoc	Age at fecal sample	-0.171065	0.0897908	-1.90515	0.0582165	0.0582165	0.440679
Leuconostocaceae	Leuconostoc	Siblings	0.309237	0.189383	1.63287	0.104094	0.104094	0.458013
Leuconostocaceae	Leuconostoc	Readcount (depth)	8.77522e-07	1.04713e-06	0.838027	0.403031	0.403031	0.742332
Leuconostocaceae	Leuconostoc	Direct Abx	-0.186328	0.65714	-0.283544	0.777058	0.777058	0.899751
Leuconostocaceae	Leuconostoc	Pregnancy Abx	0.561733	0.275052	2.04228	0.0424564	0.0424564	0.440679
Staphylococcaceae	Staphylococcus	2'-FL	-0.21076	0.578562	-0.364282	0.716038	0.716038	0.924407
Staphylococcaceae	Staphylococcus	DFL	-0.201435	0.386463	-0.521226	0.602795	0.602795	0.924407
Staphylococcaceae	Staphylococcus	LNFPI	-0.0146829	0.414348	-0.0354362	0.971768	0.971768	0.989319
Staphylococcaceae	Staphylococcus	LNFPII	0.448974	0.383725	1.17004	0.243397	0.243397	0.669343
Staphylococcaceae	Staphylococcus	LNFPIII	-0.226991	0.230585	-0.984414	0.32612	0.32612	0.717463
Staphylococcaceae	Staphylococcus	LNFPV	-0.452411	0.384046	-1.17801	0.240213	0.240213	0.669343
Staphylococcaceae	Staphylococcus	LNDFHI	0.538681	0.311261	1.73064	0.0850817	0.0850817	0.441741
Staphylococcaceae	Staphylococcus	LNH	0.509775	0.258081	1.97525	0.0496358	0.0496358	0.363996
Staphylococcaceae	Staphylococcus	LNnH	-0.414585	0.258164	-1.6059	0.109898	0.109898	0.441741
Staphylococcaceae	Staphylococcus	LN(n)T	-0.00443694	0.331027	-0.0134036	0.989319	0.989319	0.989319
Staphylococcaceae	Staphylococcus	3'-SL	0.385231	0.247017	1.55953	0.120475	0.120475	0.441741
Staphylococcaceae	Staphylococcus	6'-SL	-0.668853	0.215973	-3.09693	0.00224063	0.00224063	0.0492939
Staphylococcaceae	Staphylococcus	LSTa	0.159099	0.274747	0.579075	0.5632	0.5632	0.924407
Staphylococcaceae	Staphylococcus	LSTb	-0.30931	0.394054	-0.784944	0.433429	0.433429	0.866858
Staphylococcaceae	Staphylococcus	LSTc	0.0127351	0.246663	0.0516294	0.958876	0.958876	0.989319
Staphylococcaceae	Staphylococcus	Project batch	-0.919588	0.861912	-1.06692	0.287315	0.287315	0.702326
Staphylococcaceae	Staphylococcus	C-section	0.228608	0.629242	0.363307	0.716765	0.716765	0.924407
Staphylococcaceae	Staphylococcus	Age at fecal sample	-0.433096	0.183827	-2.35599	0.0194555	0.0194555	0.214011
Staphylococcaceae	Staphylococcus	Siblings	0.126265	0.387721	0.325661	0.745027	0.745027	0.924407
Staphylococcaceae	Staphylococcus	Readcount (depth)	-7.89756e-07	2.14377e-06	-0.368396	0.712973	0.712973	0.924407
Staphylococcaceae	Staphylococcus	Direct Abx	-0.303781	1.34535	-0.225801	0.821591	0.821591	0.951315
Staphylococcaceae	Staphylococcus	Pregnancy Abx	0.174977	0.56311	0.310732	0.756333	0.756333	0.924407
Bacteroidaceae	Bacteroides	2'-FL	-4.45066	2.44694	-1.81886	0.0704505	0.0704505	0.28951
Bacteroidaceae	Bacteroides	DFL	1.04327	1.63449	0.638286	0.524029	0.524029	0.72054
Bacteroidaceae	Bacteroides	LNFPI	2.07609	1.75242	1.1847	0.237565	0.237565	0.448031
Bacteroidaceae	Bacteroides	LNFPII	-3.08922	1.62291	-1.90351	0.0584318	0.0584318	0.28951
Bacteroidaceae	Bacteroides	LNFPIII	2.23802	0.975223	2.29488	0.0227937	0.0227937	0.232578
Bacteroidaceae	Bacteroides	LNFPV	0.213917	1.62427	0.131701	0.895355	0.895355	0.895355
Bacteroidaceae	Bacteroides	LNDFHI	-2.93454	1.31643	-2.22916	0.0269328	0.0269328	0.232578
Bacteroidaceae	Bacteroides	LNH	-0.604641	1.09151	-0.553948	0.580243	0.580243	0.727975
Bacteroidaceae	Bacteroides	LNnH	1.27074	1.09187	1.16382	0.245903	0.245903	0.448031
Bacteroidaceae	Bacteroides	LN(n)T	-0.208307	1.40003	-0.148788	0.881873	0.881873	0.895355
Bacteroidaceae	Bacteroides	3'-SL	-0.512399	1.04472	-0.490466	0.62435	0.62435	0.727975
Bacteroidaceae	Bacteroides	6'-SL	1.41164	0.913425	1.54544	0.123845	0.123845	0.302732
Bacteroidaceae	Bacteroides	LSTa	-1.29962	1.162	-1.11843	0.264745	0.264745	0.448031
Bacteroidaceae	Bacteroides	LSTb	2.35939	1.66659	1.4157	0.158443	0.158443	0.348574
Bacteroidaceae	Bacteroides	LSTc	0.238743	1.04323	0.22885	0.819223	0.819223	0.895355
Bacteroidaceae	Bacteroides	Project batch	5.95552	3.64533	1.63374	0.10391	0.10391	0.302732
Bacteroidaceae	Bacteroides	C-section	-4.69963	2.66128	-1.76593	0.0789574	0.0789574	0.28951
Bacteroidaceae	Bacteroides	Age at fecal sample	1.68197	0.77747	2.16339	0.0317152	0.0317152	0.232578
Bacteroidaceae	Bacteroides	Siblings	1.55637	1.63981	0.949119	0.343723	0.343723	0.540136
Bacteroidaceae	Bacteroides	Readcount (depth)	4.39109e-06	9.06674e-06	0.484307	0.628706	0.628706	0.727975
Bacteroidaceae	Bacteroides	Direct Abx	-5.08345	5.68996	-0.893406	0.37273	0.37273	0.54667
Bacteroidaceae	Bacteroides	Pregnancy Abx	-3.77917	2.38159	-1.58683	0.114156	0.114156	0.302732
Burkholderiaceae	Sutterella	2'-FL	-0.211678	0.505411	-0.418824	0.675801	0.675801	0.891797
Burkholderiaceae	Sutterella	DFL	-0.138304	0.337601	-0.409667	0.682495	0.682495	0.891797
Burkholderiaceae	Sutterella	LNFPI	-0.0493016	0.36196	-0.136207	0.891797	0.891797	0.891797
Burkholderiaceae	Sutterella	LNFPII	-0.0675542	0.335208	-0.201529	0.840493	0.840493	0.891797
Burkholderiaceae	Sutterella	LNFPIII	0.252226	0.20143	1.25218	0.211991	0.211991	0.772476
Burkholderiaceae	Sutterella	LNFPV	-0.0601951	0.335489	-0.179425	0.857788	0.857788	0.891797
Burkholderiaceae	Sutterella	LNDFHI	0.0989322	0.271907	0.363846	0.716363	0.716363	0.891797
Burkholderiaceae	Sutterella	LNH	0.262449	0.22545	1.16411	0.245788	0.245788	0.772476
Burkholderiaceae	Sutterella	LNnH	-0.114206	0.225523	-0.506406	0.613138	0.613138	0.891797
Burkholderiaceae	Sutterella	LN(n)T	-0.513129	0.289173	-1.77447	0.0775301	0.0775301	0.554952
Burkholderiaceae	Sutterella	3'-SL	-0.135852	0.215785	-0.629569	0.529706	0.529706	0.891797
Burkholderiaceae	Sutterella	6'-SL	-0.108083	0.188666	-0.572879	0.56738	0.56738	0.891797
Burkholderiaceae	Sutterella	LSTa	-0.154393	0.240009	-0.643281	0.52079	0.52079	0.891797
Burkholderiaceae	Sutterella	LSTb	0.606975	0.344231	1.76328	0.0794042	0.0794042	0.554952
Burkholderiaceae	Sutterella	LSTc	0.134182	0.215477	0.62272	0.534188	0.534188	0.891797
Burkholderiaceae	Sutterella	Project batch	1.24101	0.752936	1.64823	0.1009	0.1009	0.554952
Burkholderiaceae	Sutterella	C-section	-0.0879933	0.549683	-0.16008	0.872982	0.872982	0.891797
Burkholderiaceae	Sutterella	Age at fecal sample	0.233042	0.160585	1.45121	0.148313	0.148313	0.652578
Burkholderiaceae	Sutterella	Siblings	0.572141	0.338699	1.68923	0.092757	0.092757	0.554952
Burkholderiaceae	Sutterella	Readcount (depth)	3.34657e-07	1.87272e-06	0.178701	0.858356	0.858356	0.891797
Burkholderiaceae	Sutterella	Direct Abx	-0.549573	1.17525	-0.467622	0.640572	0.640572	0.891797
Burkholderiaceae	Sutterella	Pregnancy Abx	0.304617	0.491913	0.619249	0.536468	0.536468	0.891797
Streptococcaceae	Streptococcus	2'-FL	0.337053	1.03513	0.325614	0.745062	0.745062	0.826349
Streptococcaceae	Streptococcus	DFL	-0.603644	0.691438	-0.873027	0.383711	0.383711	0.624018
Streptococcaceae	Streptococcus	LNFPI	-0.455918	0.741329	-0.615001	0.539264	0.539264	0.697871
Streptococcaceae	Streptococcus	LNFPII	1.82146	0.686538	2.65311	0.00862589	0.00862589	0.18977
Streptococcaceae	Streptococcus	LNFPIII	-0.189612	0.412549	-0.459611	0.646303	0.646303	0.789925
Streptococcaceae	Streptococcus	LNFPV	-1.61295	0.687114	-2.34743	0.019896	0.019896	0.218855
Streptococcaceae	Streptococcus	LNDFHI	0.875634	0.556891	1.57236	0.117471	0.117471	0.400765
Streptococcaceae	Streptococcus	LNH	0.406125	0.461743	0.879546	0.380177	0.380177	0.624018
Streptococcaceae	Streptococcus	LNnH	-0.448014	0.461892	-0.969953	0.333259	0.333259	0.624018
Streptococcaceae	Streptococcus	LN(n)T	0.399253	0.592255	0.674124	0.501023	0.501023	0.688906
Streptococcaceae	Streptococcus	3'-SL	0.352953	0.441948	0.79863	0.425467	0.425467	0.624018
Streptococcaceae	Streptococcus	6'-SL	-0.824251	0.386407	-2.13312	0.0341523	0.0341523	0.25045
Streptococcaceae	Streptococcus	LSTa	0.408957	0.491562	0.831955	0.406442	0.406442	0.624018
Streptococcaceae	Streptococcus	LSTb	-0.603505	0.705018	-0.856013	0.393031	0.393031	0.624018
Streptococcaceae	Streptococcus	LSTc	0.107474	0.441316	0.243531	0.807848	0.807848	0.846317
Streptococcaceae	Streptococcus	Project batch	-1.37338	1.54208	-0.890597	0.374232	0.374232	0.624018
Streptococcaceae	Streptococcus	C-section	1.54107	1.1258	1.36887	0.1726	0.1726	0.47465
Streptococcaceae	Streptococcus	Age at fecal sample	-0.60606	0.328893	-1.84273	0.0668717	0.0668717	0.294236
Streptococcaceae	Streptococcus	Siblings	1.06164	0.693688	1.53042	0.127516	0.127516	0.400765
Streptococcaceae	Streptococcus	Readcount (depth)	-1.21764e-06	3.83551e-06	-0.317465	0.751227	0.751227	0.826349
Streptococcaceae	Streptococcus	Direct Abx	0.000531504	2.40703	0.000220814	0.999824	0.999824	0.999824
Streptococcaceae	Streptococcus	Pregnancy Abx	1.87855	1.00749	1.86459	0.0637262	0.0637262	0.294236
Lactobacillaceae	Lactobacillus	2'-FL	-0.283165	0.85748	-0.33023	0.741577	0.741577	0.945559
Lactobacillaceae	Lactobacillus	DFL	-0.346299	0.572772	-0.604602	0.546139	0.546139	0.945559
Lactobacillaceae	Lactobacillus	LNFPI	0.485712	0.614101	0.790932	0.429935	0.429935	0.945559
Lactobacillaceae	Lactobacillus	LNFPII	0.337027	0.568714	0.592612	0.55412	0.55412	0.945559
Lactobacillaceae	Lactobacillus	LNFPIII	-0.0495359	0.341747	-0.144949	0.884899	0.884899	0.945559
Lactobacillaceae	Lactobacillus	LNFPV	0.450191	0.56919	0.790932	0.429935	0.429935	0.945559
Lactobacillaceae	Lactobacillus	LNDFHI	0.580396	0.461316	1.25813	0.209834	0.209834	0.945559
Lactobacillaceae	Lactobacillus	LNH	0.332278	0.382498	0.868703	0.386067	0.386067	0.945559
Lactobacillaceae	Lactobacillus	LNnH	-0.0378192	0.382622	-0.0988423	0.921364	0.921364	0.945559
Lactobacillaceae	Lactobacillus	LN(n)T	-0.582213	0.490611	-1.18671	0.236771	0.236771	0.945559
Lactobacillaceae	Lactobacillus	3'-SL	0.43597	0.3661	1.19085	0.235146	0.235146	0.945559
Lactobacillaceae	Lactobacillus	6'-SL	-0.111108	0.320091	-0.347115	0.728876	0.728876	0.945559
Lactobacillaceae	Lactobacillus	LSTa	0.381803	0.407199	0.937633	0.349581	0.349581	0.945559
Lactobacillaceae	Lactobacillus	LSTb	-0.14913	0.584022	-0.25535	0.798719	0.798719	0.945559
Lactobacillaceae	Lactobacillus	LSTc	-0.596223	0.365577	-1.63091	0.104507	0.104507	0.945559
Lactobacillaceae	Lactobacillus	Project batch	-0.0873401	1.27743	-0.0683718	0.945559	0.945559	0.945559
Lactobacillaceae	Lactobacillus	C-section	1.59004	0.932592	1.70497	0.0897773	0.0897773	0.945559
Lactobacillaceae	Lactobacillus	Age at fecal sample	-0.0381771	0.272448	-0.140126	0.888704	0.888704	0.945559
Lactobacillaceae	Lactobacillus	Siblings	0.192197	0.574636	0.334467	0.738383	0.738383	0.945559
Lactobacillaceae	Lactobacillus	Readcount (depth)	1.66444e-06	3.17725e-06	0.523862	0.600963	0.600963	0.945559
Lactobacillaceae	Lactobacillus	Direct Abx	2.14882	1.99393	1.07768	0.282493	0.282493	0.945559
Lactobacillaceae	Lactobacillus	Pregnancy Abx	-0.193952	0.834579	-0.232395	0.816473	0.816473	0.945559
Lachnospiraceae	[Ruminococcus] gnavus group	2'-FL	-0.239025	0.443363	-0.539117	0.590415	0.590415	0.851328
Lachnospiraceae	[Ruminococcus] gnavus group	DFL	0.0815458	0.296154	0.275349	0.783337	0.783337	0.851328
Lachnospiraceae	[Ruminococcus] gnavus group	LNFPI	0.0193344	0.317523	0.0608912	0.951508	0.951508	0.951508
Lachnospiraceae	[Ruminococcus] gnavus group	LNFPII	0.113585	0.294056	0.38627	0.699713	0.699713	0.851328
Lachnospiraceae	[Ruminococcus] gnavus group	LNFPIII	-0.0502255	0.176701	-0.284239	0.776526	0.776526	0.851328
Lachnospiraceae	[Ruminococcus] gnavus group	LNFPV	-0.310685	0.294302	-1.05567	0.292414	0.292414	0.851328
Lachnospiraceae	[Ruminococcus] gnavus group	LNDFHI	0.0566143	0.238526	0.237351	0.812631	0.812631	0.851328
Lachnospiraceae	[Ruminococcus] gnavus group	LNH	-0.184209	0.197772	-0.931418	0.352777	0.352777	0.851328
Lachnospiraceae	[Ruminococcus] gnavus group	LNnH	-0.197929	0.197836	-1.00047	0.31831	0.31831	0.851328
Lachnospiraceae	[Ruminococcus] gnavus group	LN(n)T	0.165087	0.253672	0.650788	0.515942	0.515942	0.851328
Lachnospiraceae	[Ruminococcus] gnavus group	3'-SL	0.159141	0.189294	0.840711	0.401529	0.401529	0.851328
Lachnospiraceae	[Ruminococcus] gnavus group	6'-SL	0.109391	0.165504	0.660957	0.509412	0.509412	0.851328
Lachnospiraceae	[Ruminococcus] gnavus group	LSTa	-0.131272	0.210544	-0.62349	0.533684	0.533684	0.851328
Lachnospiraceae	[Ruminococcus] gnavus group	LSTb	-0.208337	0.301971	-0.689923	0.491054	0.491054	0.851328
Lachnospiraceae	[Ruminococcus] gnavus group	LSTc	0.169194	0.189023	0.895097	0.371828	0.371828	0.851328
Lachnospiraceae	[Ruminococcus] gnavus group	Project batch	-0.472993	0.6605	-0.716113	0.474769	0.474769	0.851328
Lachnospiraceae	[Ruminococcus] gnavus group	C-section	-0.216513	0.4822	-0.44901	0.653918	0.653918	0.851328
Lachnospiraceae	[Ruminococcus] gnavus group	Age at fecal sample	-0.0377181	0.14087	-0.26775	0.789172	0.789172	0.851328
Lachnospiraceae	[Ruminococcus] gnavus group	Siblings	0.165463	0.297118	0.556894	0.578232	0.578232	0.851328
Lachnospiraceae	[Ruminococcus] gnavus group	Readcount (depth)	-2.19357e-06	1.64281e-06	-1.33525	0.183334	0.183334	0.851328
Lachnospiraceae	[Ruminococcus] gnavus group	Direct Abx	-0.478559	1.03097	-0.464184	0.643028	0.643028	0.851328
Lachnospiraceae	[Ruminococcus] gnavus group	Pregnancy Abx	-0.284364	0.431522	-0.658978	0.510679	0.510679	0.851328
Veillonellaceae	Veillonella	2'-FL	-0.000135933	1.22071	-0.000111356	0.999911	0.999911	0.999911
Veillonellaceae	Veillonella	DFL	0.290106	0.8154	0.355783	0.722384	0.722384	0.999911
Veillonellaceae	Veillonella	LNFPI	0.0259894	0.874235	0.0297282	0.976314	0.976314	0.999911
Veillonellaceae	Veillonella	LNFPII	-0.415956	0.809622	-0.513766	0.607991	0.607991	0.999911
Veillonellaceae	Veillonella	LNFPIII	-0.012375	0.486511	-0.0254362	0.979733	0.979733	0.999911
Veillonellaceae	Veillonella	LNFPV	0.160245	0.8103	0.19776	0.843437	0.843437	0.999911
Veillonellaceae	Veillonella	LNDFHI	-0.618012	0.656731	-0.941043	0.347836	0.347836	0.999911
Veillonellaceae	Veillonella	LNH	-0.182301	0.544525	-0.334788	0.738141	0.738141	0.999911
Veillonellaceae	Veillonella	LNnH	0.483914	0.544701	0.888403	0.375407	0.375407	0.999911
Veillonellaceae	Veillonella	LN(n)T	0.525896	0.698435	0.752963	0.452371	0.452371	0.999911
Veillonellaceae	Veillonella	3'-SL	-0.158223	0.521181	-0.303585	0.761765	0.761765	0.999911
Veillonellaceae	Veillonella	6'-SL	-0.0959517	0.455682	-0.210567	0.833442	0.833442	0.999911
Veillonellaceae	Veillonella	LSTa	0.0135768	0.579689	0.0234209	0.981338	0.981338	0.999911
Veillonellaceae	Veillonella	LSTb	-0.0194053	0.831415	-0.0233401	0.981403	0.981403	0.999911
Veillonellaceae	Veillonella	LSTc	-0.28644	0.520436	-0.550384	0.58268	0.58268	0.999911
Veillonellaceae	Veillonella	Project batch	1.37377	1.81855	0.75542	0.450899	0.450899	0.999911
Veillonellaceae	Veillonella	C-section	1.6056	1.32764	1.20936	0.227972	0.227972	0.999911
Veillonellaceae	Veillonella	Age at fecal sample	-0.588362	0.387858	-1.51695	0.130882	0.130882	0.999911
Veillonellaceae	Veillonella	Siblings	0.503217	0.818053	0.61514	0.539172	0.539172	0.999911
Veillonellaceae	Veillonella	Readcount (depth)	1.05929e-06	4.52314e-06	0.234194	0.815077	0.815077	0.999911
Veillonellaceae	Veillonella	Direct Abx	0.779173	2.83856	0.274496	0.783991	0.783991	0.999911
Veillonellaceae	Veillonella	Pregnancy Abx	-0.0575364	1.18811	-0.048427	0.961425	0.961425	0.999911
Pasteurellaceae	Haemophilus	2'-FL	-0.105678	0.687711	-0.153667	0.87803	0.87803	0.990867
Pasteurellaceae	Haemophilus	DFL	-0.304539	0.459372	-0.662946	0.50814	0.50814	0.990867
Pasteurellaceae	Haemophilus	LNFPI	-0.435793	0.492518	-0.884826	0.377329	0.377329	0.990867
Pasteurellaceae	Haemophilus	LNFPII	0.00522776	0.456116	0.0114615	0.990867	0.990867	0.990867
Pasteurellaceae	Haemophilus	LNFPIII	0.0300213	0.274086	0.109532	0.912892	0.912892	0.990867
Pasteurellaceae	Haemophilus	LNFPV	-1.0724	0.456499	-2.34919	0.0198043	0.0198043	0.435695
Pasteurellaceae	Haemophilus	LNDFHI	0.251297	0.369982	0.679215	0.497799	0.497799	0.990867
Pasteurellaceae	Haemophilus	LNH	-0.116097	0.306769	-0.378452	0.705502	0.705502	0.990867
Pasteurellaceae	Haemophilus	LNnH	0.174853	0.306868	0.5698	0.569463	0.569463	0.990867
Pasteurellaceae	Haemophilus	LN(n)T	0.379506	0.393477	0.964492	0.335982	0.335982	0.990867
Pasteurellaceae	Haemophilus	3'-SL	-0.315853	0.293618	-1.07573	0.283364	0.283364	0.990867
Pasteurellaceae	Haemophilus	6'-SL	0.345826	0.256717	1.34711	0.179494	0.179494	0.990867
Pasteurellaceae	Haemophilus	LSTa	-0.0554566	0.32658	-0.16981	0.865333	0.865333	0.990867
Pasteurellaceae	Haemophilus	LSTb	0.026197	0.468394	0.0559295	0.955455	0.955455	0.990867
Pasteurellaceae	Haemophilus	LSTc	0.0712862	0.293198	0.243133	0.808155	0.808155	0.990867
Pasteurellaceae	Haemophilus	Project batch	0.493027	1.02452	0.481229	0.630888	0.630888	0.990867
Pasteurellaceae	Haemophilus	C-section	-0.536995	0.747952	-0.717954	0.473636	0.473636	0.990867
Pasteurellaceae	Haemophilus	Age at fecal sample	-0.212476	0.218507	-0.972397	0.332046	0.332046	0.990867
Pasteurellaceae	Haemophilus	Siblings	0.818383	0.460866	1.77575	0.0773181	0.0773181	0.850499
Pasteurellaceae	Haemophilus	Readcount (depth)	-7.04421e-07	2.5482e-06	-0.276438	0.782501	0.782501	0.990867
Pasteurellaceae	Haemophilus	Direct Abx	-0.430848	1.59916	-0.269421	0.787887	0.787887	0.990867
Pasteurellaceae	Haemophilus	Pregnancy Abx	0.4223	0.669344	0.630916	0.528827	0.528827	0.990867
Enterococcaceae	Enterococcus	2'-FL	0.0757741	0.310284	0.244209	0.807323	0.807323	0.888056
Enterococcaceae	Enterococcus	DFL	0.1156	0.207261	0.557749	0.577649	0.577649	0.760856
Enterococcaceae	Enterococcus	LNFPI	0.00954267	0.222216	0.0429432	0.96579	0.96579	0.96579
Enterococcaceae	Enterococcus	LNFPII	-0.242702	0.205792	-1.17935	0.239679	0.239679	0.531942
Enterococcaceae	Enterococcus	LNFPIII	-0.101202	0.123663	-0.818366	0.414137	0.414137	0.650787
Enterococcaceae	Enterococcus	LNFPV	0.336311	0.205965	1.63286	0.104097	0.104097	0.381688
Enterococcaceae	Enterococcus	LNDFHI	-0.322761	0.16693	-1.93351	0.0546065	0.0546065	0.300336
Enterococcaceae	Enterococcus	LNH	0.163992	0.138409	1.18483	0.237511	0.237511	0.531942
Enterococcaceae	Enterococcus	LNnH	0.162552	0.138454	1.17405	0.241792	0.241792	0.531942
Enterococcaceae	Enterococcus	LN(n)T	-0.39626	0.177531	-2.23207	0.0267369	0.0267369	0.204577
Enterococcaceae	Enterococcus	3'-SL	-0.0824027	0.132476	-0.622022	0.534647	0.534647	0.760856
Enterococcaceae	Enterococcus	6'-SL	-0.0334744	0.115827	-0.289004	0.772882	0.772882	0.888056
Enterococcaceae	Enterococcus	LSTa	0.13419	0.147347	0.910706	0.363563	0.363563	0.615261
Enterococcaceae	Enterococcus	LSTb	0.468128	0.211332	2.21513	0.0278968	0.0278968	0.204577
Enterococcaceae	Enterococcus	LSTc	0.0209939	0.132286	0.1587	0.874068	0.874068	0.91569
Enterococcaceae	Enterococcus	Project batch	0.765285	0.462245	1.65558	0.0993985	0.0993985	0.381688
Enterococcaceae	Enterococcus	C-section	2.01414	0.337464	5.96845	1.09655e-08	1.09655e-08	2.41241e-07
Enterococcaceae	Enterococcus	Age at fecal sample	0.108801	0.098587	1.1036	0.271111	0.271111	0.542222
Enterococcaceae	Enterococcus	Siblings	0.262201	0.207936	1.26097	0.20881	0.20881	0.531942
Enterococcaceae	Enterococcus	Readcount (depth)	-6.23972e-07	1.14971e-06	-0.542722	0.587934	0.587934	0.760856
Enterococcaceae	Enterococcus	Direct Abx	0.271663	0.721515	0.376517	0.706938	0.706938	0.864035
Enterococcaceae	Enterococcus	Pregnancy Abx	-0.278186	0.301997	-0.921155	0.358096	0.358096	0.615261
Clostridiaceae 1	Clostridium SS1	2'-FL	0.992003	0.508685	1.95013	0.0525794	0.0525794	0.385583
Clostridiaceae 1	Clostridium SS1	DFL	-0.332248	0.339788	-0.977812	0.329366	0.329366	0.717837
Clostridiaceae 1	Clostridium SS1	LNFPI	-0.63949	0.364305	-1.75537	0.0807503	0.0807503	0.444127
Clostridiaceae 1	Clostridium SS1	LNFPII	-0.249737	0.33738	-0.740227	0.460044	0.460044	0.751286
Clostridiaceae 1	Clostridium SS1	LNFPIII	-0.261937	0.202735	-1.29202	0.197865	0.197865	0.717837
Clostridiaceae 1	Clostridium SS1	LNFPV	0.336999	0.337662	0.998036	0.319486	0.319486	0.717837
Clostridiaceae 1	Clostridium SS1	LNDFHI	0.0769086	0.273668	0.281029	0.778983	0.778983	0.936876
Clostridiaceae 1	Clostridium SS1	LNH	-0.0319661	0.226911	-0.140875	0.888112	0.888112	0.936876
Clostridiaceae 1	Clostridium SS1	LNnH	0.208729	0.226984	0.919577	0.358919	0.358919	0.717837
Clostridiaceae 1	Clostridium SS1	LN(n)T	-0.145189	0.291047	-0.49885	0.618442	0.618442	0.907048
Clostridiaceae 1	Clostridium SS1	3'-SL	-0.154359	0.217183	-0.710732	0.478091	0.478091	0.751286
Clostridiaceae 1	Clostridium SS1	6'-SL	0.0336984	0.189888	0.177464	0.859326	0.859326	0.936876
Clostridiaceae 1	Clostridium SS1	LSTa	0.0565551	0.241564	0.234121	0.815134	0.815134	0.936876
Clostridiaceae 1	Clostridium SS1	LSTb	0.0344557	0.346461	0.0994505	0.920882	0.920882	0.936876
Clostridiaceae 1	Clostridium SS1	LSTc	-0.22935	0.216872	-1.05753	0.291563	0.291563	0.717837
Clostridiaceae 1	Clostridium SS1	Project batch	-0.598987	0.757813	-0.790415	0.430236	0.430236	0.751286
Clostridiaceae 1	Clostridium SS1	C-section	1.2244	0.553244	2.21313	0.028037	0.028037	0.308407
Clostridiaceae 1	Clostridium SS1	Age at fecal sample	-0.0128167	0.161625	-0.0792987	0.936876	0.936876	0.936876
Clostridiaceae 1	Clostridium SS1	Siblings	-0.8777	0.340893	-2.57471	0.0107659	0.0107659	0.236851
Clostridiaceae 1	Clostridium SS1	Readcount (depth)	5.67582e-07	1.88485e-06	0.301129	0.763634	0.763634	0.936876
Clostridiaceae 1	Clostridium SS1	Direct Abx	1.38905	1.18286	1.17431	0.241687	0.241687	0.717837
Clostridiaceae 1	Clostridium SS1	Pregnancy Abx	-0.552557	0.4951	-1.11605	0.265759	0.265759	0.717837
Micrococcaceae	Rothia	2'-FL	-0.0639764	0.253839	-0.252035	0.801277	0.801277	0.942668
Micrococcaceae	Rothia	DFL	0.285243	0.169557	1.68228	0.0940987	0.0940987	0.690057
Micrococcaceae	Rothia	LNFPI	-0.0753075	0.181792	-0.414252	0.67914	0.67914	0.878888
Micrococcaceae	Rothia	LNFPII	0.15087	0.168356	0.896139	0.371272	0.371272	0.788533
Micrococcaceae	Rothia	LNFPIII	-0.0986426	0.101167	-0.975048	0.330732	0.330732	0.788533
Micrococcaceae	Rothia	LNFPV	-0.125126	0.168497	-0.742598	0.458609	0.458609	0.788533
Micrococcaceae	Rothia	LNDFHI	-0.00218587	0.136563	-0.0160063	0.987246	0.987246	0.987246
Micrococcaceae	Rothia	LNH	0.00450085	0.113231	0.0397494	0.968333	0.968333	0.987246
Micrococcaceae	Rothia	LNnH	0.0850074	0.113267	0.750504	0.453847	0.453847	0.788533
Micrococcaceae	Rothia	LN(n)T	0.211069	0.145235	1.45329	0.147734	0.147734	0.782129
Micrococcaceae	Rothia	3'-SL	-0.186523	0.108376	-1.72106	0.0868093	0.0868093	0.690057
Micrococcaceae	Rothia	6'-SL	0.0785149	0.0947562	0.828599	0.408334	0.408334	0.788533
Micrococcaceae	Rothia	LSTa	-0.0887003	0.120543	-0.73584	0.462703	0.462703	0.788533
Micrococcaceae	Rothia	LSTb	-0.0407023	0.172888	-0.235427	0.814122	0.814122	0.942668
Micrococcaceae	Rothia	LSTc	0.0738032	0.108221	0.681965	0.496062	0.496062	0.788533
Micrococcaceae	Rothia	Project batch	-0.227452	0.378156	-0.601476	0.548214	0.548214	0.788533
Micrococcaceae	Rothia	C-section	0.365267	0.276074	1.32307	0.187344	0.187344	0.782129
Micrococcaceae	Rothia	Age at fecal sample	-0.01336	0.0806526	-0.165649	0.868603	0.868603	0.955464
Micrococcaceae	Rothia	Siblings	0.464695	0.170109	2.73175	0.00687215	0.00687215	0.151187
Micrococcaceae	Rothia	Readcount (depth)	-6.12404e-07	9.40559e-07	-0.651106	0.515737	0.515737	0.788533
Micrococcaceae	Rothia	Direct Abx	-0.332835	0.590261	-0.563877	0.573479	0.573479	0.788533
Micrococcaceae	Rothia	Pregnancy Abx	0.308469	0.24706	1.24856	0.213308	0.213308	0.782129
Tannerellaceae	Parabacteroides	2'-FL	-1.11119	1.22108	-0.910002	0.363934	0.363934	0.500409
Tannerellaceae	Parabacteroides	DFL	-0.247452	0.81565	-0.30338	0.76192	0.76192	0.875709
Tannerellaceae	Parabacteroides	LNFPI	0.147904	0.874503	0.169129	0.865869	0.865869	0.887918
Tannerellaceae	Parabacteroides	LNFPII	-2.03577	0.80987	-2.51369	0.0127482	0.0127482	0.14023
Tannerellaceae	Parabacteroides	LNFPIII	0.52116	0.48666	1.07089	0.285529	0.285529	0.500409
Tannerellaceae	Parabacteroides	LNFPV	0.882882	0.810549	1.08924	0.277379	0.277379	0.500409
Tannerellaceae	Parabacteroides	LNDFHI	-0.434974	0.656933	-0.662129	0.508662	0.508662	0.621698
Tannerellaceae	Parabacteroides	LNH	-0.400578	0.544692	-0.73542	0.462958	0.462958	0.599122
Tannerellaceae	Parabacteroides	LNnH	-0.0768929	0.544868	-0.141122	0.887918	0.887918	0.887918
Tannerellaceae	Parabacteroides	LN(n)T	-0.180775	0.698649	-0.25875	0.796099	0.796099	0.875709
Tannerellaceae	Parabacteroides	3'-SL	-0.493983	0.521341	-0.947523	0.344533	0.344533	0.500409
Tannerellaceae	Parabacteroides	6'-SL	0.576111	0.455822	1.2639	0.207761	0.207761	0.500409
Tannerellaceae	Parabacteroides	LSTa	-0.646429	0.579867	-1.11479	0.2663	0.2663	0.500409
Tannerellaceae	Parabacteroides	LSTb	1.33294	0.83167	1.60273	0.110597	0.110597	0.486628
Tannerellaceae	Parabacteroides	LSTc	0.48979	0.520596	0.940826	0.347946	0.347946	0.500409
Tannerellaceae	Parabacteroides	Project batch	2.42028	1.81911	1.33048	0.1849	0.1849	0.500409
Tannerellaceae	Parabacteroides	C-section	-2.33557	1.32805	-1.75865	0.0801894	0.0801894	0.441042
Tannerellaceae	Parabacteroides	Age at fecal sample	0.735609	0.387977	1.89601	0.0594219	0.0594219	0.435761
Tannerellaceae	Parabacteroides	Siblings	-0.956396	0.818304	-1.16875	0.243915	0.243915	0.500409
Tannerellaceae	Parabacteroides	Readcount (depth)	1.18295e-05	4.52453e-06	2.61453	0.00962578	0.00962578	0.14023
Tannerellaceae	Parabacteroides	Direct Abx	-2.90217	2.83943	-1.0221	0.307989	0.307989	0.500409
Tannerellaceae	Parabacteroides	Pregnancy Abx	-1.26503	1.18847	-1.06442	0.288442	0.288442	0.500409
Desulfovibrionaceae	Bilophila	2'-FL	0.0380646	0.287173	0.13255	0.894685	0.894685	0.947933
Desulfovibrionaceae	Bilophila	DFL	0.146828	0.191823	0.765431	0.444931	0.444931	0.947933
Desulfovibrionaceae	Bilophila	LNFPI	-0.202164	0.205664	-0.982979	0.326823	0.326823	0.947933
Desulfovibrionaceae	Bilophila	LNFPII	-0.134918	0.190464	-0.708363	0.479557	0.479557	0.947933
Desulfovibrionaceae	Bilophila	LNFPIII	-0.062628	0.114452	-0.547199	0.584861	0.584861	0.947933
Desulfovibrionaceae	Bilophila	LNFPV	0.270264	0.190624	1.41779	0.157832	0.157832	0.868076
Desulfovibrionaceae	Bilophila	LNDFHI	-0.023755	0.154496	-0.153758	0.877958	0.877958	0.947933
Desulfovibrionaceae	Bilophila	LNH	-0.0471907	0.1281	-0.36839	0.712978	0.712978	0.947933
Desulfovibrionaceae	Bilophila	LNnH	0.0322584	0.128141	0.251741	0.801504	0.801504	0.947933
Desulfovibrionaceae	Bilophila	LN(n)T	0.0249224	0.164307	0.151682	0.879593	0.879593	0.947933
Desulfovibrionaceae	Bilophila	3'-SL	-0.00535039	0.122608	-0.0436381	0.965237	0.965237	0.965237
Desulfovibrionaceae	Bilophila	6'-SL	0.246288	0.107199	2.29748	0.0226422	0.0226422	0.498129
Desulfovibrionaceae	Bilophila	LSTa	0.0961522	0.136372	0.705072	0.481598	0.481598	0.947933
Desulfovibrionaceae	Bilophila	LSTb	-0.0234117	0.195591	-0.119697	0.904845	0.904845	0.947933
Desulfovibrionaceae	Bilophila	LSTc	0.037543	0.122433	0.306642	0.75944	0.75944	0.947933
Desulfovibrionaceae	Bilophila	Project batch	-0.538307	0.427815	-1.25827	0.209783	0.209783	0.874438
Desulfovibrionaceae	Bilophila	C-section	-0.453758	0.312328	-1.45283	0.147863	0.147863	0.868076
Desulfovibrionaceae	Bilophila	Age at fecal sample	0.0731185	0.0912437	0.801354	0.423892	0.423892	0.947933
Desulfovibrionaceae	Bilophila	Siblings	-0.0472994	0.192447	-0.245778	0.80611	0.80611	0.947933
Desulfovibrionaceae	Bilophila	Readcount (depth)	-1.25813e-06	1.06407e-06	-1.18237	0.238483	0.238483	0.874438
Desulfovibrionaceae	Bilophila	Direct Abx	-0.315732	0.667773	-0.472813	0.63687	0.63687	0.947933
Desulfovibrionaceae	Bilophila	Pregnancy Abx	-0.415099	0.279503	-1.48513	0.139107	0.139107	0.868076
Erysipelotrichaceae	Erysipelatoclostridium	2'-FL	-0.447411	0.366215	-1.22171	0.223275	0.223275	0.761914
Erysipelotrichaceae	Erysipelatoclostridium	DFL	0.319429	0.244622	1.30581	0.19314	0.19314	0.761914
Erysipelotrichaceae	Erysipelatoclostridium	LNFPI	0.11808	0.262272	0.450217	0.653049	0.653049	0.881886
Erysipelotrichaceae	Erysipelatoclostridium	LNFPII	0.105678	0.242888	0.435087	0.663975	0.663975	0.881886
Erysipelotrichaceae	Erysipelatoclostridium	LNFPIII	-0.149044	0.145954	-1.02117	0.308427	0.308427	0.761914
Erysipelotrichaceae	Erysipelatoclostridium	LNFPV	-0.304589	0.243092	-1.25298	0.211699	0.211699	0.761914
Erysipelotrichaceae	Erysipelatoclostridium	LNDFHI	-0.131143	0.197021	-0.665629	0.506427	0.506427	0.881886
Erysipelotrichaceae	Erysipelatoclostridium	LNH	-0.185792	0.163359	-1.13732	0.256785	0.256785	0.761914
Erysipelotrichaceae	Erysipelatoclostridium	LNnH	-0.0104177	0.163411	-0.0637513	0.949233	0.949233	0.961276
Erysipelotrichaceae	Erysipelatoclostridium	LN(n)T	0.100074	0.209532	0.47761	0.633458	0.633458	0.881886
Erysipelotrichaceae	Erysipelatoclostridium	3'-SL	-0.0642753	0.156355	-0.411084	0.681458	0.681458	0.881886
Erysipelotrichaceae	Erysipelatoclostridium	6'-SL	0.138658	0.136706	1.01428	0.311692	0.311692	0.761914
Erysipelotrichaceae	Erysipelatoclostridium	LSTa	0.0370409	0.173908	0.212991	0.831554	0.831554	0.914709
Erysipelotrichaceae	Erysipelatoclostridium	LSTb	-0.104926	0.249426	-0.42067	0.674455	0.674455	0.881886
Erysipelotrichaceae	Erysipelatoclostridium	LSTc	-0.123551	0.156132	-0.791328	0.429705	0.429705	0.881886
Erysipelotrichaceae	Erysipelatoclostridium	Project batch	-0.125552	0.545569	-0.23013	0.818229	0.818229	0.914709
Erysipelotrichaceae	Erysipelatoclostridium	C-section	0.0193629	0.398295	0.0486145	0.961276	0.961276	0.961276
Erysipelotrichaceae	Erysipelatoclostridium	Age at fecal sample	0.204081	0.116358	1.75391	0.0810015	0.0810015	0.761914
Erysipelotrichaceae	Erysipelatoclostridium	Siblings	0.122609	0.245418	0.499593	0.617919	0.617919	0.881886
Erysipelotrichaceae	Erysipelatoclostridium	Readcount (depth)	1.46801e-06	1.35695e-06	1.08185	0.280644	0.280644	0.761914
Erysipelotrichaceae	Erysipelatoclostridium	Direct Abx	-0.2304	0.851574	-0.270557	0.787015	0.787015	0.914709
Erysipelotrichaceae	Erysipelatoclostridium	Pregnancy Abx	-0.406981	0.356435	-1.14181	0.254919	0.254919	0.761914
Coriobacteriaceae	Collinsella	2'-FL	0.346282	0.312836	1.10691	0.269681	0.269681	0.989566
Coriobacteriaceae	Collinsella	DFL	-0.172205	0.208965	-0.824083	0.410889	0.410889	0.989566
Coriobacteriaceae	Collinsella	LNFPI	-0.267958	0.224043	-1.19601	0.23313	0.23313	0.989566
Coriobacteriaceae	Collinsella	LNFPII	-0.0195366	0.207485	-0.0941592	0.925078	0.925078	0.989566
Coriobacteriaceae	Collinsella	LNFPIII	-0.0338451	0.12468	-0.271456	0.786324	0.786324	0.989566
Coriobacteriaceae	Collinsella	LNFPV	0.0762576	0.207659	0.367226	0.713845	0.713845	0.989566
Coriobacteriaceae	Collinsella	LNDFHI	-0.0531309	0.168303	-0.315686	0.752575	0.752575	0.989566
Coriobacteriaceae	Collinsella	LNH	-0.0300192	0.139547	-0.215118	0.829898	0.829898	0.989566
Coriobacteriaceae	Collinsella	LNnH	-0.0372299	0.139592	-0.266704	0.789976	0.789976	0.989566
Coriobacteriaceae	Collinsella	LN(n)T	-0.319204	0.17899	-1.78336	0.0760674	0.0760674	0.989566
Coriobacteriaceae	Collinsella	3'-SL	-0.00174894	0.133565	-0.0130943	0.989566	0.989566	0.989566
Coriobacteriaceae	Collinsella	6'-SL	-0.0476259	0.116779	-0.407829	0.683842	0.683842	0.989566
Coriobacteriaceae	Collinsella	LSTa	0.213597	0.148559	1.43779	0.152081	0.152081	0.989566
Coriobacteriaceae	Collinsella	LSTb	-0.0375136	0.21307	-0.176063	0.860426	0.860426	0.989566
Coriobacteriaceae	Collinsella	LSTc	0.0787713	0.133374	0.590604	0.555462	0.555462	0.989566
Coriobacteriaceae	Collinsella	Project batch	0.175131	0.466046	0.375781	0.707484	0.707484	0.989566
Coriobacteriaceae	Collinsella	C-section	-0.57156	0.340239	-1.67988	0.0945658	0.0945658	0.989566
Coriobacteriaceae	Collinsella	Age at fecal sample	-0.0886439	0.0993977	-0.89181	0.373583	0.373583	0.989566
Coriobacteriaceae	Collinsella	Siblings	0.0538112	0.209645	0.256677	0.797696	0.797696	0.989566
Coriobacteriaceae	Collinsella	Readcount (depth)	3.62266e-08	1.15916e-06	0.0312525	0.9751	0.9751	0.989566
Coriobacteriaceae	Collinsella	Direct Abx	-0.734849	0.727448	-1.01017	0.313651	0.313651	0.989566
Coriobacteriaceae	Collinsella	Pregnancy Abx	0.243504	0.304481	0.799735	0.424828	0.424828	0.989566
Ruminococcaceae	Flavonifractor	2'-FL	0.36094	0.316293	1.14116	0.255191	0.255191	0.700298
Ruminococcaceae	Flavonifractor	DFL	-0.0330405	0.211275	-0.156386	0.875889	0.875889	0.96239
Ruminococcaceae	Flavonifractor	LNFPI	-0.369967	0.22652	-1.63327	0.10401	0.10401	0.700298
Ruminococcaceae	Flavonifractor	LNFPII	-0.196462	0.209778	-0.936526	0.350149	0.350149	0.700298
Ruminococcaceae	Flavonifractor	LNFPIII	0.118089	0.126058	0.936782	0.350018	0.350018	0.700298
Ruminococcaceae	Flavonifractor	LNFPV	0.278221	0.209954	1.32515	0.186655	0.186655	0.700298
Ruminococcaceae	Flavonifractor	LNDFHI	-0.178945	0.170163	-1.05161	0.294266	0.294266	0.700298
Ruminococcaceae	Flavonifractor	LNH	-0.00569363	0.14109	-0.0403546	0.967851	0.967851	0.967851
Ruminococcaceae	Flavonifractor	LNnH	0.0385889	0.141135	0.273418	0.784818	0.784818	0.959223
Ruminococcaceae	Flavonifractor	LN(n)T	-0.0619809	0.180969	-0.342495	0.732343	0.732343	0.959223
Ruminococcaceae	Flavonifractor	3'-SL	0.0597515	0.135041	0.442469	0.658636	0.658636	0.959223
Ruminococcaceae	Flavonifractor	6'-SL	-0.0938656	0.11807	-0.795	0.42757	0.42757	0.783879
Ruminococcaceae	Flavonifractor	LSTa	0.207778	0.150201	1.38333	0.168128	0.168128	0.700298
Ruminococcaceae	Flavonifractor	LSTb	-0.221826	0.215425	-1.02972	0.304406	0.304406	0.700298
Ruminococcaceae	Flavonifractor	LSTc	0.226581	0.134848	1.68026	0.0944908	0.0944908	0.700298
Ruminococcaceae	Flavonifractor	Project batch	-0.877701	0.471197	-1.8627	0.0639929	0.0639929	0.700298
Ruminococcaceae	Flavonifractor	C-section	0.112051	0.343999	0.325731	0.744974	0.744974	0.959223
Ruminococcaceae	Flavonifractor	Age at fecal sample	0.0186822	0.100496	0.1859	0.852715	0.852715	0.96239
Ruminococcaceae	Flavonifractor	Siblings	0.137631	0.211963	0.649316	0.516891	0.516891	0.812257
Ruminococcaceae	Flavonifractor	Readcount (depth)	-1.1565e-06	1.17197e-06	-0.986799	0.324951	0.324951	0.700298
Ruminococcaceae	Flavonifractor	Direct Abx	-0.0752197	0.735488	-0.102272	0.918645	0.918645	0.96239
Ruminococcaceae	Flavonifractor	Pregnancy Abx	-0.216634	0.307846	-0.703707	0.482446	0.482446	0.812257

## Sheet: species
Taxon parent (Genus)	Taxon name	Term	β Estimate	std error	t-statistic	p value	p	FDR
Enterobacteriaceae family	Enterobacteriaceae family	2'-FL	-1.66561	1.45893	-1.14167	0.254977	0.254977	0.782923
Enterobacteriaceae family	Enterobacteriaceae family	DFL	1.10077	0.974523	1.12954	0.260042	0.260042	0.782923
Enterobacteriaceae family	Enterobacteriaceae family	LNFPI	2.18078	1.04484	2.08719	0.0381575	0.0381575	0.419732
Enterobacteriaceae family	Enterobacteriaceae family	LNFPII	0.334634	0.967617	0.345834	0.729837	0.729837	0.824331
Enterobacteriaceae family	Enterobacteriaceae family	LNFPIII	0.250748	0.581452	0.431244	0.666763	0.666763	0.824331
Enterobacteriaceae family	Enterobacteriaceae family	LNFPV	0.0850333	0.968428	0.0878055	0.93012	0.93012	0.974412
Enterobacteriaceae family	Enterobacteriaceae family	LNDFHI	-0.616046	0.78489	-0.784882	0.433466	0.433466	0.808497
Enterobacteriaceae family	Enterobacteriaceae family	LNH	-0.315275	0.650788	-0.484451	0.628604	0.628604	0.824331
Enterobacteriaceae family	Enterobacteriaceae family	LNnH	0.649655	0.650998	0.997937	0.319534	0.319534	0.782923
Enterobacteriaceae family	Enterobacteriaceae family	LN(n)T	-0.267021	0.834732	-0.319889	0.749392	0.749392	0.824331
Enterobacteriaceae family	Enterobacteriaceae family	3'-SL	0.582915	0.622888	0.935826	0.350508	0.350508	0.782923
Enterobacteriaceae family	Enterobacteriaceae family	6'-SL	0.420475	0.544607	0.77207	0.440998	0.440998	0.808497
Enterobacteriaceae family	Enterobacteriaceae family	LSTa	-0.015177	0.692814	-0.0219063	0.982545	0.982545	0.982545
Enterobacteriaceae family	Enterobacteriaceae family	LSTb	-0.642049	0.993663	-0.646144	0.518938	0.518938	0.815474
Enterobacteriaceae family	Enterobacteriaceae family	LSTc	-0.212391	0.621998	-0.341467	0.733116	0.733116	0.824331
Enterobacteriaceae family	Enterobacteriaceae family	Project batch	3.64762	2.17344	1.67827	0.0948793	0.0948793	0.612367
Enterobacteriaceae family	Enterobacteriaceae family	C-section	2.15472	1.58672	1.35797	0.176027	0.176027	0.774518
Enterobacteriaceae family	Enterobacteriaceae family	Age at fecal sample	-0.299916	0.463547	-0.647003	0.518383	0.518383	0.815474
Enterobacteriaceae family	Enterobacteriaceae family	Siblings	-0.420611	0.977694	-0.430208	0.667515	0.667515	0.824331
Enterobacteriaceae family	Enterobacteriaceae family	Readcount (depth)	-5.00271e-06	5.40582e-06	-0.925431	0.355874	0.355874	0.782923
Enterobacteriaceae family	Enterobacteriaceae family	Direct Abx	9.80341	3.3925	2.88973	0.00428774	0.00428774	0.0943303
Enterobacteriaceae family	Enterobacteriaceae family	Pregnancy Abx	2.27106	1.41996	1.59938	0.111339	0.111339	0.612367
Bifidobacterium	Bifidobacterium bifidum	2'-FL	1.52284	1.15018	1.324	0.187038	0.187038	0.53607
Bifidobacterium	Bifidobacterium bifidum	DFL	-0.946773	0.768291	-1.23231	0.219301	0.219301	0.53607
Bifidobacterium	Bifidobacterium bifidum	LNFPI	-0.65675	0.823727	-0.797292	0.426242	0.426242	0.625154
Bifidobacterium	Bifidobacterium bifidum	LNFPII	0.357219	0.762846	0.468272	0.640108	0.640108	0.828375
Bifidobacterium	Bifidobacterium bifidum	LNFPIII	-0.574042	0.458403	-1.25226	0.211958	0.211958	0.53607
Bifidobacterium	Bifidobacterium bifidum	LNFPV	0.0586015	0.763486	0.0767552	0.938896	0.938896	0.954819
Bifidobacterium	Bifidobacterium bifidum	LNDFHI	0.623959	0.618789	1.00836	0.314521	0.314521	0.576622
Bifidobacterium	Bifidobacterium bifidum	LNH	1.48266	0.513066	2.88981	0.00428667	0.00428667	0.0471534
Bifidobacterium	Bifidobacterium bifidum	LNnH	-0.666371	0.513231	-1.29838	0.195673	0.195673	0.53607
Bifidobacterium	Bifidobacterium bifidum	LN(n)T	-0.210601	0.658083	-0.320021	0.749291	0.749291	0.915402
Bifidobacterium	Bifidobacterium bifidum	3'-SL	0.117639	0.49107	0.239556	0.810923	0.810923	0.915402
Bifidobacterium	Bifidobacterium bifidum	6'-SL	-0.888369	0.429355	-2.06908	0.0398442	0.0398442	0.292191
Bifidobacterium	Bifidobacterium bifidum	LSTa	-0.684157	0.546198	-1.25258	0.211844	0.211844	0.53607
Bifidobacterium	Bifidobacterium bifidum	LSTb	1.00338	0.78338	1.28083	0.201759	0.201759	0.53607
Bifidobacterium	Bifidobacterium bifidum	LSTc	0.104048	0.490368	0.212184	0.832183	0.832183	0.915402
Bifidobacterium	Bifidobacterium bifidum	Project batch	1.98916	1.71348	1.16088	0.247094	0.247094	0.543606
Bifidobacterium	Bifidobacterium bifidum	C-section	-1.34111	1.25094	-1.07208	0.284994	0.284994	0.569988
Bifidobacterium	Bifidobacterium bifidum	Age at fecal sample	-0.0207314	0.365449	-0.0567286	0.954819	0.954819	0.954819
Bifidobacterium	Bifidobacterium bifidum	Siblings	2.24746	0.77079	2.91578	0.0039592	0.0039592	0.0471534
Bifidobacterium	Bifidobacterium bifidum	Readcount (depth)	-3.62377e-06	4.26182e-06	-0.850288	0.396197	0.396197	0.625154
Bifidobacterium	Bifidobacterium bifidum	Direct Abx	-2.16341	2.67456	-0.808883	0.419558	0.419558	0.625154
Bifidobacterium	Bifidobacterium bifidum	Pregnancy Abx	0.596309	1.11947	0.532672	0.594861	0.594861	0.817934
Bifidobacterium	Bifidobacterium dentium	2'-FL	0.434634	0.453618	0.958149	0.339162	0.339162	0.949295
Bifidobacterium	Bifidobacterium dentium	DFL	-0.261415	0.303004	-0.862744	0.389327	0.389327	0.951689
Bifidobacterium	Bifidobacterium dentium	LNFPI	-0.214111	0.324867	-0.659072	0.510619	0.510619	0.952315
Bifidobacterium	Bifidobacterium dentium	LNFPII	-0.391825	0.300857	-1.30236	0.194313	0.194313	0.854975
Bifidobacterium	Bifidobacterium dentium	LNFPIII	-0.0158167	0.180788	-0.0874874	0.930373	0.930373	0.97197
Bifidobacterium	Bifidobacterium dentium	LNFPV	0.284914	0.301109	0.946214	0.345198	0.345198	0.949295
Bifidobacterium	Bifidobacterium dentium	LNDFHI	0.117612	0.244042	0.481932	0.630389	0.630389	0.97197
Bifidobacterium	Bifidobacterium dentium	LNH	-0.0690683	0.202347	-0.341337	0.733214	0.733214	0.97197
Bifidobacterium	Bifidobacterium dentium	LNnH	0.0263862	0.202412	0.130359	0.896415	0.896415	0.97197
Bifidobacterium	Bifidobacterium dentium	LN(n)T	-0.021722	0.25954	-0.0836942	0.933385	0.933385	0.97197
Bifidobacterium	Bifidobacterium dentium	3'-SL	0.199605	0.193672	1.03063	0.303976	0.303976	0.949295
Bifidobacterium	Bifidobacterium dentium	6'-SL	-0.105566	0.169332	-0.623426	0.533726	0.533726	0.952315
Bifidobacterium	Bifidobacterium dentium	LSTa	0.124891	0.215414	0.579771	0.562731	0.562731	0.952315
Bifidobacterium	Bifidobacterium dentium	LSTb	0.0379577	0.308955	0.122858	0.902345	0.902345	0.97197
Bifidobacterium	Bifidobacterium dentium	LSTc	-0.26912	0.193395	-1.39155	0.165627	0.165627	0.854975
Bifidobacterium	Bifidobacterium dentium	Project batch	-0.257567	0.675777	-0.381142	0.703509	0.703509	0.97197
Bifidobacterium	Bifidobacterium dentium	C-section	1.2553	0.493353	2.54442	0.0117127	0.0117127	0.128839
Bifidobacterium	Bifidobacterium dentium	Age at fecal sample	-0.0383601	0.144129	-0.266152	0.790401	0.790401	0.97197
Bifidobacterium	Bifidobacterium dentium	Siblings	-0.516683	0.30399	-1.69967	0.0907712	0.0907712	0.665656
Bifidobacterium	Bifidobacterium dentium	Readcount (depth)	5.91338e-08	1.68081e-06	0.0351818	0.97197	0.97197	0.97197
Bifidobacterium	Bifidobacterium dentium	Direct Abx	4.11684	1.05481	3.90291	0.000130434	0.000130434	0.00286955
Bifidobacterium	Bifidobacterium dentium	Pregnancy Abx	-0.345688	0.441503	-0.78298	0.434579	0.434579	0.952315
Lactococcus	Lactococcus lactis	2'-FL	-0.304777	0.391084	-0.779313	0.43673	0.43673	0.672726
Lactococcus	Lactococcus lactis	DFL	-0.0886835	0.261233	-0.33948	0.73461	0.73461	0.827667
Lactococcus	Lactococcus lactis	LNFPI	0.0429774	0.280082	0.153446	0.878204	0.878204	0.878204
Lactococcus	Lactococcus lactis	LNFPII	0.32598	0.259382	1.25676	0.21033	0.21033	0.475306
Lactococcus	Lactococcus lactis	LNFPIII	0.255967	0.155866	1.64223	0.102138	0.102138	0.37387
Lactococcus	Lactococcus lactis	LNFPV	-0.691015	0.259599	-2.66185	0.00841285	0.00841285	0.124689
Lactococcus	Lactococcus lactis	LNDFHI	0.147892	0.2104	0.702908	0.482943	0.482943	0.672726
Lactococcus	Lactococcus lactis	LNH	0.301975	0.174452	1.731	0.0850183	0.0850183	0.37387
Lactococcus	Lactococcus lactis	LNnH	-0.0464733	0.174508	-0.26631	0.790279	0.790279	0.827911
Lactococcus	Lactococcus lactis	LN(n)T	0.0853558	0.22376	0.38146	0.703273	0.703273	0.827667
Lactococcus	Lactococcus lactis	3'-SL	0.313015	0.166973	1.87464	0.0623219	0.0623219	0.342771
Lactococcus	Lactococcus lactis	6'-SL	0.0792639	0.145989	0.542945	0.587781	0.587781	0.760658
Lactococcus	Lactococcus lactis	LSTa	0.145206	0.185718	0.781865	0.435233	0.435233	0.672726
Lactococcus	Lactococcus lactis	LSTb	-0.239291	0.266364	-0.898362	0.370089	0.370089	0.672726
Lactococcus	Lactococcus lactis	LSTc	-0.115512	0.166734	-0.692793	0.489255	0.489255	0.672726
Lactococcus	Lactococcus lactis	Project batch	1.48929	0.582617	2.55622	0.0113354	0.0113354	0.124689
Lactococcus	Lactococcus lactis	C-section	0.368151	0.425341	0.865544	0.387793	0.387793	0.672726
Lactococcus	Lactococcus lactis	Age at fecal sample	-0.16531	0.12426	-1.33036	0.184939	0.184939	0.475306
Lactococcus	Lactococcus lactis	Siblings	0.565894	0.262083	2.15922	0.0320421	0.0320421	0.234976
Lactococcus	Lactococcus lactis	Readcount (depth)	1.79846e-06	1.4491e-06	1.24109	0.216048	0.216048	0.475306
Lactococcus	Lactococcus lactis	Direct Abx	0.287266	0.909402	0.315885	0.752424	0.752424	0.827667
Lactococcus	Lactococcus lactis	Pregnancy Abx	0.596073	0.380639	1.56598	0.118959	0.118959	0.37387
Anthococcus	Streptococcus sp	2'-FL	-0.0471549	0.274258	-0.171936	0.863664	0.863664	0.874363
Anthococcus	Streptococcus sp	DFL	-0.0711665	0.183197	-0.38847	0.698087	0.698087	0.836236
Anthococcus	Streptococcus sp	LNFPI	-0.0310975	0.196415	-0.158325	0.874363	0.874363	0.874363
Anthococcus	Streptococcus sp	LNFPII	0.131354	0.181898	0.722129	0.471071	0.471071	0.836236
Anthococcus	Streptococcus sp	LNFPIII	-0.0388183	0.109305	-0.355138	0.722866	0.722866	0.836236
Anthococcus	Streptococcus sp	LNFPV	-0.251459	0.182051	-1.38126	0.168765	0.168765	0.530403
Anthococcus	Streptococcus sp	LNDFHI	0.2273	0.147548	1.54051	0.12504	0.12504	0.458481
Anthococcus	Streptococcus sp	LNH	0.214306	0.122339	1.75174	0.0813749	0.0813749	0.358049
Anthococcus	Streptococcus sp	LNnH	-0.0601886	0.122378	-0.491823	0.623392	0.623392	0.836236
Anthococcus	Streptococcus sp	LN(n)T	0.0881636	0.156918	0.561845	0.57486	0.57486	0.836236
Anthococcus	Streptococcus sp	3'-SL	0.263084	0.117094	2.24678	0.0257638	0.0257638	0.23508
Anthococcus	Streptococcus sp	6'-SL	-0.0360779	0.102378	-0.352397	0.724917	0.724917	0.836236
Anthococcus	Streptococcus sp	LSTa	0.137076	0.130239	1.05249	0.293864	0.293864	0.62137
Anthococcus	Streptococcus sp	LSTb	-0.220875	0.186795	-1.18245	0.238452	0.238452	0.62137
Anthococcus	Streptococcus sp	LSTc	-0.132804	0.116927	-1.13579	0.257425	0.257425	0.62137
Anthococcus	Streptococcus sp	Project batch	0.12487	0.408575	0.305623	0.760215	0.760215	0.836236
Anthococcus	Streptococcus sp	C-section	0.303174	0.298282	1.0164	0.310685	0.310685	0.62137
Anthococcus	Streptococcus sp	Age at fecal sample	-0.188139	0.0871403	-2.15903	0.0320564	0.0320564	0.23508
Anthococcus	Streptococcus sp	Siblings	0.361128	0.183793	1.96486	0.0508358	0.0508358	0.279597
Anthococcus	Streptococcus sp	Readcount (depth)	6.06954e-07	1.01622e-06	0.597267	0.551015	0.551015	0.836236
Anthococcus	Streptococcus sp	Direct Abx	-0.284546	0.637742	-0.446177	0.65596	0.65596	0.836236
Anthococcus	Streptococcus sp	Pregnancy Abx	0.694396	0.266933	2.60139	0.00998959	0.00998959	0.219771
Leuconostoc	Leuconostoc lactis	2'-FL	0.0421121	0.2826	0.149017	0.881693	0.881693	0.943368
Leuconostoc	Leuconostoc lactis	DFL	-0.181604	0.188769	-0.962046	0.337206	0.337206	0.742332
Leuconostoc	Leuconostoc lactis	LNFPI	0.0161724	0.202389	0.0799071	0.936392	0.936392	0.943368
Leuconostoc	Leuconostoc lactis	LNFPII	0.126318	0.187431	0.673942	0.501138	0.501138	0.787502
Leuconostoc	Leuconostoc lactis	LNFPIII	0.00801119	0.112629	0.0711287	0.943368	0.943368	0.943368
Leuconostoc	Leuconostoc lactis	LNFPV	-0.354728	0.187588	-1.891	0.0600926	0.0600926	0.440679
Leuconostoc	Leuconostoc lactis	LNDFHI	0.17272	0.152036	1.13604	0.257318	0.257318	0.707625
Leuconostoc	Leuconostoc lactis	LNH	0.218578	0.12606	1.73392	0.0844971	0.0844971	0.458013
Leuconostoc	Leuconostoc lactis	LNnH	-0.0945358	0.126101	-0.749685	0.454339	0.454339	0.768881
Leuconostoc	Leuconostoc lactis	LN(n)T	0.0603736	0.161691	0.373389	0.70926	0.70926	0.899751
Leuconostoc	Leuconostoc lactis	3'-SL	0.18434	0.120656	1.52782	0.128162	0.128162	0.469928
Leuconostoc	Leuconostoc lactis	6'-SL	0.0444275	0.105492	0.421144	0.674109	0.674109	0.899751
Leuconostoc	Leuconostoc lactis	LSTa	0.0448613	0.134201	0.334285	0.73852	0.73852	0.899751
Leuconostoc	Leuconostoc lactis	LSTb	-0.109743	0.192476	-0.570165	0.569215	0.569215	0.834849
Leuconostoc	Leuconostoc lactis	LSTc	-0.168681	0.120483	-1.40004	0.163076	0.163076	0.512523
Leuconostoc	Leuconostoc lactis	Project batch	0.361578	0.421003	0.858849	0.391468	0.391468	0.742332
Leuconostoc	Leuconostoc lactis	C-section	0.256543	0.307354	0.834681	0.404908	0.404908	0.742332
Leuconostoc	Leuconostoc lactis	Age at fecal sample	-0.171065	0.0897908	-1.90515	0.0582165	0.0582165	0.440679
Leuconostoc	Leuconostoc lactis	Siblings	0.309237	0.189383	1.63287	0.104094	0.104094	0.458013
Leuconostoc	Leuconostoc lactis	Readcount (depth)	8.77522e-07	1.04713e-06	0.838027	0.403031	0.403031	0.742332
Leuconostoc	Leuconostoc lactis	Direct Abx	-0.186328	0.65714	-0.283544	0.777058	0.777058	0.899751
Leuconostoc	Leuconostoc lactis	Pregnancy Abx	0.561733	0.275052	2.04228	0.0424564	0.0424564	0.440679
Lactococcus	Lactococcus piscium	2'-FL	-0.0369579	0.215295	-0.171662	0.86388	0.86388	0.910516
Lactococcus	Lactococcus piscium	DFL	0.0608917	0.143811	0.423415	0.672455	0.672455	0.910516
Lactococcus	Lactococcus piscium	LNFPI	-0.0415823	0.154188	-0.269686	0.787684	0.787684	0.910516
Lactococcus	Lactococcus piscium	LNFPII	0.218032	0.142792	1.52692	0.128384	0.128384	0.564888
Lactococcus	Lactococcus piscium	LNFPIII	0.0102187	0.0858053	0.119092	0.905324	0.905324	0.910516
Lactococcus	Lactococcus piscium	LNFPV	-0.255263	0.142912	-1.78616	0.075611	0.075611	0.55448
Lactococcus	Lactococcus piscium	LNDFHI	0.13075	0.115827	1.12884	0.260336	0.260336	0.667977
Lactococcus	Lactococcus piscium	LNH	0.244845	0.0960372	2.54948	0.0115495	0.0115495	0.254088
Lactococcus	Lactococcus piscium	LNnH	-0.0721082	0.0960681	-0.750594	0.453793	0.453793	0.907585
Lactococcus	Lactococcus piscium	LN(n)T	0.070637	0.123182	0.573436	0.567003	0.567003	0.910516
Lactococcus	Lactococcus piscium	3'-SL	0.168935	0.09192	1.83785	0.0675906	0.0675906	0.55448
Lactococcus	Lactococcus piscium	6'-SL	-0.0828901	0.080368	-1.03138	0.303626	0.303626	0.667977
Lactococcus	Lactococcus piscium	LSTa	0.0385666	0.102239	0.37722	0.706417	0.706417	0.910516
Lactococcus	Lactococcus piscium	LSTb	-0.185726	0.146636	-1.26658	0.206799	0.206799	0.649941
Lactococcus	Lactococcus piscium	LSTc	-0.0380216	0.0917886	-0.41423	0.679156	0.679156	0.910516
Lactococcus	Lactococcus piscium	Project batch	-0.0890441	0.320735	-0.277625	0.781591	0.781591	0.910516
Lactococcus	Lactococcus piscium	C-section	0.301143	0.234154	1.28609	0.199921	0.199921	0.649941
Lactococcus	Lactococcus piscium	Age at fecal sample	-0.0410986	0.0684059	-0.600805	0.548661	0.548661	0.910516
Lactococcus	Lactococcus piscium	Siblings	0.151491	0.144279	1.04998	0.295012	0.295012	0.667977
Lactococcus	Lactococcus piscium	Readcount (depth)	8.97716e-08	7.9774e-07	0.112532	0.910516	0.910516	0.910516
Lactococcus	Lactococcus piscium	Direct Abx	0.117724	0.500633	0.23515	0.814336	0.814336	0.910516
Lactococcus	Lactococcus piscium	Pregnancy Abx	0.332152	0.209545	1.58511	0.114545	0.114545	0.564888
Bifidobacterium	Bifidobacterium longum	2'-FL	1.85388	2.54479	0.7285	0.467173	0.467173	0.797048
Bifidobacterium	Bifidobacterium longum	DFL	-0.897809	1.69985	-0.528171	0.597975	0.597975	0.797048
Bifidobacterium	Bifidobacterium longum	LNFPI	1.06571	1.8225	0.584753	0.559383	0.559383	0.797048
Bifidobacterium	Bifidobacterium longum	LNFPII	0.933081	1.6878	0.552838	0.581001	0.581001	0.797048
Bifidobacterium	Bifidobacterium longum	LNFPIII	1.24942	1.01422	1.2319	0.219453	0.219453	0.603496
Bifidobacterium	Bifidobacterium longum	LNFPV	-0.729695	1.68922	-0.431973	0.666234	0.666234	0.797048
Bifidobacterium	Bifidobacterium longum	LNDFHI	-0.252213	1.36907	-0.184222	0.854029	0.854029	0.854029
Bifidobacterium	Bifidobacterium longum	LNH	1.65096	1.13516	1.45438	0.147432	0.147432	0.554349
Bifidobacterium	Bifidobacterium longum	LNnH	0.400653	1.13553	0.352835	0.724589	0.724589	0.797048
Bifidobacterium	Bifidobacterium longum	LN(n)T	0.584572	1.45601	0.401488	0.688496	0.688496	0.797048
Bifidobacterium	Bifidobacterium longum	3'-SL	1.56559	1.0865	1.44095	0.151186	0.151186	0.554349
Bifidobacterium	Bifidobacterium longum	6'-SL	-2.4096	0.949951	-2.53655	0.0119703	0.0119703	0.0877822
Bifidobacterium	Bifidobacterium longum	LSTa	-2.2386	1.20847	-1.85243	0.0654596	0.0654596	0.360028
Bifidobacterium	Bifidobacterium longum	LSTb	1.10626	1.73323	0.638262	0.524044	0.524044	0.797048
Bifidobacterium	Bifidobacterium longum	LSTc	0.816389	1.08494	0.752473	0.452665	0.452665	0.797048
Bifidobacterium	Bifidobacterium longum	Project batch	17.0926	3.79109	4.50863	1.11864e-05	1.11864e-05	0.0002461
Bifidobacterium	Bifidobacterium longum	C-section	-3.74283	2.7677	-1.35233	0.177822	0.177822	0.558868
Bifidobacterium	Bifidobacterium longum	Age at fecal sample	0.21526	0.808559	0.266227	0.790343	0.790343	0.827978
Bifidobacterium	Bifidobacterium longum	Siblings	5.1141	1.70538	2.99881	0.00305985	0.00305985	0.0336584
Bifidobacterium	Bifidobacterium longum	Readcount (depth)	-6.27621e-06	9.4293e-06	-0.665608	0.506441	0.506441	0.797048
Bifidobacterium	Bifidobacterium longum	Direct Abx	2.80829	5.91749	0.474575	0.635616	0.635616	0.797048
Bifidobacterium	Bifidobacterium longum	Pregnancy Abx	2.61477	2.47682	1.0557	0.2924	0.2924	0.714756
Staphylococcus	Staphylococcus aureus	2'-FL	-0.21076	0.578562	-0.364282	0.716038	0.716038	0.924407
Staphylococcus	Staphylococcus aureus	DFL	-0.201435	0.386463	-0.521226	0.602795	0.602795	0.924407
Staphylococcus	Staphylococcus aureus	LNFPI	-0.0146829	0.414348	-0.0354362	0.971768	0.971768	0.989319
Staphylococcus	Staphylococcus aureus	LNFPII	0.448974	0.383725	1.17004	0.243397	0.243397	0.669343
Staphylococcus	Staphylococcus aureus	LNFPIII	-0.226991	0.230585	-0.984414	0.32612	0.32612	0.717463
Staphylococcus	Staphylococcus aureus	LNFPV	-0.452411	0.384046	-1.17801	0.240213	0.240213	0.669343
Staphylococcus	Staphylococcus aureus	LNDFHI	0.538681	0.311261	1.73064	0.0850817	0.0850817	0.441741
Staphylococcus	Staphylococcus aureus	LNH	0.509775	0.258081	1.97525	0.0496358	0.0496358	0.363996
Staphylococcus	Staphylococcus aureus	LNnH	-0.414585	0.258164	-1.6059	0.109898	0.109898	0.441741
Staphylococcus	Staphylococcus aureus	LN(n)T	-0.00443694	0.331027	-0.0134036	0.989319	0.989319	0.989319
Staphylococcus	Staphylococcus aureus	3'-SL	0.385231	0.247017	1.55953	0.120475	0.120475	0.441741
Staphylococcus	Staphylococcus aureus	6'-SL	-0.668853	0.215973	-3.09693	0.00224063	0.00224063	0.0492939
Staphylococcus	Staphylococcus aureus	LSTa	0.159099	0.274747	0.579075	0.5632	0.5632	0.924407
Staphylococcus	Staphylococcus aureus	LSTb	-0.30931	0.394054	-0.784944	0.433429	0.433429	0.866858
Staphylococcus	Staphylococcus aureus	LSTc	0.0127351	0.246663	0.0516294	0.958876	0.958876	0.989319
Staphylococcus	Staphylococcus aureus	Project batch	-0.919588	0.861912	-1.06692	0.287315	0.287315	0.702326
Staphylococcus	Staphylococcus aureus	C-section	0.228608	0.629242	0.363307	0.716765	0.716765	0.924407
Staphylococcus	Staphylococcus aureus	Age at fecal sample	-0.433096	0.183827	-2.35599	0.0194555	0.0194555	0.214011
Staphylococcus	Staphylococcus aureus	Siblings	0.126265	0.387721	0.325661	0.745027	0.745027	0.924407
Staphylococcus	Staphylococcus aureus	Readcount (depth)	-7.89756e-07	2.14377e-06	-0.368396	0.712973	0.712973	0.924407
Staphylococcus	Staphylococcus aureus	Direct Abx	-0.303781	1.34535	-0.225801	0.821591	0.821591	0.951315
Staphylococcus	Staphylococcus aureus	Pregnancy Abx	0.174977	0.56311	0.310732	0.756333	0.756333	0.924407
Bacteroides	Bacteroides thetaiotaomicron	2'-FL	0.470994	0.567367	0.83014	0.407464	0.407464	0.823904
Bacteroides	Bacteroides thetaiotaomicron	DFL	-0.67596	0.378985	-1.7836	0.0760275	0.0760275	0.823904
Bacteroides	Bacteroides thetaiotaomicron	LNFPI	-0.60552	0.406331	-1.49021	0.137768	0.137768	0.823904
Bacteroides	Bacteroides thetaiotaomicron	LNFPII	-0.312122	0.3763	-0.829452	0.407853	0.407853	0.823904
Bacteroides	Bacteroides thetaiotaomicron	LNFPIII	0.228345	0.226123	1.00983	0.313816	0.313816	0.823904
Bacteroides	Bacteroides thetaiotaomicron	LNFPV	-0.307539	0.376615	-0.816588	0.41515	0.41515	0.823904
Bacteroides	Bacteroides thetaiotaomicron	LNDFHI	0.045591	0.305238	0.149362	0.881421	0.881421	0.953068
Bacteroides	Bacteroides thetaiotaomicron	LNH	-0.352006	0.253087	-1.39085	0.16584	0.16584	0.823904
Bacteroides	Bacteroides thetaiotaomicron	LNnH	-0.0867424	0.253169	-0.342627	0.732244	0.732244	0.894965
Bacteroides	Bacteroides thetaiotaomicron	LN(n)T	0.318812	0.324622	0.982103	0.327254	0.327254	0.823904
Bacteroides	Bacteroides thetaiotaomicron	3'-SL	0.00488239	0.242237	0.0201554	0.98394	0.98394	0.98394
Bacteroides	Bacteroides thetaiotaomicron	6'-SL	0.201064	0.211794	0.94934	0.343611	0.343611	0.823904
Bacteroides	Bacteroides thetaiotaomicron	LSTa	-0.117432	0.269431	-0.435851	0.663422	0.663422	0.894965
Bacteroides	Bacteroides thetaiotaomicron	LSTb	0.071847	0.386429	0.185925	0.852695	0.852695	0.953068
Bacteroides	Bacteroides thetaiotaomicron	LSTc	0.142181	0.241891	0.587789	0.557347	0.557347	0.89005
Bacteroides	Bacteroides thetaiotaomicron	Project batch	-0.0959372	0.845234	-0.113504	0.909747	0.909747	0.953068
Bacteroides	Bacteroides thetaiotaomicron	C-section	-0.233366	0.617066	-0.378187	0.705699	0.705699	0.894965
Bacteroides	Bacteroides thetaiotaomicron	Age at fecal sample	0.142989	0.18027	0.793192	0.42862	0.42862	0.823904
Bacteroides	Bacteroides thetaiotaomicron	Siblings	0.500279	0.380218	1.31577	0.189781	0.189781	0.823904
Bacteroides	Bacteroides thetaiotaomicron	Readcount (depth)	9.29297e-07	2.10229e-06	0.442041	0.658944	0.658944	0.894965
Bacteroides	Bacteroides thetaiotaomicron	Direct Abx	-0.999944	1.31932	-0.757924	0.449402	0.449402	0.823904
Bacteroides	Bacteroides thetaiotaomicron	Pregnancy Abx	0.317157	0.552214	0.574336	0.566395	0.566395	0.89005
Bacteroides	Bacteroides dorei	2'-FL	-0.855952	0.971937	-0.880666	0.379572	0.379572	0.514654
Bacteroides	Bacteroides dorei	DFL	0.461396	0.649227	0.710686	0.47812	0.47812	0.553612
Bacteroides	Bacteroides dorei	LNFPI	0.588477	0.696072	0.845426	0.398899	0.398899	0.514654
Bacteroides	Bacteroides dorei	LNFPII	-0.119255	0.644626	-0.184999	0.85342	0.85342	0.858468
Bacteroides	Bacteroides dorei	LNFPIII	1.04164	0.387363	2.68905	0.0077797	0.0077797	0.171153
Bacteroides	Bacteroides dorei	LNFPV	-0.861563	0.645167	-1.33541	0.183283	0.183283	0.349029
Bacteroides	Bacteroides dorei	LNDFHI	-1.05251	0.522894	-2.01286	0.0454905	0.0454905	0.215388
Bacteroides	Bacteroides dorei	LNH	0.692488	0.433555	1.59723	0.111817	0.111817	0.27333
Bacteroides	Bacteroides dorei	LNnH	-0.349659	0.433695	-0.806233	0.421081	0.421081	0.514654
Bacteroides	Bacteroides dorei	LN(n)T	0.193932	0.556099	0.348736	0.72766	0.72766	0.800426
Bacteroides	Bacteroides dorei	3'-SL	-0.0740961	0.414968	-0.178559	0.858468	0.858468	0.858468
Bacteroides	Bacteroides dorei	6'-SL	0.689769	0.362817	1.90115	0.0587422	0.0587422	0.215388
Bacteroides	Bacteroides dorei	LSTa	-1.11407	0.461553	-2.41374	0.0167048	0.0167048	0.183752
Bacteroides	Bacteroides dorei	LSTb	0.695651	0.661978	1.05087	0.294607	0.294607	0.462954
Bacteroides	Bacteroides dorei	LSTc	-0.549901	0.414375	-1.32706	0.186024	0.186024	0.349029
Bacteroides	Bacteroides dorei	Project batch	2.46571	1.44794	1.70291	0.0901624	0.0901624	0.247947
Bacteroides	Bacteroides dorei	C-section	-2.08243	1.05708	-1.96999	0.0502408	0.0502408	0.215388
Bacteroides	Bacteroides dorei	Age at fecal sample	0.634947	0.308815	2.05608	0.0410937	0.0410937	0.215388
Bacteroides	Bacteroides dorei	Siblings	1.15128	0.651339	1.76756	0.0786825	0.0786825	0.247288
Bacteroides	Bacteroides dorei	Readcount (depth)	3.84789e-06	3.60136e-06	1.06846	0.286622	0.286622	0.462954
Bacteroides	Bacteroides dorei	Direct Abx	-2.12095	2.26008	-0.93844	0.349167	0.349167	0.512112
Bacteroides	Bacteroides dorei	Pregnancy Abx	-1.243	0.94598	-1.31398	0.19038	0.19038	0.349029
Bacteroides	Bacteroides fragilis	2'-FL	-1.84934	0.932354	-1.98352	0.0486983	0.0486983	0.296515
Bacteroides	Bacteroides fragilis	DFL	0.965926	0.622787	1.55097	0.122513	0.122513	0.449213
Bacteroides	Bacteroides fragilis	LNFPI	1.29482	0.667724	1.93915	0.0539118	0.0539118	0.296515
Bacteroides	Bacteroides fragilis	LNFPII	-0.080335	0.618373	-0.129913	0.896767	0.896767	0.896767
Bacteroides	Bacteroides fragilis	LNFPIII	0.458675	0.371588	1.23436	0.218538	0.218538	0.600979
Bacteroides	Bacteroides fragilis	LNFPV	0.355899	0.618892	0.575059	0.565907	0.565907	0.732351
Bacteroides	Bacteroides fragilis	LNDFHI	-0.825274	0.501598	-1.64529	0.101505	0.101505	0.446622
Bacteroides	Bacteroides fragilis	LNH	-0.893591	0.415898	-2.14858	0.0328879	0.0328879	0.296515
Bacteroides	Bacteroides fragilis	LNnH	0.918024	0.416032	2.20662	0.0284961	0.0284961	0.296515
Bacteroides	Bacteroides fragilis	LN(n)T	-0.0800782	0.533451	-0.150113	0.880829	0.880829	0.896767
Bacteroides	Bacteroides fragilis	3'-SL	-0.276728	0.398068	-0.695177	0.487764	0.487764	0.732351
Bacteroides	Bacteroides fragilis	6'-SL	0.259274	0.348041	0.744951	0.457189	0.457189	0.732351
Bacteroides	Bacteroides fragilis	LSTa	0.328045	0.442756	0.740916	0.459627	0.459627	0.732351
Bacteroides	Bacteroides fragilis	LSTb	-0.434792	0.635019	-0.684692	0.494343	0.494343	0.732351
Bacteroides	Bacteroides fragilis	LSTc	0.171298	0.397499	0.43094	0.666983	0.666983	0.772297
Bacteroides	Bacteroides fragilis	Project batch	0.858579	1.38897	0.618139	0.537198	0.537198	0.732351
Bacteroides	Bacteroides fragilis	C-section	-0.519074	1.01403	-0.511894	0.609298	0.609298	0.744698
Bacteroides	Bacteroides fragilis	Age at fecal sample	0.183049	0.296238	0.61791	0.537348	0.537348	0.732351
Bacteroides	Bacteroides fragilis	Siblings	-0.776235	0.624813	-1.24235	0.215585	0.215585	0.600979
Bacteroides	Bacteroides fragilis	Readcount (depth)	-2.21911e-06	3.45469e-06	-0.642348	0.521394	0.521394	0.732351
Bacteroides	Bacteroides fragilis	Direct Abx	-1.61488	2.16804	-0.744858	0.457245	0.457245	0.732351
Bacteroides	Bacteroides fragilis	Pregnancy Abx	-0.156476	0.907454	-0.172434	0.863274	0.863274	0.896767
Bacteroides	Bacteroides uniformis	2'-FL	-0.501003	0.674888	-0.74235	0.45876	0.45876	0.917519
Bacteroides	Bacteroides uniformis	DFL	-0.0550912	0.450806	-0.122206	0.902861	0.902861	0.994869
Bacteroides	Bacteroides uniformis	LNFPI	0.00311191	0.483334	0.00643843	0.994869	0.994869	0.994869
Bacteroides	Bacteroides uniformis	LNFPII	-0.600231	0.447612	-1.34096	0.181477	0.181477	0.917519
Bacteroides	Bacteroides uniformis	LNFPIII	0.367032	0.268975	1.36456	0.173949	0.173949	0.917519
Bacteroides	Bacteroides uniformis	LNFPV	-0.0301953	0.447987	-0.0674023	0.94633	0.94633	0.994869
Bacteroides	Bacteroides uniformis	LNDFHI	-0.183956	0.363084	-0.506648	0.612969	0.612969	0.963236
Bacteroides	Bacteroides uniformis	LNH	-0.132911	0.301049	-0.441494	0.65934	0.65934	0.967032
Bacteroides	Bacteroides uniformis	LNnH	0.190266	0.301146	0.631805	0.528247	0.528247	0.963236
Bacteroides	Bacteroides uniformis	LN(n)T	-0.211659	0.38614	-0.548141	0.584216	0.584216	0.963236
Bacteroides	Bacteroides uniformis	3'-SL	-0.322235	0.288143	-1.11832	0.264794	0.264794	0.917519
Bacteroides	Bacteroides uniformis	6'-SL	0.440869	0.251931	1.74996	0.0816817	0.0816817	0.917519
Bacteroides	Bacteroides uniformis	LSTa	-0.00620535	0.32049	-0.0193621	0.984572	0.984572	0.994869
Bacteroides	Bacteroides uniformis	LSTb	0.449671	0.45966	0.978267	0.329142	0.329142	0.917519
Bacteroides	Bacteroides uniformis	LSTc	0.0485696	0.287731	0.168802	0.866125	0.866125	0.994869
Bacteroides	Bacteroides uniformis	Project batch	0.936446	1.00541	0.931404	0.352785	0.352785	0.917519
Bacteroides	Bacteroides uniformis	C-section	-0.714645	0.734006	-0.973623	0.331438	0.331438	0.917519
Bacteroides	Bacteroides uniformis	Age at fecal sample	0.0345625	0.214433	0.161181	0.872116	0.872116	0.994869
Bacteroides	Bacteroides uniformis	Siblings	0.035901	0.452273	0.0793789	0.936812	0.936812	0.994869
Bacteroides	Bacteroides uniformis	Readcount (depth)	2.7279e-06	2.50069e-06	1.09086	0.276667	0.276667	0.917519
Bacteroides	Bacteroides uniformis	Direct Abx	-1.27789	1.56934	-0.814287	0.416464	0.416464	0.917519
Bacteroides	Bacteroides uniformis	Pregnancy Abx	-0.51946	0.656864	-0.790818	0.430001	0.430001	0.917519
Sutterella	Sutterella wadsworthensis	2'-FL	-0.211678	0.505411	-0.418824	0.675801	0.675801	0.891797
Sutterella	Sutterella wadsworthensis	DFL	-0.138304	0.337601	-0.409667	0.682495	0.682495	0.891797
Sutterella	Sutterella wadsworthensis	LNFPI	-0.0493016	0.36196	-0.136207	0.891797	0.891797	0.891797
Sutterella	Sutterella wadsworthensis	LNFPII	-0.0675542	0.335208	-0.201529	0.840493	0.840493	0.891797
Sutterella	Sutterella wadsworthensis	LNFPIII	0.252226	0.20143	1.25218	0.211991	0.211991	0.772476
Sutterella	Sutterella wadsworthensis	LNFPV	-0.0601951	0.335489	-0.179425	0.857788	0.857788	0.891797
Sutterella	Sutterella wadsworthensis	LNDFHI	0.0989322	0.271907	0.363846	0.716363	0.716363	0.891797
Sutterella	Sutterella wadsworthensis	LNH	0.262449	0.22545	1.16411	0.245788	0.245788	0.772476
Sutterella	Sutterella wadsworthensis	LNnH	-0.114206	0.225523	-0.506406	0.613138	0.613138	0.891797
Sutterella	Sutterella wadsworthensis	LN(n)T	-0.513129	0.289173	-1.77447	0.0775301	0.0775301	0.554952
Sutterella	Sutterella wadsworthensis	3'-SL	-0.135852	0.215785	-0.629569	0.529706	0.529706	0.891797
Sutterella	Sutterella wadsworthensis	6'-SL	-0.108083	0.188666	-0.572879	0.56738	0.56738	0.891797
Sutterella	Sutterella wadsworthensis	LSTa	-0.154393	0.240009	-0.643281	0.52079	0.52079	0.891797
Sutterella	Sutterella wadsworthensis	LSTb	0.606975	0.344231	1.76328	0.0794042	0.0794042	0.554952
Sutterella	Sutterella wadsworthensis	LSTc	0.134182	0.215477	0.62272	0.534188	0.534188	0.891797
Sutterella	Sutterella wadsworthensis	Project batch	1.24101	0.752936	1.64823	0.1009	0.1009	0.554952
Sutterella	Sutterella wadsworthensis	C-section	-0.0879933	0.549683	-0.16008	0.872982	0.872982	0.891797
Sutterella	Sutterella wadsworthensis	Age at fecal sample	0.233042	0.160585	1.45121	0.148313	0.148313	0.652578
Sutterella	Sutterella wadsworthensis	Siblings	0.572141	0.338699	1.68923	0.092757	0.092757	0.554952
Sutterella	Sutterella wadsworthensis	Readcount (depth)	3.34657e-07	1.87272e-06	0.178701	0.858356	0.858356	0.891797
Sutterella	Sutterella wadsworthensis	Direct Abx	-0.549573	1.17525	-0.467622	0.640572	0.640572	0.891797
Sutterella	Sutterella wadsworthensis	Pregnancy Abx	0.304617	0.491913	0.619249	0.536468	0.536468	0.891797
Streptococcus	Streptococcus salivarius	2'-FL	0.216711	0.666604	0.325098	0.745452	0.745452	0.863155
Streptococcus	Streptococcus salivarius	DFL	-0.648493	0.445273	-1.4564	0.146875	0.146875	0.445657
Streptococcus	Streptococcus salivarius	LNFPI	-0.0149944	0.477401	-0.0314083	0.974976	0.974976	0.974976
Streptococcus	Streptococcus salivarius	LNFPII	0.647482	0.442117	1.4645	0.144651	0.144651	0.445657
Streptococcus	Streptococcus salivarius	LNFPIII	-0.22068	0.265673	-0.830642	0.407181	0.407181	0.750315
Streptococcus	Streptococcus salivarius	LNFPV	-0.287508	0.442488	-0.649753	0.516609	0.516609	0.772533
Streptococcus	Streptococcus salivarius	LNDFHI	0.645602	0.358627	1.80021	0.0733581	0.0733581	0.40347
Streptococcus	Streptococcus salivarius	LNH	0.149019	0.297354	0.501152	0.616824	0.616824	0.798242
Streptococcus	Streptococcus salivarius	LNnH	-0.172846	0.29745	-0.581093	0.561842	0.561842	0.772533
Streptococcus	Streptococcus salivarius	LN(n)T	-0.0145615	0.381401	-0.0381791	0.969584	0.969584	0.974976
Streptococcus	Streptococcus salivarius	3'-SL	0.482214	0.284606	1.69432	0.0917845	0.0917845	0.403852
Streptococcus	Streptococcus salivarius	6'-SL	-0.515441	0.248838	-2.07139	0.0396252	0.0396252	0.40347
Streptococcus	Streptococcus salivarius	LSTa	0.352629	0.316556	1.11395	0.266656	0.266656	0.651826
Streptococcus	Streptococcus salivarius	LSTb	-0.0870166	0.454018	-0.191659	0.848207	0.848207	0.933028
Streptococcus	Streptococcus salivarius	LSTc	-0.172163	0.284199	-0.605782	0.545357	0.545357	0.772533
Streptococcus	Streptococcus salivarius	Project batch	-0.604786	0.993072	-0.609005	0.543223	0.543223	0.772533
Streptococcus	Streptococcus salivarius	C-section	1.38571	0.724996	1.91133	0.0574134	0.0574134	0.40347
Streptococcus	Streptococcus salivarius	Age at fecal sample	-0.439565	0.211801	-2.07537	0.0392512	0.0392512	0.40347
Streptococcus	Streptococcus salivarius	Siblings	-0.17113	0.446722	-0.38308	0.702074	0.702074	0.85809
Streptococcus	Streptococcus salivarius	Readcount (depth)	-2.04258e-06	2.46999e-06	-0.826956	0.409263	0.409263	0.750315
Streptococcus	Streptococcus salivarius	Direct Abx	-1.32018	1.55008	-0.851689	0.395421	0.395421	0.750315
Streptococcus	Streptococcus salivarius	Pregnancy Abx	0.91056	0.648801	1.40345	0.162057	0.162057	0.445657
Lactobacillus	Lactobacillus casei	2'-FL	0.666658	0.508429	1.31121	0.191313	0.191313	0.99366
Lactobacillus	Lactobacillus casei	DFL	-0.27117	0.339617	-0.79846	0.425565	0.425565	0.99366
Lactobacillus	Lactobacillus casei	LNFPI	-0.160129	0.364122	-0.439769	0.660586	0.660586	0.99366
Lactobacillus	Lactobacillus casei	LNFPII	-0.0797387	0.33721	-0.236466	0.813317	0.813317	0.99366
Lactobacillus	Lactobacillus casei	LNFPIII	0.151047	0.202633	0.745419	0.456907	0.456907	0.99366
Lactobacillus	Lactobacillus casei	LNFPV	0.379777	0.337493	1.12529	0.261836	0.261836	0.99366
Lactobacillus	Lactobacillus casei	LNDFHI	0.157964	0.27353	0.5775	0.564261	0.564261	0.99366
Lactobacillus	Lactobacillus casei	LNH	0.354504	0.226796	1.5631	0.119635	0.119635	0.877324
Lactobacillus	Lactobacillus casei	LNnH	-0.0707187	0.22687	-0.311715	0.755587	0.755587	0.99366
Lactobacillus	Lactobacillus casei	LN(n)T	-0.0310582	0.2909	-0.106766	0.915083	0.915083	0.99366
Lactobacillus	Lactobacillus casei	3'-SL	0.0350769	0.217074	0.16159	0.871794	0.871794	0.99366
Lactobacillus	Lactobacillus casei	6'-SL	0.0491739	0.189793	0.259093	0.795834	0.795834	0.99366
Lactobacillus	Lactobacillus casei	LSTa	0.0587794	0.241442	0.243451	0.80791	0.80791	0.99366
Lactobacillus	Lactobacillus casei	LSTb	0.282982	0.346287	0.81719	0.414807	0.414807	0.99366
Lactobacillus	Lactobacillus casei	LSTc	-0.459442	0.216763	-2.11956	0.0352955	0.0352955	0.776501
Lactobacillus	Lactobacillus casei	Project batch	-0.237496	0.757432	-0.313554	0.754191	0.754191	0.99366
Lactobacillus	Lactobacillus casei	C-section	0.999727	0.552966	1.80794	0.0721417	0.0721417	0.793559
Lactobacillus	Lactobacillus casei	Age at fecal sample	-0.0012852	0.161544	-0.00795575	0.99366	0.99366	0.99366
Lactobacillus	Lactobacillus casei	Siblings	-0.0189349	0.340722	-0.0555728	0.955738	0.955738	0.99366
Lactobacillus	Lactobacillus casei	Readcount (depth)	-1.71637e-07	1.8839e-06	-0.091107	0.9275	0.9275	0.99366
Lactobacillus	Lactobacillus casei	Direct Abx	0.495977	1.18227	0.419513	0.675299	0.675299	0.99366
Lactobacillus	Lactobacillus casei	Pregnancy Abx	0.333947	0.494851	0.674844	0.500566	0.500566	0.99366
[Ruminococcus] gnavus group	[Ruminococcus] gnavus	2'-FL	-0.239025	0.443363	-0.539117	0.590415	0.590415	0.851328
[Ruminococcus] gnavus group	[Ruminococcus] gnavus	DFL	0.0815458	0.296154	0.275349	0.783337	0.783337	0.851328
[Ruminococcus] gnavus group	[Ruminococcus] gnavus	LNFPI	0.0193344	0.317523	0.0608912	0.951508	0.951508	0.951508
[Ruminococcus] gnavus group	[Ruminococcus] gnavus	LNFPII	0.113585	0.294056	0.38627	0.699713	0.699713	0.851328
[Ruminococcus] gnavus group	[Ruminococcus] gnavus	LNFPIII	-0.0502255	0.176701	-0.284239	0.776526	0.776526	0.851328
[Ruminococcus] gnavus group	[Ruminococcus] gnavus	LNFPV	-0.310685	0.294302	-1.05567	0.292414	0.292414	0.851328
[Ruminococcus] gnavus group	[Ruminococcus] gnavus	LNDFHI	0.0566143	0.238526	0.237351	0.812631	0.812631	0.851328
[Ruminococcus] gnavus group	[Ruminococcus] gnavus	LNH	-0.184209	0.197772	-0.931418	0.352777	0.352777	0.851328
[Ruminococcus] gnavus group	[Ruminococcus] gnavus	LNnH	-0.197929	0.197836	-1.00047	0.31831	0.31831	0.851328
[Ruminococcus] gnavus group	[Ruminococcus] gnavus	LN(n)T	0.165087	0.253672	0.650788	0.515942	0.515942	0.851328
[Ruminococcus] gnavus group	[Ruminococcus] gnavus	3'-SL	0.159141	0.189294	0.840711	0.401529	0.401529	0.851328
[Ruminococcus] gnavus group	[Ruminococcus] gnavus	6'-SL	0.109391	0.165504	0.660957	0.509412	0.509412	0.851328
[Ruminococcus] gnavus group	[Ruminococcus] gnavus	LSTa	-0.131272	0.210544	-0.62349	0.533684	0.533684	0.851328
[Ruminococcus] gnavus group	[Ruminococcus] gnavus	LSTb	-0.208337	0.301971	-0.689923	0.491054	0.491054	0.851328
[Ruminococcus] gnavus group	[Ruminococcus] gnavus	LSTc	0.169194	0.189023	0.895097	0.371828	0.371828	0.851328
[Ruminococcus] gnavus group	[Ruminococcus] gnavus	Project batch	-0.472993	0.6605	-0.716113	0.474769	0.474769	0.851328
[Ruminococcus] gnavus group	[Ruminococcus] gnavus	C-section	-0.216513	0.4822	-0.44901	0.653918	0.653918	0.851328
[Ruminococcus] gnavus group	[Ruminococcus] gnavus	Age at fecal sample	-0.0377181	0.14087	-0.26775	0.789172	0.789172	0.851328
[Ruminococcus] gnavus group	[Ruminococcus] gnavus	Siblings	0.165463	0.297118	0.556894	0.578232	0.578232	0.851328
[Ruminococcus] gnavus group	[Ruminococcus] gnavus	Readcount (depth)	-2.19357e-06	1.64281e-06	-1.33525	0.183334	0.183334	0.851328
[Ruminococcus] gnavus group	[Ruminococcus] gnavus	Direct Abx	-0.478559	1.03097	-0.464184	0.643028	0.643028	0.851328
[Ruminococcus] gnavus group	[Ruminococcus] gnavus	Pregnancy Abx	-0.284364	0.431522	-0.658978	0.510679	0.510679	0.851328
Bifidobacterium	Bifidobacterium adolescentis	2'-FL	-0.216722	0.537567	-0.403154	0.687272	0.687272	0.84
Bifidobacterium	Bifidobacterium adolescentis	DFL	-0.200475	0.359079	-0.558302	0.577272	0.577272	0.838998
Bifidobacterium	Bifidobacterium adolescentis	LNFPI	0.408446	0.384989	1.06093	0.290021	0.290021	0.580042
Bifidobacterium	Bifidobacterium adolescentis	LNFPII	0.5245	0.356535	1.4711	0.142858	0.142858	0.417071
Bifidobacterium	Bifidobacterium adolescentis	LNFPIII	0.109401	0.214246	0.510633	0.61018	0.61018	0.838998
Bifidobacterium	Bifidobacterium adolescentis	LNFPV	-0.796867	0.356834	-2.23316	0.0266635	0.0266635	0.195532
Bifidobacterium	Bifidobacterium adolescentis	LNDFHI	-0.16252	0.289206	-0.561951	0.574788	0.574788	0.838998
Bifidobacterium	Bifidobacterium adolescentis	LNH	0.453359	0.239794	1.89062	0.0601432	0.0601432	0.26463
Bifidobacterium	Bifidobacterium adolescentis	LNnH	-0.594854	0.239871	-2.47989	0.0139812	0.0139812	0.174546
Bifidobacterium	Bifidobacterium adolescentis	LN(n)T	-0.454086	0.307571	-1.47636	0.141443	0.141443	0.417071
Bifidobacterium	Bifidobacterium adolescentis	3'-SL	-0.172533	0.229514	-0.751734	0.453108	0.453108	0.830698
Bifidobacterium	Bifidobacterium adolescentis	6'-SL	0.0197079	0.20067	0.0982106	0.921865	0.921865	0.921865
Bifidobacterium	Bifidobacterium adolescentis	LSTa	-0.108789	0.255279	-0.426157	0.670459	0.670459	0.84
Bifidobacterium	Bifidobacterium adolescentis	LSTb	0.0992322	0.366132	0.271029	0.786653	0.786653	0.865318
Bifidobacterium	Bifidobacterium adolescentis	LSTc	-0.0731576	0.229186	-0.319207	0.749908	0.749908	0.865318
Bifidobacterium	Bifidobacterium adolescentis	Project batch	1.54993	0.800839	1.93539	0.0543745	0.0543745	0.26463
Bifidobacterium	Bifidobacterium adolescentis	C-section	-1.42246	0.584655	-2.43298	0.0158678	0.0158678	0.174546
Bifidobacterium	Bifidobacterium adolescentis	Age at fecal sample	0.112174	0.170802	0.656752	0.512107	0.512107	0.838998
Bifidobacterium	Bifidobacterium adolescentis	Siblings	0.40144	0.360248	1.11435	0.266489	0.266489	0.580042
Bifidobacterium	Bifidobacterium adolescentis	Readcount (depth)	-2.07166e-07	1.99187e-06	-0.104006	0.91727	0.91727	0.921865
Bifidobacterium	Bifidobacterium adolescentis	Direct Abx	-1.69162	1.25002	-1.35327	0.177519	0.177519	0.433935
Bifidobacterium	Bifidobacterium adolescentis	Pregnancy Abx	-0.753038	0.52321	-1.43927	0.151662	0.151662	0.417071
Bacteroides	Bacteroides ovatus	2'-FL	-0.504291	0.722841	-0.697651	0.486218	0.486218	0.983002
Bacteroides	Bacteroides ovatus	DFL	0.0185952	0.482838	0.0385124	0.969318	0.969318	0.986377
Bacteroides	Bacteroides ovatus	LNFPI	-0.00885045	0.517677	-0.0170965	0.986377	0.986377	0.986377
Bacteroides	Bacteroides ovatus	LNFPII	-0.424393	0.479416	-0.885229	0.377112	0.377112	0.92183
Bacteroides	Bacteroides ovatus	LNFPIII	0.313778	0.288087	1.08918	0.277406	0.277406	0.92183
Bacteroides	Bacteroides ovatus	LNFPV	-0.00951062	0.479818	-0.0198213	0.984206	0.984206	0.986377
Bacteroides	Bacteroides ovatus	LNDFHI	-0.347759	0.388882	-0.894253	0.372278	0.372278	0.92183
Bacteroides	Bacteroides ovatus	LNH	0.0789672	0.32244	0.244905	0.806785	0.806785	0.98607
Bacteroides	Bacteroides ovatus	LNnH	0.377697	0.322544	1.17099	0.243016	0.243016	0.92183
Bacteroides	Bacteroides ovatus	LN(n)T	-0.143931	0.413577	-0.348014	0.728201	0.728201	0.983002
Bacteroides	Bacteroides ovatus	3'-SL	-0.139876	0.308617	-0.453237	0.650877	0.650877	0.983002
Bacteroides	Bacteroides ovatus	6'-SL	-0.165073	0.269831	-0.611764	0.541399	0.541399	0.983002
Bacteroides	Bacteroides ovatus	LSTa	-0.139713	0.343262	-0.407015	0.684439	0.684439	0.983002
Bacteroides	Bacteroides ovatus	LSTb	0.598067	0.492321	1.21479	0.2259	0.2259	0.92183
Bacteroides	Bacteroides ovatus	LSTc	0.157384	0.308175	0.510696	0.610136	0.610136	0.983002
Bacteroides	Bacteroides ovatus	Project batch	1.19841	1.07685	1.11288	0.267114	0.267114	0.92183
Bacteroides	Bacteroides ovatus	C-section	-0.768244	0.786159	-0.977212	0.329663	0.329663	0.92183
Bacteroides	Bacteroides ovatus	Age at fecal sample	0.557637	0.229669	2.428	0.0160809	0.0160809	0.353779
Bacteroides	Bacteroides ovatus	Siblings	0.0675297	0.484409	0.139406	0.889271	0.889271	0.986377
Bacteroides	Bacteroides ovatus	Readcount (depth)	-1.39107e-06	2.67837e-06	-0.519372	0.604084	0.604084	0.983002
Bacteroides	Bacteroides ovatus	Direct Abx	0.515082	1.68085	0.306442	0.759592	0.759592	0.983002
Bacteroides	Bacteroides ovatus	Pregnancy Abx	-1.20981	0.703536	-1.71961	0.0870742	0.0870742	0.92183
Veillonella	Veillonella sp	2'-FL	0.337252	0.538551	0.626221	0.531895	0.531895	0.911057
Veillonella	Veillonella sp	DFL	-0.281453	0.359737	-0.782386	0.434927	0.434927	0.911057
Veillonella	Veillonella sp	LNFPI	-0.184875	0.385694	-0.479332	0.632234	0.632234	0.911057
Veillonella	Veillonella sp	LNFPII	0.228465	0.357188	0.639622	0.523162	0.523162	0.911057
Veillonella	Veillonella sp	LNFPIII	-0.0816657	0.214638	-0.380481	0.703998	0.703998	0.911057
Veillonella	Veillonella sp	LNFPV	-0.331537	0.357487	-0.92741	0.354849	0.354849	0.911057
Veillonella	Veillonella sp	LNDFHI	0.186257	0.289736	0.642853	0.521067	0.521067	0.911057
Veillonella	Veillonella sp	LNH	-0.018564	0.240233	-0.0772748	0.938483	0.938483	0.938483
Veillonella	Veillonella sp	LNnH	-0.0931173	0.24031	-0.387488	0.698813	0.698813	0.911057
Veillonella	Veillonella sp	LN(n)T	0.269165	0.308134	0.87353	0.383438	0.383438	0.911057
Veillonella	Veillonella sp	3'-SL	0.0330414	0.229934	0.143699	0.885885	0.885885	0.938483
Veillonella	Veillonella sp	6'-SL	0.0354776	0.201037	0.176473	0.860104	0.860104	0.938483
Veillonella	Veillonella sp	LSTa	0.163659	0.255746	0.639927	0.522964	0.522964	0.911057
Veillonella	Veillonella sp	LSTb	-0.417185	0.366802	-1.13736	0.25677	0.25677	0.911057
Veillonella	Veillonella sp	LSTc	-0.0449377	0.229605	-0.195717	0.845033	0.845033	0.938483
Veillonella	Veillonella sp	Project batch	-0.534278	0.802305	-0.665928	0.506236	0.506236	0.911057
Veillonella	Veillonella sp	C-section	0.279659	0.585726	0.477457	0.633566	0.633566	0.911057
Veillonella	Veillonella sp	Age at fecal sample	-0.260561	0.171114	-1.52273	0.12943	0.12943	0.911057
Veillonella	Veillonella sp	Siblings	0.172076	0.360907	0.476788	0.634041	0.634041	0.911057
Veillonella	Veillonella sp	Readcount (depth)	-1.99158e-07	1.99551e-06	-0.0998028	0.920602	0.920602	0.938483
Veillonella	Veillonella sp	Direct Abx	-0.642737	1.25231	-0.513241	0.608358	0.608358	0.911057
Veillonella	Veillonella sp	Pregnancy Abx	0.596316	0.524168	1.13764	0.256651	0.256651	0.911057
Streptococcus	Streptococcus pneumoniae	2'-FL	0.0395129	0.466226	0.0847504	0.932546	0.932546	0.976613
Streptococcus	Streptococcus pneumoniae	DFL	-0.104039	0.311426	-0.334074	0.738679	0.738679	0.870896
Streptococcus	Streptococcus pneumoniae	LNFPI	-0.224584	0.333897	-0.672615	0.50198	0.50198	0.849505
Streptococcus	Streptococcus pneumoniae	LNFPII	0.692003	0.309219	2.2379	0.0263469	0.0263469	0.193211
Streptococcus	Streptococcus pneumoniae	LNFPIII	-0.00545422	0.185813	-0.0293532	0.976613	0.976613	0.976613
Streptococcus	Streptococcus pneumoniae	LNFPV	-0.844836	0.309478	-2.72987	0.00690999	0.00690999	0.151027
Streptococcus	Streptococcus pneumoniae	LNDFHI	0.189738	0.250826	0.756453	0.450281	0.450281	0.825515
Streptococcus	Streptococcus pneumoniae	LNH	0.162797	0.207971	0.782789	0.434691	0.434691	0.825515
Streptococcus	Streptococcus pneumoniae	LNnH	-0.211467	0.208038	-1.01649	0.310645	0.310645	0.825515
Streptococcus	Streptococcus pneumoniae	LN(n)T	0.096852	0.266754	0.363077	0.716937	0.716937	0.870896
Streptococcus	Streptococcus pneumoniae	3'-SL	-0.0978471	0.199055	-0.491558	0.623579	0.623579	0.870896
Streptococcus	Streptococcus pneumoniae	6'-SL	-0.3166	0.174039	-1.81914	0.0704089	0.0704089	0.387249
Streptococcus	Streptococcus pneumoniae	LSTa	0.0462958	0.221401	0.209104	0.834583	0.834583	0.918042
Streptococcus	Streptococcus pneumoniae	LSTb	-0.241782	0.317543	-0.761414	0.44732	0.44732	0.825515
Streptococcus	Streptococcus pneumoniae	LSTc	0.287055	0.19877	1.44416	0.150284	0.150284	0.55104
Streptococcus	Streptococcus pneumoniae	Project batch	-0.283975	0.69456	-0.408856	0.683089	0.683089	0.870896
Streptococcus	Streptococcus pneumoniae	C-section	-0.160366	0.507066	-0.316263	0.752138	0.752138	0.870896
Streptococcus	Streptococcus pneumoniae	Age at fecal sample	-0.11596	0.148135	-0.782804	0.434682	0.434682	0.825515
Streptococcus	Streptococcus pneumoniae	Siblings	0.776901	0.312439	2.48656	0.0137297	0.0137297	0.151027
Streptococcus	Streptococcus pneumoniae	Readcount (depth)	6.05424e-07	1.72753e-06	0.350457	0.72637	0.72637	0.870896
Streptococcus	Streptococcus pneumoniae	Direct Abx	1.19265	1.08413	1.10009	0.272635	0.272635	0.825515
Streptococcus	Streptococcus pneumoniae	Pregnancy Abx	0.693308	0.453775	1.52787	0.128149	0.128149	0.55104
Lactobacillus	Lactobacillus gasseri	2'-FL	-0.949823	0.599772	-1.58364	0.11488	0.11488	0.693337
Lactobacillus	Lactobacillus gasseri	DFL	-0.0751291	0.400631	-0.187527	0.851441	0.851441	0.933874
Lactobacillus	Lactobacillus gasseri	LNFPI	0.645842	0.429539	1.50357	0.134293	0.134293	0.693337
Lactobacillus	Lactobacillus gasseri	LNFPII	0.416765	0.397792	1.0477	0.296062	0.296062	0.693337
Lactobacillus	Lactobacillus gasseri	LNFPIII	-0.200583	0.239038	-0.839125	0.402416	0.402416	0.693337
Lactobacillus	Lactobacillus gasseri	LNFPV	0.0704143	0.398126	0.176865	0.859796	0.859796	0.933874
Lactobacillus	Lactobacillus gasseri	LNDFHI	0.422432	0.322672	1.30917	0.192003	0.192003	0.693337
Lactobacillus	Lactobacillus gasseri	LNH	-0.022227	0.267542	-0.0830784	0.933874	0.933874	0.933874
Lactobacillus	Lactobacillus gasseri	LNnH	0.0328995	0.267628	0.12293	0.902288	0.902288	0.933874
Lactobacillus	Lactobacillus gasseri	LN(n)T	-0.551155	0.343163	-1.6061	0.109853	0.109853	0.693337
Lactobacillus	Lactobacillus gasseri	3'-SL	0.400893	0.256072	1.56555	0.11906	0.11906	0.693337
Lactobacillus	Lactobacillus gasseri	6'-SL	-0.160282	0.223891	-0.715895	0.474904	0.474904	0.746278
Lactobacillus	Lactobacillus gasseri	LSTa	0.323024	0.284819	1.13414	0.258116	0.258116	0.693337
Lactobacillus	Lactobacillus gasseri	LSTb	-0.432112	0.4085	-1.0578	0.291441	0.291441	0.693337
Lactobacillus	Lactobacillus gasseri	LSTc	-0.136781	0.255706	-0.534914	0.593313	0.593313	0.824963
Lactobacillus	Lactobacillus gasseri	Project batch	0.150156	0.89351	0.168052	0.866715	0.866715	0.933874
Lactobacillus	Lactobacillus gasseri	C-section	0.590309	0.65231	0.904952	0.366596	0.366596	0.693337
Lactobacillus	Lactobacillus gasseri	Age at fecal sample	-0.0368919	0.190566	-0.193591	0.846696	0.846696	0.933874
Lactobacillus	Lactobacillus gasseri	Siblings	0.211132	0.401935	0.525289	0.599973	0.599973	0.824963
Lactobacillus	Lactobacillus gasseri	Readcount (depth)	1.83608e-06	2.22236e-06	0.826184	0.409699	0.409699	0.693337
Lactobacillus	Lactobacillus gasseri	Direct Abx	1.65285	1.39467	1.18511	0.2374	0.2374	0.693337
Lactobacillus	Lactobacillus gasseri	Pregnancy Abx	-0.527899	0.583754	-0.904317	0.366932	0.366932	0.693337
Haemophilus	Haemophilus parainfluenzae	2'-FL	-0.0900243	0.580363	-0.155117	0.876888	0.876888	0.999488
Haemophilus	Haemophilus parainfluenzae	DFL	-0.284253	0.387667	-0.733241	0.464283	0.464283	0.999488
Haemophilus	Haemophilus parainfluenzae	LNFPI	-0.333826	0.415639	-0.803163	0.422848	0.422848	0.999488
Haemophilus	Haemophilus parainfluenzae	LNFPII	0.130775	0.384919	0.339746	0.73441	0.73441	0.999488
Haemophilus	Haemophilus parainfluenzae	LNFPIII	0.120388	0.231303	0.52048	0.603313	0.603313	0.999488
Haemophilus	Haemophilus parainfluenzae	LNFPV	-1.01457	0.385242	-2.63358	0.0091197	0.0091197	0.200633
Haemophilus	Haemophilus parainfluenzae	LNDFHI	0.289631	0.31223	0.927619	0.35474	0.35474	0.999488
Haemophilus	Haemophilus parainfluenzae	LNH	0.00243639	0.258884	0.00941111	0.992501	0.992501	0.999488
Haemophilus	Haemophilus parainfluenzae	LNnH	0.113521	0.258968	0.438358	0.661607	0.661607	0.999488
Haemophilus	Haemophilus parainfluenzae	LN(n)T	0.155444	0.332058	0.468125	0.640213	0.640213	0.999488
Haemophilus	Haemophilus parainfluenzae	3'-SL	-0.310311	0.247786	-1.25234	0.211932	0.211932	0.999488
Haemophilus	Haemophilus parainfluenzae	6'-SL	0.350312	0.216645	1.61698	0.107482	0.107482	0.788205
Haemophilus	Haemophilus parainfluenzae	LSTa	0.0136266	0.275602	0.0494428	0.960617	0.960617	0.999488
Haemophilus	Haemophilus parainfluenzae	LSTb	-0.0420912	0.395281	-0.106484	0.915306	0.915306	0.999488
Haemophilus	Haemophilus parainfluenzae	LSTc	-0.000158895	0.247432	-0.000642179	0.999488	0.999488	0.999488
Haemophilus	Haemophilus parainfluenzae	Project batch	0.692071	0.864596	0.800457	0.424411	0.424411	0.999488
Haemophilus	Haemophilus parainfluenzae	C-section	-0.574406	0.631201	-0.910021	0.363924	0.363924	0.999488
Haemophilus	Haemophilus parainfluenzae	Age at fecal sample	-0.143928	0.1844	-0.78052	0.436021	0.436021	0.999488
Haemophilus	Haemophilus parainfluenzae	Siblings	0.682359	0.388928	1.75446	0.0809061	0.0809061	0.788205
Haemophilus	Haemophilus parainfluenzae	Readcount (depth)	4.43665e-07	2.15044e-06	0.206313	0.836759	0.836759	0.999488
Haemophilus	Haemophilus parainfluenzae	Direct Abx	-0.232132	1.34954	-0.172008	0.863608	0.863608	0.999488
Haemophilus	Haemophilus parainfluenzae	Pregnancy Abx	0.235162	0.564864	0.416317	0.677631	0.677631	0.999488
Enterococcus	Enterococcus faecalis	2'-FL	0.0757741	0.310284	0.244209	0.807323	0.807323	0.888056
Enterococcus	Enterococcus faecalis	DFL	0.1156	0.207261	0.557749	0.577649	0.577649	0.760856
Enterococcus	Enterococcus faecalis	LNFPI	0.00954267	0.222216	0.0429432	0.96579	0.96579	0.96579
Enterococcus	Enterococcus faecalis	LNFPII	-0.242702	0.205792	-1.17935	0.239679	0.239679	0.531942
Enterococcus	Enterococcus faecalis	LNFPIII	-0.101202	0.123663	-0.818366	0.414137	0.414137	0.650787
Enterococcus	Enterococcus faecalis	LNFPV	0.336311	0.205965	1.63286	0.104097	0.104097	0.381688
Enterococcus	Enterococcus faecalis	LNDFHI	-0.322761	0.16693	-1.93351	0.0546065	0.0546065	0.300336
Enterococcus	Enterococcus faecalis	LNH	0.163992	0.138409	1.18483	0.237511	0.237511	0.531942
Enterococcus	Enterococcus faecalis	LNnH	0.162552	0.138454	1.17405	0.241792	0.241792	0.531942
Enterococcus	Enterococcus faecalis	LN(n)T	-0.39626	0.177531	-2.23207	0.0267369	0.0267369	0.204577
Enterococcus	Enterococcus faecalis	3'-SL	-0.0824027	0.132476	-0.622022	0.534647	0.534647	0.760856
Enterococcus	Enterococcus faecalis	6'-SL	-0.0334744	0.115827	-0.289004	0.772882	0.772882	0.888056
Enterococcus	Enterococcus faecalis	LSTa	0.13419	0.147347	0.910706	0.363563	0.363563	0.615261
Enterococcus	Enterococcus faecalis	LSTb	0.468128	0.211332	2.21513	0.0278968	0.0278968	0.204577
Enterococcus	Enterococcus faecalis	LSTc	0.0209939	0.132286	0.1587	0.874068	0.874068	0.91569
Enterococcus	Enterococcus faecalis	Project batch	0.765285	0.462245	1.65558	0.0993985	0.0993985	0.381688
Enterococcus	Enterococcus faecalis	C-section	2.01414	0.337464	5.96845	1.09655e-08	1.09655e-08	2.41241e-07
Enterococcus	Enterococcus faecalis	Age at fecal sample	0.108801	0.098587	1.1036	0.271111	0.271111	0.542222
Enterococcus	Enterococcus faecalis	Siblings	0.262201	0.207936	1.26097	0.20881	0.20881	0.531942
Enterococcus	Enterococcus faecalis	Readcount (depth)	-6.23972e-07	1.14971e-06	-0.542722	0.587934	0.587934	0.760856
Enterococcus	Enterococcus faecalis	Direct Abx	0.271663	0.721515	0.376517	0.706938	0.706938	0.864035
Enterococcus	Enterococcus faecalis	Pregnancy Abx	-0.278186	0.301997	-0.921155	0.358096	0.358096	0.615261
Clostridium SS1	Clostridium paraputrificum	2'-FL	0.387177	0.33941	1.14074	0.255365	0.255365	0.586089
Clostridium SS1	Clostridium paraputrificum	DFL	-0.126345	0.226716	-0.557281	0.577968	0.577968	0.847687
Clostridium SS1	Clostridium paraputrificum	LNFPI	-0.25627	0.243075	-1.05428	0.293044	0.293044	0.586089
Clostridium SS1	Clostridium paraputrificum	LNFPII	-0.142353	0.22511	-0.632373	0.527877	0.527877	0.82952
Clostridium SS1	Clostridium paraputrificum	LNFPIII	0.00623961	0.135271	0.0461267	0.963256	0.963256	0.963256
Clostridium SS1	Clostridium paraputrificum	LNFPV	0.238754	0.225299	1.05972	0.290569	0.290569	0.586089
Clostridium SS1	Clostridium paraputrificum	LNDFHI	0.119508	0.1826	0.654483	0.513564	0.513564	0.82952
Clostridium SS1	Clostridium paraputrificum	LNH	0.224418	0.151402	1.48227	0.139866	0.139866	0.586089
Clostridium SS1	Clostridium paraputrificum	LNnH	-0.0165186	0.15145	-0.10907	0.913258	0.913258	0.956747
Clostridium SS1	Clostridium paraputrificum	LN(n)T	-0.249088	0.194195	-1.28267	0.201116	0.201116	0.586089
Clostridium SS1	Clostridium paraputrificum	3'-SL	-0.160455	0.144911	-1.10727	0.269529	0.269529	0.586089
Clostridium SS1	Clostridium paraputrificum	6'-SL	0.101658	0.126699	0.802359	0.423312	0.423312	0.776073
Clostridium SS1	Clostridium paraputrificum	LSTa	0.0517852	0.161179	0.321291	0.748331	0.748331	0.914627
Clostridium SS1	Clostridium paraputrificum	LSTb	0.0818772	0.231169	0.354187	0.723577	0.723577	0.914627
Clostridium SS1	Clostridium paraputrificum	LSTc	-0.0542788	0.144704	-0.375103	0.707988	0.707988	0.914627
Clostridium SS1	Clostridium paraputrificum	Project batch	-0.126103	0.505636	-0.249395	0.803315	0.803315	0.930154
Clostridium SS1	Clostridium paraputrificum	C-section	1.23316	0.369141	3.34062	0.000999928	0.000999928	0.0219984
Clostridium SS1	Clostridium paraputrificum	Age at fecal sample	-0.120062	0.107841	-1.11332	0.266929	0.266929	0.586089
Clostridium SS1	Clostridium paraputrificum	Siblings	-0.412785	0.227454	-1.8148	0.0710749	0.0710749	0.586089
Clostridium SS1	Clostridium paraputrificum	Readcount (depth)	1.59249e-06	1.25763e-06	1.26626	0.206915	0.206915	0.586089
Clostridium SS1	Clostridium paraputrificum	Direct Abx	1.17585	0.789243	1.48985	0.137864	0.137864	0.586089
Clostridium SS1	Clostridium paraputrificum	Pregnancy Abx	-0.0577678	0.330346	-0.174871	0.861361	0.861361	0.947497
Veillonella	Veillonella genus	2'-FL	-0.284014	0.281443	-1.00913	0.314148	0.314148	0.602998
Veillonella	Veillonella genus	DFL	0.187329	0.187996	0.996452	0.320253	0.320253	0.602998
Veillonella	Veillonella genus	LNFPI	0.302782	0.201561	1.50219	0.13465	0.13465	0.602998
Veillonella	Veillonella genus	LNFPII	-0.180484	0.186664	-0.966891	0.334784	0.334784	0.602998
Veillonella	Veillonella genus	LNFPIII	0.0880349	0.112169	0.784845	0.433487	0.433487	0.602998
Veillonella	Veillonella genus	LNFPV	0.248282	0.18682	1.32899	0.18539	0.18539	0.602998
Veillonella	Veillonella genus	LNDFHI	-0.112165	0.151414	-0.740787	0.459705	0.459705	0.602998
Veillonella	Veillonella genus	LNH	0.0505545	0.125544	0.402683	0.687618	0.687618	0.786639
Veillonella	Veillonella genus	LNnH	0.13464	0.125585	1.0721	0.284985	0.284985	0.602998
Veillonella	Veillonella genus	LN(n)T	0.1951	0.161029	1.21158	0.227124	0.227124	0.602998
Veillonella	Veillonella genus	3'-SL	0.176485	0.120162	1.46873	0.143502	0.143502	0.602998
Veillonella	Veillonella genus	6'-SL	-0.123094	0.105061	-1.17165	0.242753	0.242753	0.602998
Veillonella	Veillonella genus	LSTa	0.110031	0.133651	0.82327	0.41135	0.41135	0.602998
Veillonella	Veillonella genus	LSTb	-0.267786	0.191689	-1.39698	0.16399	0.16399	0.602998
Veillonella	Veillonella genus	LSTc	-0.043857	0.11999	-0.365505	0.715127	0.715127	0.786639
Veillonella	Veillonella genus	Project batch	-0.306283	0.41928	-0.730499	0.465953	0.465953	0.602998
Veillonella	Veillonella genus	C-section	-0.0001345	0.306096	-0.000439404	0.99965	0.99965	0.99965
Veillonella	Veillonella genus	Age at fecal sample	-0.0526316	0.0894233	-0.588566	0.556826	0.556826	0.680566
Veillonella	Veillonella genus	Siblings	0.156782	0.188608	0.831257	0.406835	0.406835	0.602998
Veillonella	Veillonella genus	Readcount (depth)	-1.63891e-07	1.04284e-06	-0.157158	0.875281	0.875281	0.916961
Veillonella	Veillonella genus	Direct Abx	0.973967	0.65445	1.48822	0.138291	0.138291	0.602998
Veillonella	Veillonella genus	Pregnancy Abx	0.255523	0.273927	0.932816	0.352057	0.352057	0.602998
Bacteroides	Bacteroides caccae	2'-FL	-0.315349	0.378667	-0.832788	0.405973	0.405973	0.744284
Bacteroides	Bacteroides caccae	DFL	0.158528	0.252939	0.626745	0.531552	0.531552	0.749689
Bacteroides	Bacteroides caccae	LNFPI	0.332115	0.271189	1.22466	0.222165	0.222165	0.565399
Bacteroides	Bacteroides caccae	LNFPII	-0.76983	0.251146	-3.06526	0.00247974	0.00247974	0.0545542
Bacteroides	Bacteroides caccae	LNFPIII	-0.0914519	0.150917	-0.605976	0.545228	0.545228	0.749689
Bacteroides	Bacteroides caccae	LNFPV	0.705091	0.251357	2.80514	0.00553362	0.00553362	0.0608698
Bacteroides	Bacteroides caccae	LNDFHI	-0.348111	0.203719	-1.70878	0.0890669	0.0890669	0.410592
Bacteroides	Bacteroides caccae	LNH	-0.191535	0.168913	-1.13393	0.258203	0.258203	0.565399
Bacteroides	Bacteroides caccae	LNnH	0.269757	0.168967	1.5965	0.11198	0.11198	0.410592
Bacteroides	Bacteroides caccae	LN(n)T	0.149602	0.216656	0.690503	0.49069	0.49069	0.749689
Bacteroides	Bacteroides caccae	3'-SL	0.18675	0.161671	1.15512	0.249439	0.249439	0.565399
Bacteroides	Bacteroides caccae	6'-SL	0.0641759	0.141353	0.454011	0.650321	0.650321	0.794837
Bacteroides	Bacteroides caccae	LSTa	-0.296725	0.179821	-1.65012	0.100513	0.100513	0.410592
Bacteroides	Bacteroides caccae	LSTb	0.47079	0.257907	1.82543	0.0694505	0.0694505	0.410592
Bacteroides	Bacteroides caccae	LSTc	0.173907	0.16144	1.07722	0.282699	0.282699	0.565399
Bacteroides	Bacteroides caccae	Project batch	0.0892823	0.564118	0.158269	0.874407	0.874407	0.874407
Bacteroides	Bacteroides caccae	C-section	-0.130103	0.411836	-0.31591	0.752405	0.752405	0.827646
Bacteroides	Bacteroides caccae	Age at fecal sample	0.0631542	0.120314	0.52491	0.600236	0.600236	0.776776
Bacteroides	Bacteroides caccae	Siblings	0.178699	0.253762	0.704202	0.482139	0.482139	0.749689
Bacteroides	Bacteroides caccae	Readcount (depth)	-4.75473e-07	1.40309e-06	-0.338876	0.735064	0.735064	0.827646
Bacteroides	Bacteroides caccae	Direct Abx	0.209333	0.880527	0.237736	0.812333	0.812333	0.851016
Bacteroides	Bacteroides caccae	Pregnancy Abx	-0.501373	0.368554	-1.36038	0.175264	0.175264	0.55083
Bacteroides	Bacteroides xylanisolvens	2'-FL	-0.89571	0.465485	-1.92425	0.055764	0.055764	0.608162
Bacteroides	Bacteroides xylanisolvens	DFL	0.169876	0.310931	0.546346	0.585447	0.585447	0.772064
Bacteroides	Bacteroides xylanisolvens	LNFPI	0.471942	0.333366	1.41569	0.158446	0.158446	0.697163
Bacteroides	Bacteroides xylanisolvens	LNFPII	-0.783051	0.308727	-2.53638	0.0119759	0.0119759	0.263471
Bacteroides	Bacteroides xylanisolvens	LNFPIII	-0.0799983	0.185518	-0.431216	0.666783	0.666783	0.772064
Bacteroides	Bacteroides xylanisolvens	LNFPV	0.361734	0.308986	1.17071	0.243128	0.243128	0.764117
Bacteroides	Bacteroides xylanisolvens	LNDFHI	-0.222521	0.250427	-0.888568	0.375319	0.375319	0.772064
Bacteroides	Bacteroides xylanisolvens	LNH	0.193947	0.20764	0.934053	0.35142	0.35142	0.772064
Bacteroides	Bacteroides xylanisolvens	LNnH	-0.048603	0.207707	-0.233998	0.81523	0.81523	0.849395
Bacteroides	Bacteroides xylanisolvens	LN(n)T	-0.434984	0.266329	-1.63326	0.104012	0.104012	0.608162
Bacteroides	Bacteroides xylanisolvens	3'-SL	0.108903	0.198738	0.547972	0.584332	0.584332	0.772064
Bacteroides	Bacteroides xylanisolvens	6'-SL	-0.0784369	0.173762	-0.451404	0.652195	0.652195	0.772064
Bacteroides	Bacteroides xylanisolvens	LSTa	0.0464815	0.221049	0.210277	0.833669	0.833669	0.849395
Bacteroides	Bacteroides xylanisolvens	LSTb	0.508157	0.317038	1.60283	0.110575	0.110575	0.608162
Bacteroides	Bacteroides xylanisolvens	LSTc	0.0953048	0.198454	0.480235	0.631593	0.631593	0.772064
Bacteroides	Bacteroides xylanisolvens	Project batch	0.503025	0.693455	0.725389	0.469074	0.469074	0.772064
Bacteroides	Bacteroides xylanisolvens	C-section	-0.251767	0.506259	-0.497308	0.619526	0.619526	0.772064
Bacteroides	Bacteroides xylanisolvens	Age at fecal sample	0.065633	0.147899	0.443769	0.657697	0.657697	0.772064
Bacteroides	Bacteroides xylanisolvens	Siblings	0.398916	0.311942	1.27881	0.202468	0.202468	0.742382
Bacteroides	Bacteroides xylanisolvens	Readcount (depth)	9.71651e-07	1.72478e-06	0.563348	0.573838	0.573838	0.772064
Bacteroides	Bacteroides xylanisolvens	Direct Abx	0.20581	1.08241	0.190141	0.849395	0.849395	0.849395
Bacteroides	Bacteroides xylanisolvens	Pregnancy Abx	-0.466211	0.453053	-1.02904	0.304721	0.304721	0.772064
Veillonella	Veillonella parvula	2'-FL	-0.0533735	0.818346	-0.0652212	0.948064	0.948064	0.97826
Veillonella	Veillonella parvula	DFL	0.384229	0.546632	0.702903	0.482946	0.482946	0.959873
Veillonella	Veillonella parvula	LNFPI	-0.0919179	0.586075	-0.156836	0.875534	0.875534	0.97826
Veillonella	Veillonella parvula	LNFPII	-0.463937	0.542759	-0.854776	0.393713	0.393713	0.959873
Veillonella	Veillonella parvula	LNFPIII	-0.0187442	0.32615	-0.0574711	0.954228	0.954228	0.97826
Veillonella	Veillonella parvula	LNFPV	0.2435	0.543214	0.448259	0.654459	0.654459	0.959873
Veillonella	Veillonella parvula	LNDFHI	-0.692104	0.440263	-1.57202	0.11755	0.11755	0.808064
Veillonella	Veillonella parvula	LNH	-0.214291	0.365042	-0.587032	0.557855	0.557855	0.959873
Veillonella	Veillonella parvula	LNnH	0.442391	0.36516	1.2115	0.227155	0.227155	0.808064
Veillonella	Veillonella parvula	LN(n)T	0.0616314	0.468221	0.131629	0.895412	0.895412	0.97826
Veillonella	Veillonella parvula	3'-SL	-0.367749	0.349392	-1.05254	0.293842	0.293842	0.808064
Veillonella	Veillonella parvula	6'-SL	-0.00833509	0.305483	-0.027285	0.97826	0.97826	0.97826
Veillonella	Veillonella parvula	LSTa	-0.260113	0.388615	-0.669334	0.504066	0.504066	0.959873
Veillonella	Veillonella parvula	LSTb	0.665566	0.557369	1.19412	0.233866	0.233866	0.808064
Veillonella	Veillonella parvula	LSTc	-0.197645	0.348893	-0.566492	0.571704	0.571704	0.959873
Veillonella	Veillonella parvula	Project batch	2.21433	1.21913	1.81632	0.0708412	0.0708412	0.808064
Veillonella	Veillonella parvula	C-section	1.32607	0.89003	1.48992	0.137844	0.137844	0.808064
Veillonella	Veillonella parvula	Age at fecal sample	-0.27517	0.260014	-1.05829	0.291221	0.291221	0.808064
Veillonella	Veillonella parvula	Siblings	0.174359	0.548411	0.317935	0.750871	0.750871	0.97826
Veillonella	Veillonella parvula	Readcount (depth)	1.42234e-06	3.03225e-06	0.469072	0.639537	0.639537	0.959873
Veillonella	Veillonella parvula	Direct Abx	0.447944	1.90293	0.235397	0.814145	0.814145	0.97826
Veillonella	Veillonella parvula	Pregnancy Abx	-0.909376	0.796491	-1.14173	0.254953	0.254953	0.808064
Rothia	Rothia mucilaginosa	2'-FL	-0.0639764	0.253839	-0.252035	0.801277	0.801277	0.942668
Rothia	Rothia mucilaginosa	DFL	0.285243	0.169557	1.68228	0.0940987	0.0940987	0.690057
Rothia	Rothia mucilaginosa	LNFPI	-0.0753075	0.181792	-0.414252	0.67914	0.67914	0.878888
Rothia	Rothia mucilaginosa	LNFPII	0.15087	0.168356	0.896139	0.371272	0.371272	0.788533
Rothia	Rothia mucilaginosa	LNFPIII	-0.0986426	0.101167	-0.975048	0.330732	0.330732	0.788533
Rothia	Rothia mucilaginosa	LNFPV	-0.125126	0.168497	-0.742598	0.458609	0.458609	0.788533
Rothia	Rothia mucilaginosa	LNDFHI	-0.00218587	0.136563	-0.0160063	0.987246	0.987246	0.987246
Rothia	Rothia mucilaginosa	LNH	0.00450085	0.113231	0.0397494	0.968333	0.968333	0.987246
Rothia	Rothia mucilaginosa	LNnH	0.0850074	0.113267	0.750504	0.453847	0.453847	0.788533
Rothia	Rothia mucilaginosa	LN(n)T	0.211069	0.145235	1.45329	0.147734	0.147734	0.782129
Rothia	Rothia mucilaginosa	3'-SL	-0.186523	0.108376	-1.72106	0.0868093	0.0868093	0.690057
Rothia	Rothia mucilaginosa	6'-SL	0.0785149	0.0947562	0.828599	0.408334	0.408334	0.788533
Rothia	Rothia mucilaginosa	LSTa	-0.0887003	0.120543	-0.73584	0.462703	0.462703	0.788533
Rothia	Rothia mucilaginosa	LSTb	-0.0407023	0.172888	-0.235427	0.814122	0.814122	0.942668
Rothia	Rothia mucilaginosa	LSTc	0.0738032	0.108221	0.681965	0.496062	0.496062	0.788533
Rothia	Rothia mucilaginosa	Project batch	-0.227452	0.378156	-0.601476	0.548214	0.548214	0.788533
Rothia	Rothia mucilaginosa	C-section	0.365267	0.276074	1.32307	0.187344	0.187344	0.782129
Rothia	Rothia mucilaginosa	Age at fecal sample	-0.01336	0.0806526	-0.165649	0.868603	0.868603	0.955464
Rothia	Rothia mucilaginosa	Siblings	0.464695	0.170109	2.73175	0.00687215	0.00687215	0.151187
Rothia	Rothia mucilaginosa	Readcount (depth)	-6.12404e-07	9.40559e-07	-0.651106	0.515737	0.515737	0.788533
Rothia	Rothia mucilaginosa	Direct Abx	-0.332835	0.590261	-0.563877	0.573479	0.573479	0.788533
Rothia	Rothia mucilaginosa	Pregnancy Abx	0.308469	0.24706	1.24856	0.213308	0.213308	0.782129
Streptococcus	Streptococcus parasanguinis	2'-FL	0.0808288	0.323413	0.249924	0.802906	0.802906	0.957147
Streptococcus	Streptococcus parasanguinis	DFL	0.148888	0.216031	0.689199	0.491509	0.491509	0.957147
Streptococcus	Streptococcus parasanguinis	LNFPI	-0.216339	0.231619	-0.934031	0.351431	0.351431	0.938503
Streptococcus	Streptococcus parasanguinis	LNFPII	0.481979	0.2145	2.24699	0.0257501	0.0257501	0.269171
Streptococcus	Streptococcus parasanguinis	LNFPIII	0.036522	0.128896	0.283346	0.77721	0.77721	0.957147
Streptococcus	Streptococcus parasanguinis	LNFPV	-0.480604	0.21468	-2.2387	0.026294	0.026294	0.269171
Streptococcus	Streptococcus parasanguinis	LNDFHI	0.0402943	0.173993	0.231585	0.817101	0.817101	0.957147
Streptococcus	Streptococcus parasanguinis	LNH	0.0943079	0.144266	0.65371	0.514061	0.514061	0.957147
Streptococcus	Streptococcus parasanguinis	LNnH	-0.0637003	0.144312	-0.441406	0.659403	0.659403	0.957147
Streptococcus	Streptococcus parasanguinis	LN(n)T	0.316963	0.185042	1.71292	0.0883006	0.0883006	0.485653
Streptococcus	Streptococcus parasanguinis	3'-SL	-0.0314142	0.138081	-0.227505	0.820267	0.820267	0.957147
Streptococcus	Streptococcus parasanguinis	6'-SL	0.00779058	0.120728	0.0645302	0.948614	0.948614	0.957147
Streptococcus	Streptococcus parasanguinis	LSTa	0.0100325	0.153582	0.0653232	0.947983	0.947983	0.957147
Streptococcus	Streptococcus parasanguinis	LSTb	-0.274707	0.220274	-1.24711	0.213837	0.213837	0.938503
Streptococcus	Streptococcus parasanguinis	LSTc	-0.00741852	0.137884	-0.0538027	0.957147	0.957147	0.957147
Streptococcus	Streptococcus parasanguinis	Project batch	-0.484614	0.481804	-1.00583	0.31573	0.31573	0.938503
Streptococcus	Streptococcus parasanguinis	C-section	0.315732	0.351743	0.897621	0.370484	0.370484	0.938503
Streptococcus	Streptococcus parasanguinis	Age at fecal sample	-0.050535	0.102758	-0.491785	0.623419	0.623419	0.957147
Streptococcus	Streptococcus parasanguinis	Siblings	0.455866	0.216734	2.10334	0.0367052	0.0367052	0.269171
Streptococcus	Streptococcus parasanguinis	Readcount (depth)	2.19511e-07	1.19836e-06	0.183177	0.854848	0.854848	0.957147
Streptococcus	Streptococcus parasanguinis	Direct Abx	0.12807	0.752044	0.170296	0.864952	0.864952	0.957147
Streptococcus	Streptococcus parasanguinis	Pregnancy Abx	0.274679	0.314776	0.872619	0.383933	0.383933	0.938503
Parabacteroides	Parabacteroides distasonis	2'-FL	-0.818896	1.03054	-0.79463	0.427785	0.427785	0.612328
Parabacteroides	Parabacteroides distasonis	DFL	-0.0935275	0.68837	-0.135868	0.892064	0.892064	0.892064
Parabacteroides	Parabacteroides distasonis	LNFPI	0.19406	0.73804	0.26294	0.792872	0.792872	0.872159
Parabacteroides	Parabacteroides distasonis	LNFPII	-1.17144	0.683492	-1.7139	0.0881199	0.0881199	0.448614
Parabacteroides	Parabacteroides distasonis	LNFPIII	0.488355	0.410718	1.18903	0.23586	0.23586	0.541708
Parabacteroides	Parabacteroides distasonis	LNFPV	0.457095	0.684065	0.668204	0.504785	0.504785	0.653252
Parabacteroides	Parabacteroides distasonis	LNDFHI	-0.232664	0.55442	-0.419652	0.675197	0.675197	0.781807
Parabacteroides	Parabacteroides distasonis	LNH	-0.558632	0.459695	-1.21522	0.225735	0.225735	0.541708
Parabacteroides	Parabacteroides distasonis	LNnH	-0.0954118	0.459843	-0.207488	0.835843	0.835843	0.875645
Parabacteroides	Parabacteroides distasonis	LN(n)T	0.348032	0.589627	0.590259	0.555694	0.555694	0.679181
Parabacteroides	Parabacteroides distasonis	3'-SL	-0.502184	0.439987	-1.14136	0.255106	0.255106	0.541708
Parabacteroides	Parabacteroides distasonis	6'-SL	0.515574	0.384692	1.34023	0.181716	0.181716	0.541708
Parabacteroides	Parabacteroides distasonis	LSTa	-0.592433	0.489381	-1.21058	0.227508	0.227508	0.541708
Parabacteroides	Parabacteroides distasonis	LSTb	0.56664	0.70189	0.807306	0.420464	0.420464	0.612328
Parabacteroides	Parabacteroides distasonis	LSTc	0.336004	0.439358	0.76476	0.44533	0.44533	0.612328
Parabacteroides	Parabacteroides distasonis	Project batch	1.24032	1.53524	0.807898	0.420124	0.420124	0.612328
Parabacteroides	Parabacteroides distasonis	C-section	-2.47688	1.12081	-2.2099	0.0282637	0.0282637	0.3109
Parabacteroides	Parabacteroides distasonis	Age at fecal sample	0.538007	0.327434	1.6431	0.101958	0.101958	0.448614
Parabacteroides	Parabacteroides distasonis	Siblings	-1.16156	0.69061	-1.68193	0.0941662	0.0941662	0.448614
Parabacteroides	Parabacteroides distasonis	Readcount (depth)	1.06752e-05	3.81849e-06	2.79566	0.00569199	0.00569199	0.125224
Parabacteroides	Parabacteroides distasonis	Direct Abx	-2.64604	2.39635	-1.1042	0.270854	0.270854	0.541708
Parabacteroides	Parabacteroides distasonis	Pregnancy Abx	-0.912315	1.00302	-0.909572	0.36416	0.36416	0.612328
Bilophila	Bilophila wadsworthia	2'-FL	0.0380646	0.287173	0.13255	0.894685	0.894685	0.947933
Bilophila	Bilophila wadsworthia	DFL	0.146828	0.191823	0.765431	0.444931	0.444931	0.947933
Bilophila	Bilophila wadsworthia	LNFPI	-0.202164	0.205664	-0.982979	0.326823	0.326823	0.947933
Bilophila	Bilophila wadsworthia	LNFPII	-0.134918	0.190464	-0.708363	0.479557	0.479557	0.947933
Bilophila	Bilophila wadsworthia	LNFPIII	-0.062628	0.114452	-0.547199	0.584861	0.584861	0.947933
Bilophila	Bilophila wadsworthia	LNFPV	0.270264	0.190624	1.41779	0.157832	0.157832	0.868076
Bilophila	Bilophila wadsworthia	LNDFHI	-0.023755	0.154496	-0.153758	0.877958	0.877958	0.947933
Bilophila	Bilophila wadsworthia	LNH	-0.0471907	0.1281	-0.36839	0.712978	0.712978	0.947933
Bilophila	Bilophila wadsworthia	LNnH	0.0322584	0.128141	0.251741	0.801504	0.801504	0.947933
Bilophila	Bilophila wadsworthia	LN(n)T	0.0249224	0.164307	0.151682	0.879593	0.879593	0.947933
Bilophila	Bilophila wadsworthia	3'-SL	-0.00535039	0.122608	-0.0436381	0.965237	0.965237	0.965237
Bilophila	Bilophila wadsworthia	6'-SL	0.246288	0.107199	2.29748	0.0226422	0.0226422	0.498129
Bilophila	Bilophila wadsworthia	LSTa	0.0961522	0.136372	0.705072	0.481598	0.481598	0.947933
Bilophila	Bilophila wadsworthia	LSTb	-0.0234117	0.195591	-0.119697	0.904845	0.904845	0.947933
Bilophila	Bilophila wadsworthia	LSTc	0.037543	0.122433	0.306642	0.75944	0.75944	0.947933
Bilophila	Bilophila wadsworthia	Project batch	-0.538307	0.427815	-1.25827	0.209783	0.209783	0.874438
Bilophila	Bilophila wadsworthia	C-section	-0.453758	0.312328	-1.45283	0.147863	0.147863	0.868076
Bilophila	Bilophila wadsworthia	Age at fecal sample	0.0731185	0.0912437	0.801354	0.423892	0.423892	0.947933
Bilophila	Bilophila wadsworthia	Siblings	-0.0472994	0.192447	-0.245778	0.80611	0.80611	0.947933
Bilophila	Bilophila wadsworthia	Readcount (depth)	-1.25813e-06	1.06407e-06	-1.18237	0.238483	0.238483	0.874438
Bilophila	Bilophila wadsworthia	Direct Abx	-0.315732	0.667773	-0.472813	0.63687	0.63687	0.947933
Bilophila	Bilophila wadsworthia	Pregnancy Abx	-0.415099	0.279503	-1.48513	0.139107	0.139107	0.868076
Haemophilus	Haemophilus influenzae	2'-FL	-0.0156542	0.237379	-0.0659462	0.947488	0.947488	0.959675
Haemophilus	Haemophilus influenzae	DFL	-0.0202859	0.158562	-0.127936	0.89833	0.89833	0.959675
Haemophilus	Haemophilus influenzae	LNFPI	-0.101967	0.170003	-0.599794	0.549333	0.549333	0.959675
Haemophilus	Haemophilus influenzae	LNFPII	-0.125547	0.157439	-0.797434	0.426159	0.426159	0.959675
Haemophilus	Haemophilus influenzae	LNFPIII	-0.0903672	0.0946068	-0.955187	0.340654	0.340654	0.959675
Haemophilus	Haemophilus influenzae	LNFPV	-0.0578367	0.157571	-0.367053	0.713974	0.713974	0.959675
Haemophilus	Haemophilus influenzae	LNDFHI	-0.0383333	0.127708	-0.300165	0.764368	0.764368	0.959675
Haemophilus	Haemophilus influenzae	LNH	-0.118534	0.105888	-1.11942	0.264322	0.264322	0.959675
Haemophilus	Haemophilus influenzae	LNnH	0.0613327	0.105922	0.579034	0.563228	0.563228	0.959675
Haemophilus	Haemophilus influenzae	LN(n)T	0.224061	0.135817	1.64972	0.100593	0.100593	0.959675
Haemophilus	Haemophilus influenzae	3'-SL	-0.00554157	0.101349	-0.0546782	0.95645	0.95645	0.959675
Haemophilus	Haemophilus influenzae	6'-SL	-0.00448603	0.0886118	-0.0506257	0.959675	0.959675	0.959675
Haemophilus	Haemophilus influenzae	LSTa	-0.0690832	0.112726	-0.61284	0.540689	0.540689	0.959675
Haemophilus	Haemophilus influenzae	LSTb	0.0682883	0.161677	0.422376	0.673212	0.673212	0.959675
Haemophilus	Haemophilus influenzae	LSTc	0.0714451	0.101204	0.705953	0.481051	0.481051	0.959675
Haemophilus	Haemophilus influenzae	Project batch	-0.199045	0.353635	-0.562853	0.574175	0.574175	0.959675
Haemophilus	Haemophilus influenzae	C-section	0.0374108	0.258172	0.144906	0.884933	0.884933	0.959675
Haemophilus	Haemophilus influenzae	Age at fecal sample	-0.0685481	0.0754227	-0.908852	0.364539	0.364539	0.959675
Haemophilus	Haemophilus influenzae	Siblings	0.136024	0.159078	0.855073	0.39355	0.39355	0.959675
Haemophilus	Haemophilus influenzae	Readcount (depth)	-1.14809e-06	8.79569e-07	-1.30528	0.193319	0.193319	0.959675
Haemophilus	Haemophilus influenzae	Direct Abx	-0.198716	0.551986	-0.360002	0.719231	0.719231	0.959675
Haemophilus	Haemophilus influenzae	Pregnancy Abx	0.187138	0.231039	0.809984	0.418927	0.418927	0.959675
Bifidobacterium	Bifidobacterium genus	2'-FL	1.05375	0.682024	1.54503	0.123944	0.123944	0.38954
Bifidobacterium	Bifidobacterium genus	DFL	-0.611811	0.455573	-1.34295	0.180834	0.180834	0.468907
Bifidobacterium	Bifidobacterium genus	LNFPI	-0.499772	0.488445	-1.02319	0.307473	0.307473	0.614946
Bifidobacterium	Bifidobacterium genus	LNFPII	0.1371	0.452345	0.303086	0.762144	0.762144	0.868196
Bifidobacterium	Bifidobacterium genus	LNFPIII	-0.151683	0.271819	-0.558029	0.577458	0.577458	0.736842
Bifidobacterium	Bifidobacterium genus	LNFPV	-0.12116	0.452724	-0.267624	0.789269	0.789269	0.868196
Bifidobacterium	Bifidobacterium genus	LNDFHI	0.19121	0.366923	0.521117	0.602871	0.602871	0.736842
Bifidobacterium	Bifidobacterium genus	LNH	0.60041	0.304232	1.97352	0.049834	0.049834	0.274087
Bifidobacterium	Bifidobacterium genus	LNnH	-0.511942	0.304331	-1.68219	0.0941161	0.0941161	0.345092
Bifidobacterium	Bifidobacterium genus	LN(n)T	-0.366871	0.390223	-0.940157	0.348288	0.348288	0.638529
Bifidobacterium	Bifidobacterium genus	3'-SL	-0.243734	0.29119	-0.837027	0.403592	0.403592	0.683002
Bifidobacterium	Bifidobacterium genus	6'-SL	-0.770259	0.254595	-3.02543	0.00281391	0.00281391	0.061906
Bifidobacterium	Bifidobacterium genus	LSTa	-0.220809	0.323879	-0.681763	0.496189	0.496189	0.727744
Bifidobacterium	Bifidobacterium genus	LSTb	0.508717	0.464521	1.09514	0.274791	0.274791	0.60454
Bifidobacterium	Bifidobacterium genus	LSTc	0.215474	0.290773	0.741036	0.459554	0.459554	0.722156
Bifidobacterium	Bifidobacterium genus	Project batch	1.87519	1.01604	1.84557	0.0664548	0.0664548	0.292401
Bifidobacterium	Bifidobacterium genus	C-section	-1.79678	0.741767	-2.4223	0.0163277	0.0163277	0.179605
Bifidobacterium	Bifidobacterium genus	Age at fecal sample	0.00261388	0.2167	0.0120622	0.990388	0.990388	0.990388
Bifidobacterium	Bifidobacterium genus	Siblings	0.939482	0.457055	2.05551	0.0411489	0.0411489	0.274087
Bifidobacterium	Bifidobacterium genus	Readcount (depth)	-3.30976e-06	2.52713e-06	-1.30969	0.191825	0.191825	0.468907
Bifidobacterium	Bifidobacterium genus	Direct Abx	-0.92548	1.58594	-0.583554	0.560188	0.560188	0.736842
Bifidobacterium	Bifidobacterium genus	Pregnancy Abx	0.0654255	0.663809	0.0985607	0.921587	0.921587	0.965472
Erysipelatoclostridium	Erysipelatoclostridium ramosum	2'-FL	-0.447411	0.366215	-1.22171	0.223275	0.223275	0.761914
Erysipelatoclostridium	Erysipelatoclostridium ramosum	DFL	0.319429	0.244622	1.30581	0.19314	0.19314	0.761914
Erysipelatoclostridium	Erysipelatoclostridium ramosum	LNFPI	0.11808	0.262272	0.450217	0.653049	0.653049	0.881886
Erysipelatoclostridium	Erysipelatoclostridium ramosum	LNFPII	0.105678	0.242888	0.435087	0.663975	0.663975	0.881886
Erysipelatoclostridium	Erysipelatoclostridium ramosum	LNFPIII	-0.149044	0.145954	-1.02117	0.308427	0.308427	0.761914
Erysipelatoclostridium	Erysipelatoclostridium ramosum	LNFPV	-0.304589	0.243092	-1.25298	0.211699	0.211699	0.761914
Erysipelatoclostridium	Erysipelatoclostridium ramosum	LNDFHI	-0.131143	0.197021	-0.665629	0.506427	0.506427	0.881886
Erysipelatoclostridium	Erysipelatoclostridium ramosum	LNH	-0.185792	0.163359	-1.13732	0.256785	0.256785	0.761914
Erysipelatoclostridium	Erysipelatoclostridium ramosum	LNnH	-0.0104177	0.163411	-0.0637513	0.949233	0.949233	0.961276
Erysipelatoclostridium	Erysipelatoclostridium ramosum	LN(n)T	0.100074	0.209532	0.47761	0.633458	0.633458	0.881886
Erysipelatoclostridium	Erysipelatoclostridium ramosum	3'-SL	-0.0642753	0.156355	-0.411084	0.681458	0.681458	0.881886
Erysipelatoclostridium	Erysipelatoclostridium ramosum	6'-SL	0.138658	0.136706	1.01428	0.311692	0.311692	0.761914
Erysipelatoclostridium	Erysipelatoclostridium ramosum	LSTa	0.0370409	0.173908	0.212991	0.831554	0.831554	0.914709
Erysipelatoclostridium	Erysipelatoclostridium ramosum	LSTb	-0.104926	0.249426	-0.42067	0.674455	0.674455	0.881886
Erysipelatoclostridium	Erysipelatoclostridium ramosum	LSTc	-0.123551	0.156132	-0.791328	0.429705	0.429705	0.881886
Erysipelatoclostridium	Erysipelatoclostridium ramosum	Project batch	-0.125552	0.545569	-0.23013	0.818229	0.818229	0.914709
Erysipelatoclostridium	Erysipelatoclostridium ramosum	C-section	0.0193629	0.398295	0.0486145	0.961276	0.961276	0.961276
Erysipelatoclostridium	Erysipelatoclostridium ramosum	Age at fecal sample	0.204081	0.116358	1.75391	0.0810015	0.0810015	0.761914
Erysipelatoclostridium	Erysipelatoclostridium ramosum	Siblings	0.122609	0.245418	0.499593	0.617919	0.617919	0.881886
Erysipelatoclostridium	Erysipelatoclostridium ramosum	Readcount (depth)	1.46801e-06	1.35695e-06	1.08185	0.280644	0.280644	0.761914
Erysipelatoclostridium	Erysipelatoclostridium ramosum	Direct Abx	-0.2304	0.851574	-0.270557	0.787015	0.787015	0.914709
Erysipelatoclostridium	Erysipelatoclostridium ramosum	Pregnancy Abx	-0.406981	0.356435	-1.14181	0.254919	0.254919	0.761914
Parabacteroides	Parabacteroides merdae	2'-FL	-0.292292	0.409217	-0.714272	0.475905	0.475905	0.805377
Parabacteroides	Parabacteroides merdae	DFL	-0.153924	0.273346	-0.563113	0.573999	0.573999	0.901998
Parabacteroides	Parabacteroides merdae	LNFPI	-0.0461564	0.293069	-0.157493	0.875017	0.875017	0.962519
Parabacteroides	Parabacteroides merdae	LNFPII	-0.864328	0.271409	-3.1846	0.00168517	0.00168517	0.0370737
Parabacteroides	Parabacteroides merdae	LNFPIII	0.0328049	0.163093	0.201143	0.840794	0.840794	0.962519
Parabacteroides	Parabacteroides merdae	LNFPV	0.425787	0.271636	1.56749	0.118605	0.118605	0.477293
Parabacteroides	Parabacteroides merdae	LNDFHI	-0.202311	0.220155	-0.918945	0.359248	0.359248	0.805377
Parabacteroides	Parabacteroides merdae	LNH	0.158054	0.182541	0.865858	0.387621	0.387621	0.805377
Parabacteroides	Parabacteroides merdae	LNnH	0.0185189	0.1826	0.101418	0.919322	0.919322	0.962608
Parabacteroides	Parabacteroides merdae	LN(n)T	-0.528808	0.234136	-2.25855	0.0250071	0.0250071	0.183385
Parabacteroides	Parabacteroides merdae	3'-SL	0.00820116	0.174715	0.0469402	0.962608	0.962608	0.962608
Parabacteroides	Parabacteroides merdae	6'-SL	0.0605365	0.152758	0.396291	0.692319	0.692319	0.962519
Parabacteroides	Parabacteroides merdae	LSTa	-0.053996	0.194329	-0.277859	0.781412	0.781412	0.962519
Parabacteroides	Parabacteroides merdae	LSTb	0.766299	0.278714	2.74941	0.00652577	0.00652577	0.0717834
Parabacteroides	Parabacteroides merdae	LSTc	0.153786	0.174465	0.881472	0.379136	0.379136	0.805377
Parabacteroides	Parabacteroides merdae	Project batch	1.17996	0.609631	1.93553	0.0543563	0.0543563	0.29896
Parabacteroides	Parabacteroides merdae	C-section	0.141307	0.445063	0.317499	0.751201	0.751201	0.962519
Parabacteroides	Parabacteroides merdae	Age at fecal sample	0.197603	0.130021	1.51977	0.130171	0.130171	0.477293
Parabacteroides	Parabacteroides merdae	Siblings	0.205164	0.274235	0.748133	0.455272	0.455272	0.805377
Parabacteroides	Parabacteroides merdae	Readcount (depth)	1.15431e-06	1.51629e-06	0.761275	0.447403	0.447403	0.805377
Parabacteroides	Parabacteroides merdae	Direct Abx	-0.256131	0.951568	-0.269168	0.788082	0.788082	0.962519
Parabacteroides	Parabacteroides merdae	Pregnancy Abx	-0.352718	0.398288	-0.885586	0.376921	0.376921	0.805377
Collinsella	Collinsella aerofaciens	2'-FL	0.346282	0.312836	1.10691	0.269681	0.269681	0.989566
Collinsella	Collinsella aerofaciens	DFL	-0.172205	0.208965	-0.824083	0.410889	0.410889	0.989566
Collinsella	Collinsella aerofaciens	LNFPI	-0.267958	0.224043	-1.19601	0.23313	0.23313	0.989566
Collinsella	Collinsella aerofaciens	LNFPII	-0.0195366	0.207485	-0.0941592	0.925078	0.925078	0.989566
Collinsella	Collinsella aerofaciens	LNFPIII	-0.0338451	0.12468	-0.271456	0.786324	0.786324	0.989566
Collinsella	Collinsella aerofaciens	LNFPV	0.0762576	0.207659	0.367226	0.713845	0.713845	0.989566
Collinsella	Collinsella aerofaciens	LNDFHI	-0.0531309	0.168303	-0.315686	0.752575	0.752575	0.989566
Collinsella	Collinsella aerofaciens	LNH	-0.0300192	0.139547	-0.215118	0.829898	0.829898	0.989566
Collinsella	Collinsella aerofaciens	LNnH	-0.0372299	0.139592	-0.266704	0.789976	0.789976	0.989566
Collinsella	Collinsella aerofaciens	LN(n)T	-0.319204	0.17899	-1.78336	0.0760674	0.0760674	0.989566
Collinsella	Collinsella aerofaciens	3'-SL	-0.00174894	0.133565	-0.0130943	0.989566	0.989566	0.989566
Collinsella	Collinsella aerofaciens	6'-SL	-0.0476259	0.116779	-0.407829	0.683842	0.683842	0.989566
Collinsella	Collinsella aerofaciens	LSTa	0.213597	0.148559	1.43779	0.152081	0.152081	0.989566
Collinsella	Collinsella aerofaciens	LSTb	-0.0375136	0.21307	-0.176063	0.860426	0.860426	0.989566
Collinsella	Collinsella aerofaciens	LSTc	0.0787713	0.133374	0.590604	0.555462	0.555462	0.989566
Collinsella	Collinsella aerofaciens	Project batch	0.175131	0.466046	0.375781	0.707484	0.707484	0.989566
Collinsella	Collinsella aerofaciens	C-section	-0.57156	0.340239	-1.67988	0.0945658	0.0945658	0.989566
Collinsella	Collinsella aerofaciens	Age at fecal sample	-0.0886439	0.0993977	-0.89181	0.373583	0.373583	0.989566
Collinsella	Collinsella aerofaciens	Siblings	0.0538112	0.209645	0.256677	0.797696	0.797696	0.989566
Collinsella	Collinsella aerofaciens	Readcount (depth)	3.62266e-08	1.15916e-06	0.0312525	0.9751	0.9751	0.989566
Collinsella	Collinsella aerofaciens	Direct Abx	-0.734849	0.727448	-1.01017	0.313651	0.313651	0.989566
Collinsella	Collinsella aerofaciens	Pregnancy Abx	0.243504	0.304481	0.799735	0.424828	0.424828	0.989566
Flavonifractor	Flavonifractor plautii	2'-FL	0.36094	0.316293	1.14116	0.255191	0.255191	0.700298
Flavonifractor	Flavonifractor plautii	DFL	-0.0330405	0.211275	-0.156386	0.875889	0.875889	0.96239
Flavonifractor	Flavonifractor plautii	LNFPI	-0.369967	0.22652	-1.63327	0.10401	0.10401	0.700298
Flavonifractor	Flavonifractor plautii	LNFPII	-0.196462	0.209778	-0.936526	0.350149	0.350149	0.700298
Flavonifractor	Flavonifractor plautii	LNFPIII	0.118089	0.126058	0.936782	0.350018	0.350018	0.700298
Flavonifractor	Flavonifractor plautii	LNFPV	0.278221	0.209954	1.32515	0.186655	0.186655	0.700298
Flavonifractor	Flavonifractor plautii	LNDFHI	-0.178945	0.170163	-1.05161	0.294266	0.294266	0.700298
Flavonifractor	Flavonifractor plautii	LNH	-0.00569363	0.14109	-0.0403546	0.967851	0.967851	0.967851
Flavonifractor	Flavonifractor plautii	LNnH	0.0385889	0.141135	0.273418	0.784818	0.784818	0.959223
Flavonifractor	Flavonifractor plautii	LN(n)T	-0.0619809	0.180969	-0.342495	0.732343	0.732343	0.959223
Flavonifractor	Flavonifractor plautii	3'-SL	0.0597515	0.135041	0.442469	0.658636	0.658636	0.959223
Flavonifractor	Flavonifractor plautii	6'-SL	-0.0938656	0.11807	-0.795	0.42757	0.42757	0.783879
Flavonifractor	Flavonifractor plautii	LSTa	0.207778	0.150201	1.38333	0.168128	0.168128	0.700298
Flavonifractor	Flavonifractor plautii	LSTb	-0.221826	0.215425	-1.02972	0.304406	0.304406	0.700298
Flavonifractor	Flavonifractor plautii	LSTc	0.226581	0.134848	1.68026	0.0944908	0.0944908	0.700298
Flavonifractor	Flavonifractor plautii	Project batch	-0.877701	0.471197	-1.8627	0.0639929	0.0639929	0.700298
Flavonifractor	Flavonifractor plautii	C-section	0.112051	0.343999	0.325731	0.744974	0.744974	0.959223
Flavonifractor	Flavonifractor plautii	Age at fecal sample	0.0186822	0.100496	0.1859	0.852715	0.852715	0.96239
Flavonifractor	Flavonifractor plautii	Siblings	0.137631	0.211963	0.649316	0.516891	0.516891	0.812257
Flavonifractor	Flavonifractor plautii	Readcount (depth)	-1.1565e-06	1.17197e-06	-0.986799	0.324951	0.324951	0.700298
Flavonifractor	Flavonifractor plautii	Direct Abx	-0.0752197	0.735488	-0.102272	0.918645	0.918645	0.96239
Flavonifractor	Flavonifractor plautii	Pregnancy Abx	-0.216634	0.307846	-0.703707	0.482446	0.482446	0.812257
Clostridium SS1	Clostridium perfringens	2'-FL	0.604826	0.334177	1.8099	0.0718356	0.0718356	0.416437
Clostridium SS1	Clostridium perfringens	DFL	-0.205904	0.223221	-0.922422	0.357437	0.357437	0.714873
Clostridium SS1	Clostridium perfringens	LNFPI	-0.38322	0.239327	-1.60124	0.110927	0.110927	0.416437
Clostridium SS1	Clostridium perfringens	LNFPII	-0.107384	0.221639	-0.484501	0.628569	0.628569	0.905198
Clostridium SS1	Clostridium perfringens	LNFPIII	-0.268177	0.133185	-2.01356	0.0454163	0.0454163	0.416437
Clostridium SS1	Clostridium perfringens	LNFPV	0.0982457	0.221825	0.442898	0.658326	0.658326	0.905198
Clostridium SS1	Clostridium perfringens	LNDFHI	-0.0425997	0.179784	-0.236949	0.812942	0.812942	0.96704
Clostridium SS1	Clostridium perfringens	LNH	-0.256384	0.149067	-1.71993	0.0870164	0.0870164	0.416437
Clostridium SS1	Clostridium perfringens	LNnH	0.225248	0.149115	1.51056	0.132503	0.132503	0.416437
Clostridium SS1	Clostridium perfringens	LN(n)T	0.103899	0.191201	0.543402	0.587467	0.587467	0.905198
Clostridium SS1	Clostridium perfringens	3'-SL	0.00609628	0.142677	0.042728	0.965962	0.965962	0.980793
Clostridium SS1	Clostridium perfringens	6'-SL	-0.0679599	0.124746	-0.544787	0.586516	0.586516	0.905198
Clostridium SS1	Clostridium perfringens	LSTa	0.00476988	0.158694	0.0300572	0.976052	0.976052	0.980793
Clostridium SS1	Clostridium perfringens	LSTb	-0.0474215	0.227605	-0.20835	0.835171	0.835171	0.96704
Clostridium SS1	Clostridium perfringens	LSTc	-0.175071	0.142473	-1.22881	0.22061	0.22061	0.606677
Clostridium SS1	Clostridium perfringens	Project batch	-0.472883	0.497839	-0.949872	0.343341	0.343341	0.714873
Clostridium SS1	Clostridium perfringens	C-section	-0.00876094	0.363449	-0.024105	0.980793	0.980793	0.980793
Clostridium SS1	Clostridium perfringens	Age at fecal sample	0.107245	0.106178	1.01004	0.313713	0.313713	0.714873
Clostridium SS1	Clostridium perfringens	Siblings	-0.464915	0.223947	-2.07601	0.0391914	0.0391914	0.416437
Clostridium SS1	Clostridium perfringens	Readcount (depth)	-1.0249e-06	1.23824e-06	-0.827712	0.408835	0.408835	0.749532
Clostridium SS1	Clostridium perfringens	Direct Abx	0.213203	0.777073	0.274367	0.78409	0.78409	0.96704
Clostridium SS1	Clostridium perfringens	Pregnancy Abx	-0.49479	0.325252	-1.52125	0.1298	0.1298	0.416437

## Sheet: ASV
Taxon parent (Species)	ASV name	Term	β Estimate	std error	t-statistic	p value	p	FDR
Enterobacteriaceae family	Enterobacteriaceae family 02	2'-FL	0.741178	0.742129	0.998718	0.319157	0.319157	0.869167
Enterobacteriaceae family	Enterobacteriaceae family 02	DFL	0.119922	0.495721	0.241914	0.809099	0.809099	0.936851
Enterobacteriaceae family	Enterobacteriaceae family 02	LNFPI	-0.0285262	0.53149	-0.0536721	0.957251	0.957251	0.962559
Enterobacteriaceae family	Enterobacteriaceae family 02	LNFPII	0.0842851	0.492209	0.171238	0.864212	0.864212	0.950633
Enterobacteriaceae family	Enterobacteriaceae family 02	LNFPIII	-0.193563	0.295774	-0.654429	0.513599	0.513599	0.869167
Enterobacteriaceae family	Enterobacteriaceae family 02	LNFPV	0.663643	0.492621	1.34717	0.179474	0.179474	0.869167
Enterobacteriaceae family	Enterobacteriaceae family 02	LNDFHI	0.369482	0.399259	0.925419	0.35588	0.35588	0.869167
Enterobacteriaceae family	Enterobacteriaceae family 02	LNH	-0.302543	0.331044	-0.913907	0.361883	0.361883	0.869167
Enterobacteriaceae family	Enterobacteriaceae family 02	LNnH	0.121765	0.33115	0.367702	0.71349	0.71349	0.92334
Enterobacteriaceae family	Enterobacteriaceae family 02	LN(n)T	0.489793	0.424613	1.15351	0.2501	0.2501	0.869167
Enterobacteriaceae family	Enterobacteriaceae family 02	3'-SL	-0.21802	0.316852	-0.688082	0.49221	0.49221	0.869167
Enterobacteriaceae family	Enterobacteriaceae family 02	6'-SL	0.2074	0.277031	0.74865	0.454961	0.454961	0.869167
Enterobacteriaceae family	Enterobacteriaceae family 02	LSTa	-0.0165646	0.352422	-0.0470022	0.962559	0.962559	0.962559
Enterobacteriaceae family	Enterobacteriaceae family 02	LSTb	-0.388646	0.505458	-0.768899	0.442874	0.442874	0.869167
Enterobacteriaceae family	Enterobacteriaceae family 02	LSTc	-0.123237	0.316399	-0.389498	0.697329	0.697329	0.92334
Enterobacteriaceae family	Enterobacteriaceae family 02	Project batch	-0.753138	1.10559	-0.681212	0.496537	0.496537	0.869167
Enterobacteriaceae family	Enterobacteriaceae family 02	C-section	1.41124	0.807137	1.74845	0.0819432	0.0819432	0.600917
Enterobacteriaceae family	Enterobacteriaceae family 02	Age at fecal sample	0.138622	0.235798	0.587886	0.557282	0.557282	0.875729
Enterobacteriaceae family	Enterobacteriaceae family 02	Siblings	-1.46606	0.497334	-2.94784	0.00358663	0.00358663	0.0789058
Enterobacteriaceae family	Enterobacteriaceae family 02	Readcount (depth)	-4.96216e-06	2.74984e-06	-1.80453	0.072676	0.072676	0.600917
Enterobacteriaceae family	Enterobacteriaceae family 02	Direct Abx	-0.811514	1.7257	-0.470252	0.638695	0.638695	0.92334
Enterobacteriaceae family	Enterobacteriaceae family 02	Pregnancy Abx	-0.20181	0.722309	-0.279395	0.780235	0.780235	0.936851
Bifidobacterium bifidum	Bifidobacterium 02	2'-FL	1.01944	0.874181	1.16616	0.244959	0.244959	0.669936
Bifidobacterium bifidum	Bifidobacterium 02	DFL	-0.64379	0.583928	-1.10252	0.271583	0.271583	0.669936
Bifidobacterium bifidum	Bifidobacterium 02	LNFPI	-0.428465	0.626062	-0.684381	0.494539	0.494539	0.725324
Bifidobacterium bifidum	Bifidobacterium 02	LNFPII	0.272986	0.57979	0.470836	0.638279	0.638279	0.780119
Bifidobacterium bifidum	Bifidobacterium 02	LNFPIII	-0.440072	0.348403	-1.26311	0.208042	0.208042	0.669936
Bifidobacterium bifidum	Bifidobacterium 02	LNFPV	0.0610663	0.580276	0.105237	0.916295	0.916295	0.971782
Bifidobacterium bifidum	Bifidobacterium 02	LNDFHI	0.513635	0.470302	1.09214	0.276105	0.276105	0.669936
Bifidobacterium bifidum	Bifidobacterium 02	LNH	1.14884	0.389948	2.94614	0.00360552	0.00360552	0.058896
Bifidobacterium bifidum	Bifidobacterium 02	LNnH	-0.401573	0.390074	-1.02948	0.304516	0.304516	0.669936
Bifidobacterium bifidum	Bifidobacterium 02	LN(n)T	0.0115979	0.500167	0.0231882	0.981524	0.981524	0.981524
Bifidobacterium bifidum	Bifidobacterium 02	3'-SL	0.198582	0.373231	0.532061	0.595283	0.595283	0.780119
Bifidobacterium bifidum	Bifidobacterium 02	6'-SL	-0.490963	0.326325	-1.50452	0.134049	0.134049	0.669936
Bifidobacterium bifidum	Bifidobacterium 02	LSTa	-0.514786	0.41513	-1.24006	0.216429	0.216429	0.669936
Bifidobacterium bifidum	Bifidobacterium 02	LSTb	0.644575	0.595397	1.0826	0.28031	0.28031	0.669936
Bifidobacterium bifidum	Bifidobacterium 02	LSTc	-0.0339038	0.372697	-0.0909688	0.92761	0.92761	0.971782
Bifidobacterium bifidum	Bifidobacterium 02	Project batch	0.951449	1.30231	0.730586	0.4659	0.4659	0.725324
Bifidobacterium bifidum	Bifidobacterium 02	C-section	-0.487453	0.950756	-0.512701	0.608735	0.608735	0.780119
Bifidobacterium bifidum	Bifidobacterium 02	Age at fecal sample	-0.0398545	0.277755	-0.143488	0.886051	0.886051	0.971782
Bifidobacterium bifidum	Bifidobacterium 02	Siblings	1.6498	0.585828	2.81618	0.00535419	0.00535419	0.058896
Bifidobacterium bifidum	Bifidobacterium 02	Readcount (depth)	-2.54424e-06	3.23914e-06	-0.785469	0.433122	0.433122	0.725324
Bifidobacterium bifidum	Bifidobacterium 02	Direct Abx	-1.74513	2.03276	-0.858502	0.391659	0.391659	0.725324
Bifidobacterium bifidum	Bifidobacterium 02	Pregnancy Abx	0.63256	0.850834	0.743458	0.45809	0.45809	0.725324
Bifidobacterium dentium	Bifidobacterium 04	2'-FL	0.434634	0.453618	0.958149	0.339162	0.339162	0.949295
Bifidobacterium dentium	Bifidobacterium 04	DFL	-0.261415	0.303004	-0.862744	0.389327	0.389327	0.951689
Bifidobacterium dentium	Bifidobacterium 04	LNFPI	-0.214111	0.324867	-0.659072	0.510619	0.510619	0.952315
Bifidobacterium dentium	Bifidobacterium 04	LNFPII	-0.391825	0.300857	-1.30236	0.194313	0.194313	0.854975
Bifidobacterium dentium	Bifidobacterium 04	LNFPIII	-0.0158167	0.180788	-0.0874874	0.930373	0.930373	0.97197
Bifidobacterium dentium	Bifidobacterium 04	LNFPV	0.284914	0.301109	0.946214	0.345198	0.345198	0.949295
Bifidobacterium dentium	Bifidobacterium 04	LNDFHI	0.117612	0.244042	0.481932	0.630389	0.630389	0.97197
Bifidobacterium dentium	Bifidobacterium 04	LNH	-0.0690683	0.202347	-0.341337	0.733214	0.733214	0.97197
Bifidobacterium dentium	Bifidobacterium 04	LNnH	0.0263862	0.202412	0.130359	0.896415	0.896415	0.97197
Bifidobacterium dentium	Bifidobacterium 04	LN(n)T	-0.021722	0.25954	-0.0836942	0.933385	0.933385	0.97197
Bifidobacterium dentium	Bifidobacterium 04	3'-SL	0.199605	0.193672	1.03063	0.303976	0.303976	0.949295
Bifidobacterium dentium	Bifidobacterium 04	6'-SL	-0.105566	0.169332	-0.623426	0.533726	0.533726	0.952315
Bifidobacterium dentium	Bifidobacterium 04	LSTa	0.124891	0.215414	0.579771	0.562731	0.562731	0.952315
Bifidobacterium dentium	Bifidobacterium 04	LSTb	0.0379577	0.308955	0.122858	0.902345	0.902345	0.97197
Bifidobacterium dentium	Bifidobacterium 04	LSTc	-0.26912	0.193395	-1.39155	0.165627	0.165627	0.854975
Bifidobacterium dentium	Bifidobacterium 04	Project batch	-0.257567	0.675777	-0.381142	0.703509	0.703509	0.97197
Bifidobacterium dentium	Bifidobacterium 04	C-section	1.2553	0.493353	2.54442	0.0117127	0.0117127	0.128839
Bifidobacterium dentium	Bifidobacterium 04	Age at fecal sample	-0.0383601	0.144129	-0.266152	0.790401	0.790401	0.97197
Bifidobacterium dentium	Bifidobacterium 04	Siblings	-0.516683	0.30399	-1.69967	0.0907712	0.0907712	0.665656
Bifidobacterium dentium	Bifidobacterium 04	Readcount (depth)	5.91338e-08	1.68081e-06	0.0351818	0.97197	0.97197	0.97197
Bifidobacterium dentium	Bifidobacterium 04	Direct Abx	4.11684	1.05481	3.90291	0.000130434	0.000130434	0.00286955
Bifidobacterium dentium	Bifidobacterium 04	Pregnancy Abx	-0.345688	0.441503	-0.78298	0.434579	0.434579	0.952315
Lactococcus lactis	Lactococcus 1	2'-FL	-0.304777	0.391084	-0.779313	0.43673	0.43673	0.672726
Lactococcus lactis	Lactococcus 1	DFL	-0.0886835	0.261233	-0.33948	0.73461	0.73461	0.827667
Lactococcus lactis	Lactococcus 1	LNFPI	0.0429774	0.280082	0.153446	0.878204	0.878204	0.878204
Lactococcus lactis	Lactococcus 1	LNFPII	0.32598	0.259382	1.25676	0.21033	0.21033	0.475306
Lactococcus lactis	Lactococcus 1	LNFPIII	0.255967	0.155866	1.64223	0.102138	0.102138	0.37387
Lactococcus lactis	Lactococcus 1	LNFPV	-0.691015	0.259599	-2.66185	0.00841285	0.00841285	0.124689
Lactococcus lactis	Lactococcus 1	LNDFHI	0.147892	0.2104	0.702908	0.482943	0.482943	0.672726
Lactococcus lactis	Lactococcus 1	LNH	0.301975	0.174452	1.731	0.0850183	0.0850183	0.37387
Lactococcus lactis	Lactococcus 1	LNnH	-0.0464733	0.174508	-0.26631	0.790279	0.790279	0.827911
Lactococcus lactis	Lactococcus 1	LN(n)T	0.0853558	0.22376	0.38146	0.703273	0.703273	0.827667
Lactococcus lactis	Lactococcus 1	3'-SL	0.313015	0.166973	1.87464	0.0623219	0.0623219	0.342771
Lactococcus lactis	Lactococcus 1	6'-SL	0.0792639	0.145989	0.542945	0.587781	0.587781	0.760658
Lactococcus lactis	Lactococcus 1	LSTa	0.145206	0.185718	0.781865	0.435233	0.435233	0.672726
Lactococcus lactis	Lactococcus 1	LSTb	-0.239291	0.266364	-0.898362	0.370089	0.370089	0.672726
Lactococcus lactis	Lactococcus 1	LSTc	-0.115512	0.166734	-0.692793	0.489255	0.489255	0.672726
Lactococcus lactis	Lactococcus 1	Project batch	1.48929	0.582617	2.55622	0.0113354	0.0113354	0.124689
Lactococcus lactis	Lactococcus 1	C-section	0.368151	0.425341	0.865544	0.387793	0.387793	0.672726
Lactococcus lactis	Lactococcus 1	Age at fecal sample	-0.16531	0.12426	-1.33036	0.184939	0.184939	0.475306
Lactococcus lactis	Lactococcus 1	Siblings	0.565894	0.262083	2.15922	0.0320421	0.0320421	0.234976
Lactococcus lactis	Lactococcus 1	Readcount (depth)	1.79846e-06	1.4491e-06	1.24109	0.216048	0.216048	0.475306
Lactococcus lactis	Lactococcus 1	Direct Abx	0.287266	0.909402	0.315885	0.752424	0.752424	0.827667
Lactococcus lactis	Lactococcus 1	Pregnancy Abx	0.596073	0.380639	1.56598	0.118959	0.118959	0.37387
Streptococcus sp	Anthococcus 1	2'-FL	-0.0471549	0.274258	-0.171936	0.863664	0.863664	0.874363
Streptococcus sp	Anthococcus 1	DFL	-0.0711665	0.183197	-0.38847	0.698087	0.698087	0.836236
Streptococcus sp	Anthococcus 1	LNFPI	-0.0310975	0.196415	-0.158325	0.874363	0.874363	0.874363
Streptococcus sp	Anthococcus 1	LNFPII	0.131354	0.181898	0.722129	0.471071	0.471071	0.836236
Streptococcus sp	Anthococcus 1	LNFPIII	-0.0388183	0.109305	-0.355138	0.722866	0.722866	0.836236
Streptococcus sp	Anthococcus 1	LNFPV	-0.251459	0.182051	-1.38126	0.168765	0.168765	0.530403
Streptococcus sp	Anthococcus 1	LNDFHI	0.2273	0.147548	1.54051	0.12504	0.12504	0.458481
Streptococcus sp	Anthococcus 1	LNH	0.214306	0.122339	1.75174	0.0813749	0.0813749	0.358049
Streptococcus sp	Anthococcus 1	LNnH	-0.0601886	0.122378	-0.491823	0.623392	0.623392	0.836236
Streptococcus sp	Anthococcus 1	LN(n)T	0.0881636	0.156918	0.561845	0.57486	0.57486	0.836236
Streptococcus sp	Anthococcus 1	3'-SL	0.263084	0.117094	2.24678	0.0257638	0.0257638	0.23508
Streptococcus sp	Anthococcus 1	6'-SL	-0.0360779	0.102378	-0.352397	0.724917	0.724917	0.836236
Streptococcus sp	Anthococcus 1	LSTa	0.137076	0.130239	1.05249	0.293864	0.293864	0.62137
Streptococcus sp	Anthococcus 1	LSTb	-0.220875	0.186795	-1.18245	0.238452	0.238452	0.62137
Streptococcus sp	Anthococcus 1	LSTc	-0.132804	0.116927	-1.13579	0.257425	0.257425	0.62137
Streptococcus sp	Anthococcus 1	Project batch	0.12487	0.408575	0.305623	0.760215	0.760215	0.836236
Streptococcus sp	Anthococcus 1	C-section	0.303174	0.298282	1.0164	0.310685	0.310685	0.62137
Streptococcus sp	Anthococcus 1	Age at fecal sample	-0.188139	0.0871403	-2.15903	0.0320564	0.0320564	0.23508
Streptococcus sp	Anthococcus 1	Siblings	0.361128	0.183793	1.96486	0.0508358	0.0508358	0.279597
Streptococcus sp	Anthococcus 1	Readcount (depth)	6.06954e-07	1.01622e-06	0.597267	0.551015	0.551015	0.836236
Streptococcus sp	Anthococcus 1	Direct Abx	-0.284546	0.637742	-0.446177	0.65596	0.65596	0.836236
Streptococcus sp	Anthococcus 1	Pregnancy Abx	0.694396	0.266933	2.60139	0.00998959	0.00998959	0.219771
Leuconostoc lactis	Leuconostoc 1	2'-FL	0.0421121	0.2826	0.149017	0.881693	0.881693	0.943368
Leuconostoc lactis	Leuconostoc 1	DFL	-0.181604	0.188769	-0.962046	0.337206	0.337206	0.742332
Leuconostoc lactis	Leuconostoc 1	LNFPI	0.0161724	0.202389	0.0799071	0.936392	0.936392	0.943368
Leuconostoc lactis	Leuconostoc 1	LNFPII	0.126318	0.187431	0.673942	0.501138	0.501138	0.787502
Leuconostoc lactis	Leuconostoc 1	LNFPIII	0.00801119	0.112629	0.0711287	0.943368	0.943368	0.943368
Leuconostoc lactis	Leuconostoc 1	LNFPV	-0.354728	0.187588	-1.891	0.0600926	0.0600926	0.440679
Leuconostoc lactis	Leuconostoc 1	LNDFHI	0.17272	0.152036	1.13604	0.257318	0.257318	0.707625
Leuconostoc lactis	Leuconostoc 1	LNH	0.218578	0.12606	1.73392	0.0844971	0.0844971	0.458013
Leuconostoc lactis	Leuconostoc 1	LNnH	-0.0945358	0.126101	-0.749685	0.454339	0.454339	0.768881
Leuconostoc lactis	Leuconostoc 1	LN(n)T	0.0603736	0.161691	0.373389	0.70926	0.70926	0.899751
Leuconostoc lactis	Leuconostoc 1	3'-SL	0.18434	0.120656	1.52782	0.128162	0.128162	0.469928
Leuconostoc lactis	Leuconostoc 1	6'-SL	0.0444275	0.105492	0.421144	0.674109	0.674109	0.899751
Leuconostoc lactis	Leuconostoc 1	LSTa	0.0448613	0.134201	0.334285	0.73852	0.73852	0.899751
Leuconostoc lactis	Leuconostoc 1	LSTb	-0.109743	0.192476	-0.570165	0.569215	0.569215	0.834849
Leuconostoc lactis	Leuconostoc 1	LSTc	-0.168681	0.120483	-1.40004	0.163076	0.163076	0.512523
Leuconostoc lactis	Leuconostoc 1	Project batch	0.361578	0.421003	0.858849	0.391468	0.391468	0.742332
Leuconostoc lactis	Leuconostoc 1	C-section	0.256543	0.307354	0.834681	0.404908	0.404908	0.742332
Leuconostoc lactis	Leuconostoc 1	Age at fecal sample	-0.171065	0.0897908	-1.90515	0.0582165	0.0582165	0.440679
Leuconostoc lactis	Leuconostoc 1	Siblings	0.309237	0.189383	1.63287	0.104094	0.104094	0.458013
Leuconostoc lactis	Leuconostoc 1	Readcount (depth)	8.77522e-07	1.04713e-06	0.838027	0.403031	0.403031	0.742332
Leuconostoc lactis	Leuconostoc 1	Direct Abx	-0.186328	0.65714	-0.283544	0.777058	0.777058	0.899751
Leuconostoc lactis	Leuconostoc 1	Pregnancy Abx	0.561733	0.275052	2.04228	0.0424564	0.0424564	0.440679
Lactococcus piscium	Lactococcus 2	2'-FL	-0.0369579	0.215295	-0.171662	0.86388	0.86388	0.910516
Lactococcus piscium	Lactococcus 2	DFL	0.0608917	0.143811	0.423415	0.672455	0.672455	0.910516
Lactococcus piscium	Lactococcus 2	LNFPI	-0.0415823	0.154188	-0.269686	0.787684	0.787684	0.910516
Lactococcus piscium	Lactococcus 2	LNFPII	0.218032	0.142792	1.52692	0.128384	0.128384	0.564888
Lactococcus piscium	Lactococcus 2	LNFPIII	0.0102187	0.0858053	0.119092	0.905324	0.905324	0.910516
Lactococcus piscium	Lactococcus 2	LNFPV	-0.255263	0.142912	-1.78616	0.075611	0.075611	0.55448
Lactococcus piscium	Lactococcus 2	LNDFHI	0.13075	0.115827	1.12884	0.260336	0.260336	0.667977
Lactococcus piscium	Lactococcus 2	LNH	0.244845	0.0960372	2.54948	0.0115495	0.0115495	0.254088
Lactococcus piscium	Lactococcus 2	LNnH	-0.0721082	0.0960681	-0.750594	0.453793	0.453793	0.907585
Lactococcus piscium	Lactococcus 2	LN(n)T	0.070637	0.123182	0.573436	0.567003	0.567003	0.910516
Lactococcus piscium	Lactococcus 2	3'-SL	0.168935	0.09192	1.83785	0.0675906	0.0675906	0.55448
Lactococcus piscium	Lactococcus 2	6'-SL	-0.0828901	0.080368	-1.03138	0.303626	0.303626	0.667977
Lactococcus piscium	Lactococcus 2	LSTa	0.0385666	0.102239	0.37722	0.706417	0.706417	0.910516
Lactococcus piscium	Lactococcus 2	LSTb	-0.185726	0.146636	-1.26658	0.206799	0.206799	0.649941
Lactococcus piscium	Lactococcus 2	LSTc	-0.0380216	0.0917886	-0.41423	0.679156	0.679156	0.910516
Lactococcus piscium	Lactococcus 2	Project batch	-0.0890441	0.320735	-0.277625	0.781591	0.781591	0.910516
Lactococcus piscium	Lactococcus 2	C-section	0.301143	0.234154	1.28609	0.199921	0.199921	0.649941
Lactococcus piscium	Lactococcus 2	Age at fecal sample	-0.0410986	0.0684059	-0.600805	0.548661	0.548661	0.910516
Lactococcus piscium	Lactococcus 2	Siblings	0.151491	0.144279	1.04998	0.295012	0.295012	0.667977
Lactococcus piscium	Lactococcus 2	Readcount (depth)	8.97716e-08	7.9774e-07	0.112532	0.910516	0.910516	0.910516
Lactococcus piscium	Lactococcus 2	Direct Abx	0.117724	0.500633	0.23515	0.814336	0.814336	0.910516
Lactococcus piscium	Lactococcus 2	Pregnancy Abx	0.332152	0.209545	1.58511	0.114545	0.114545	0.564888
Bifidobacterium longum	Bifidobacterium 01	2'-FL	-0.14455	0.64672	-0.223512	0.823368	0.823368	0.833604
Bifidobacterium longum	Bifidobacterium 01	DFL	-0.0908734	0.431991	-0.21036	0.833604	0.833604	0.833604
Bifidobacterium longum	Bifidobacterium 01	LNFPI	0.1952	0.463161	0.421452	0.673884	0.673884	0.833604
Bifidobacterium longum	Bifidobacterium 01	LNFPII	0.271417	0.42893	0.632778	0.527612	0.527612	0.833604
Bifidobacterium longum	Bifidobacterium 01	LNFPIII	0.2366	0.257749	0.917949	0.359768	0.359768	0.833604
Bifidobacterium longum	Bifidobacterium 01	LNFPV	-0.232807	0.429289	-0.542309	0.588219	0.588219	0.833604
Bifidobacterium longum	Bifidobacterium 01	LNDFHI	-0.147224	0.34793	-0.423143	0.672652	0.672652	0.833604
Bifidobacterium longum	Bifidobacterium 01	LNH	0.431698	0.288484	1.49644	0.136141	0.136141	0.569257
Bifidobacterium longum	Bifidobacterium 01	LNnH	0.0780856	0.288577	0.270588	0.786991	0.786991	0.833604
Bifidobacterium longum	Bifidobacterium 01	LN(n)T	-0.102997	0.370024	-0.278352	0.781034	0.781034	0.833604
Bifidobacterium longum	Bifidobacterium 01	3'-SL	0.393933	0.276117	1.42669	0.155252	0.155252	0.569257
Bifidobacterium longum	Bifidobacterium 01	6'-SL	-0.481283	0.241416	-1.99359	0.0475769	0.0475769	0.307783
Bifidobacterium longum	Bifidobacterium 01	LSTa	-0.11384	0.307114	-0.370677	0.711276	0.711276	0.833604
Bifidobacterium longum	Bifidobacterium 01	LSTb	0.225523	0.440475	0.511998	0.609226	0.609226	0.833604
Bifidobacterium longum	Bifidobacterium 01	LSTc	0.238119	0.275722	0.86362	0.388847	0.388847	0.833604
Bifidobacterium longum	Bifidobacterium 01	Project batch	0.704216	0.96345	0.730931	0.46569	0.46569	0.833604
Bifidobacterium longum	Bifidobacterium 01	C-section	-1.49624	0.70337	-2.12725	0.0346433	0.0346433	0.307783
Bifidobacterium longum	Bifidobacterium 01	Age at fecal sample	0.0941049	0.205483	0.457969	0.64748	0.64748	0.833604
Bifidobacterium longum	Bifidobacterium 01	Siblings	1.60236	0.433396	3.69721	0.000282554	0.000282554	0.0062162
Bifidobacterium longum	Bifidobacterium 01	Readcount (depth)	-4.60739e-06	2.39632e-06	-1.9227	0.0559605	0.0559605	0.307783
Bifidobacterium longum	Bifidobacterium 01	Direct Abx	1.68127	1.50384	1.11798	0.264937	0.264937	0.728576
Bifidobacterium longum	Bifidobacterium 01	Pregnancy Abx	0.768489	0.629448	1.22089	0.223586	0.223586	0.702698
Staphylococcus aureus	Staphylococcus 1	2'-FL	-0.21076	0.578562	-0.364282	0.716038	0.716038	0.924407
Staphylococcus aureus	Staphylococcus 1	DFL	-0.201435	0.386463	-0.521226	0.602795	0.602795	0.924407
Staphylococcus aureus	Staphylococcus 1	LNFPI	-0.0146829	0.414348	-0.0354362	0.971768	0.971768	0.989319
Staphylococcus aureus	Staphylococcus 1	LNFPII	0.448974	0.383725	1.17004	0.243397	0.243397	0.669343
Staphylococcus aureus	Staphylococcus 1	LNFPIII	-0.226991	0.230585	-0.984414	0.32612	0.32612	0.717463
Staphylococcus aureus	Staphylococcus 1	LNFPV	-0.452411	0.384046	-1.17801	0.240213	0.240213	0.669343
Staphylococcus aureus	Staphylococcus 1	LNDFHI	0.538681	0.311261	1.73064	0.0850817	0.0850817	0.441741
Staphylococcus aureus	Staphylococcus 1	LNH	0.509775	0.258081	1.97525	0.0496358	0.0496358	0.363996
Staphylococcus aureus	Staphylococcus 1	LNnH	-0.414585	0.258164	-1.6059	0.109898	0.109898	0.441741
Staphylococcus aureus	Staphylococcus 1	LN(n)T	-0.00443694	0.331027	-0.0134036	0.989319	0.989319	0.989319
Staphylococcus aureus	Staphylococcus 1	3'-SL	0.385231	0.247017	1.55953	0.120475	0.120475	0.441741
Staphylococcus aureus	Staphylococcus 1	6'-SL	-0.668853	0.215973	-3.09693	0.00224063	0.00224063	0.0492939
Staphylococcus aureus	Staphylococcus 1	LSTa	0.159099	0.274747	0.579075	0.5632	0.5632	0.924407
Staphylococcus aureus	Staphylococcus 1	LSTb	-0.30931	0.394054	-0.784944	0.433429	0.433429	0.866858
Staphylococcus aureus	Staphylococcus 1	LSTc	0.0127351	0.246663	0.0516294	0.958876	0.958876	0.989319
Staphylococcus aureus	Staphylococcus 1	Project batch	-0.919588	0.861912	-1.06692	0.287315	0.287315	0.702326
Staphylococcus aureus	Staphylococcus 1	C-section	0.228608	0.629242	0.363307	0.716765	0.716765	0.924407
Staphylococcus aureus	Staphylococcus 1	Age at fecal sample	-0.433096	0.183827	-2.35599	0.0194555	0.0194555	0.214011
Staphylococcus aureus	Staphylococcus 1	Siblings	0.126265	0.387721	0.325661	0.745027	0.745027	0.924407
Staphylococcus aureus	Staphylococcus 1	Readcount (depth)	-7.89756e-07	2.14377e-06	-0.368396	0.712973	0.712973	0.924407
Staphylococcus aureus	Staphylococcus 1	Direct Abx	-0.303781	1.34535	-0.225801	0.821591	0.821591	0.951315
Staphylococcus aureus	Staphylococcus 1	Pregnancy Abx	0.174977	0.56311	0.310732	0.756333	0.756333	0.924407
Enterobacteriaceae family	Enterobacteriaceae family 01	2'-FL	-0.837677	0.910818	-0.919698	0.358855	0.358855	0.868442
Enterobacteriaceae family	Enterobacteriaceae family 01	DFL	0.210511	0.608401	0.346006	0.729707	0.729707	0.99931
Enterobacteriaceae family	Enterobacteriaceae family 01	LNFPI	0.91461	0.6523	1.40213	0.16245	0.16245	0.868442
Enterobacteriaceae family	Enterobacteriaceae family 01	LNFPII	-0.0273524	0.60409	-0.0452787	0.963931	0.963931	0.99931
Enterobacteriaceae family	Enterobacteriaceae family 01	LNFPIII	0.266196	0.363004	0.733315	0.464238	0.464238	0.928477
Enterobacteriaceae family	Enterobacteriaceae family 01	LNFPV	-0.177812	0.604596	-0.2941	0.768991	0.768991	0.99931
Enterobacteriaceae family	Enterobacteriaceae family 01	LNDFHI	-0.448359	0.490012	-0.914997	0.361312	0.361312	0.868442
Enterobacteriaceae family	Enterobacteriaceae family 01	LNH	0.000351607	0.406291	0.000865407	0.99931	0.99931	0.99931
Enterobacteriaceae family	Enterobacteriaceae family 01	LNnH	0.415021	0.406422	1.02116	0.308433	0.308433	0.868442
Enterobacteriaceae family	Enterobacteriaceae family 01	LN(n)T	-0.173358	0.521129	-0.332659	0.739746	0.739746	0.99931
Enterobacteriaceae family	Enterobacteriaceae family 01	3'-SL	0.331673	0.388873	0.852908	0.394746	0.394746	0.868442
Enterobacteriaceae family	Enterobacteriaceae family 01	6'-SL	0.316133	0.340002	0.9298	0.353613	0.353613	0.868442
Enterobacteriaceae family	Enterobacteriaceae family 01	LSTa	-0.182058	0.432528	-0.420917	0.674275	0.674275	0.99931
Enterobacteriaceae family	Enterobacteriaceae family 01	LSTb	-0.0587057	0.62035	-0.0946331	0.924702	0.924702	0.99931
Enterobacteriaceae family	Enterobacteriaceae family 01	LSTc	0.0377756	0.388317	0.0972804	0.922603	0.922603	0.99931
Enterobacteriaceae family	Enterobacteriaceae family 01	Project batch	-0.00240922	1.35689	-0.00177554	0.998585	0.998585	0.99931
Enterobacteriaceae family	Enterobacteriaceae family 01	C-section	0.923341	0.990602	0.932101	0.352425	0.352425	0.868442
Enterobacteriaceae family	Enterobacteriaceae family 01	Age at fecal sample	-0.143255	0.289395	-0.495015	0.621141	0.621141	0.99931
Enterobacteriaceae family	Enterobacteriaceae family 01	Siblings	0.949431	0.61038	1.55547	0.121438	0.121438	0.868442
Enterobacteriaceae family	Enterobacteriaceae family 01	Readcount (depth)	8.85166e-07	3.37489e-06	0.26228	0.79338	0.79338	0.99931
Enterobacteriaceae family	Enterobacteriaceae family 01	Direct Abx	3.04323	2.11796	1.43687	0.152342	0.152342	0.868442
Enterobacteriaceae family	Enterobacteriaceae family 01	Pregnancy Abx	1.02329	0.886493	1.15431	0.249772	0.249772	0.868442
Bacteroides thetaiotaomicron	Bacteroides 03	2'-FL	0.470994	0.567367	0.83014	0.407464	0.407464	0.823904
Bacteroides thetaiotaomicron	Bacteroides 03	DFL	-0.67596	0.378985	-1.7836	0.0760275	0.0760275	0.823904
Bacteroides thetaiotaomicron	Bacteroides 03	LNFPI	-0.60552	0.406331	-1.49021	0.137768	0.137768	0.823904
Bacteroides thetaiotaomicron	Bacteroides 03	LNFPII	-0.312122	0.3763	-0.829452	0.407853	0.407853	0.823904
Bacteroides thetaiotaomicron	Bacteroides 03	LNFPIII	0.228345	0.226123	1.00983	0.313816	0.313816	0.823904
Bacteroides thetaiotaomicron	Bacteroides 03	LNFPV	-0.307539	0.376615	-0.816588	0.41515	0.41515	0.823904
Bacteroides thetaiotaomicron	Bacteroides 03	LNDFHI	0.045591	0.305238	0.149362	0.881421	0.881421	0.953068
Bacteroides thetaiotaomicron	Bacteroides 03	LNH	-0.352006	0.253087	-1.39085	0.16584	0.16584	0.823904
Bacteroides thetaiotaomicron	Bacteroides 03	LNnH	-0.0867424	0.253169	-0.342627	0.732244	0.732244	0.894965
Bacteroides thetaiotaomicron	Bacteroides 03	LN(n)T	0.318812	0.324622	0.982103	0.327254	0.327254	0.823904
Bacteroides thetaiotaomicron	Bacteroides 03	3'-SL	0.00488239	0.242237	0.0201554	0.98394	0.98394	0.98394
Bacteroides thetaiotaomicron	Bacteroides 03	6'-SL	0.201064	0.211794	0.94934	0.343611	0.343611	0.823904
Bacteroides thetaiotaomicron	Bacteroides 03	LSTa	-0.117432	0.269431	-0.435851	0.663422	0.663422	0.894965
Bacteroides thetaiotaomicron	Bacteroides 03	LSTb	0.071847	0.386429	0.185925	0.852695	0.852695	0.953068
Bacteroides thetaiotaomicron	Bacteroides 03	LSTc	0.142181	0.241891	0.587789	0.557347	0.557347	0.89005
Bacteroides thetaiotaomicron	Bacteroides 03	Project batch	-0.0959372	0.845234	-0.113504	0.909747	0.909747	0.953068
Bacteroides thetaiotaomicron	Bacteroides 03	C-section	-0.233366	0.617066	-0.378187	0.705699	0.705699	0.894965
Bacteroides thetaiotaomicron	Bacteroides 03	Age at fecal sample	0.142989	0.18027	0.793192	0.42862	0.42862	0.823904
Bacteroides thetaiotaomicron	Bacteroides 03	Siblings	0.500279	0.380218	1.31577	0.189781	0.189781	0.823904
Bacteroides thetaiotaomicron	Bacteroides 03	Readcount (depth)	9.29297e-07	2.10229e-06	0.442041	0.658944	0.658944	0.894965
Bacteroides thetaiotaomicron	Bacteroides 03	Direct Abx	-0.999944	1.31932	-0.757924	0.449402	0.449402	0.823904
Bacteroides thetaiotaomicron	Bacteroides 03	Pregnancy Abx	0.317157	0.552214	0.574336	0.566395	0.566395	0.89005
Bacteroides dorei	Bacteroides 01	2'-FL	-0.541346	0.81217	-0.666543	0.505844	0.505844	0.654622
Bacteroides dorei	Bacteroides 01	DFL	0.223053	0.542507	0.411152	0.681408	0.681408	0.747707
Bacteroides dorei	Bacteroides 01	LNFPI	0.278245	0.581652	0.478371	0.632917	0.632917	0.732851
Bacteroides dorei	Bacteroides 01	LNFPII	-0.318389	0.538663	-0.591074	0.555148	0.555148	0.678515
Bacteroides dorei	Bacteroides 01	LNFPIII	0.863542	0.323689	2.66782	0.00827008	0.00827008	0.181942
Bacteroides dorei	Bacteroides 01	LNFPV	-0.59139	0.539114	-1.09697	0.273995	0.273995	0.463891
Bacteroides dorei	Bacteroides 01	LNDFHI	-0.808911	0.43694	-1.85131	0.065622	0.065622	0.240614
Bacteroides dorei	Bacteroides 01	LNH	0.690673	0.362287	1.90643	0.0580504	0.0580504	0.240614
Bacteroides dorei	Bacteroides 01	LNnH	-0.318442	0.362404	-0.878695	0.380637	0.380637	0.558268
Bacteroides dorei	Bacteroides 01	LN(n)T	0.136284	0.464687	0.293281	0.769616	0.769616	0.769616
Bacteroides dorei	Bacteroides 01	3'-SL	-0.127396	0.346756	-0.367394	0.71372	0.71372	0.747707
Bacteroides dorei	Bacteroides 01	6'-SL	0.454426	0.303177	1.49888	0.135505	0.135505	0.298112
Bacteroides dorei	Bacteroides 01	LSTa	-0.88653	0.385683	-2.2986	0.0225769	0.0225769	0.240614
Bacteroides dorei	Bacteroides 01	LSTb	0.621785	0.553162	1.12406	0.262357	0.262357	0.463891
Bacteroides dorei	Bacteroides 01	LSTc	-0.369533	0.34626	-1.06721	0.287182	0.287182	0.463891
Bacteroides dorei	Bacteroides 01	Project batch	1.2699	1.20993	1.04957	0.295203	0.295203	0.463891
Bacteroides dorei	Bacteroides 01	C-section	-1.83863	0.883313	-2.08152	0.0386788	0.0386788	0.240614
Bacteroides dorei	Bacteroides 01	Age at fecal sample	0.511166	0.258052	1.98086	0.048998	0.048998	0.240614
Bacteroides dorei	Bacteroides 01	Siblings	0.883627	0.544272	1.6235	0.106081	0.106081	0.291724
Bacteroides dorei	Bacteroides 01	Readcount (depth)	4.69474e-06	3.00937e-06	1.56004	0.120355	0.120355	0.294201
Bacteroides dorei	Bacteroides 01	Direct Abx	-1.4657	1.88857	-0.77609	0.438627	0.438627	0.603112
Bacteroides dorei	Bacteroides 01	Pregnancy Abx	-1.38482	0.79048	-1.75188	0.0813513	0.0813513	0.255676
Bacteroides fragilis	Bacteroides 02	2'-FL	-1.26852	0.768935	-1.64971	0.100596	0.100596	0.55328
Bacteroides fragilis	Bacteroides 02	DFL	0.628479	0.513627	1.22361	0.222561	0.222561	0.699476
Bacteroides fragilis	Bacteroides 02	LNFPI	0.985714	0.550688	1.78997	0.0749945	0.0749945	0.55328
Bacteroides fragilis	Bacteroides 02	LNFPII	0.116777	0.509987	0.228981	0.819121	0.819121	0.948456
Bacteroides fragilis	Bacteroides 02	LNFPIII	0.379906	0.306457	1.23967	0.216572	0.216572	0.699476
Bacteroides fragilis	Bacteroides 02	LNFPV	0.216992	0.510415	0.425129	0.671207	0.671207	0.86862
Bacteroides fragilis	Bacteroides 02	LNDFHI	-0.56257	0.41368	-1.35992	0.175411	0.175411	0.699476
Bacteroides fragilis	Bacteroides 02	LNH	-0.595849	0.343001	-1.73717	0.0839209	0.0839209	0.55328
Bacteroides fragilis	Bacteroides 02	LNnH	0.62446	0.343111	1.81999	0.0702781	0.0702781	0.55328
Bacteroides fragilis	Bacteroides 02	LN(n)T	-0.0194776	0.43995	-0.0442723	0.964732	0.964732	0.964732
Bacteroides fragilis	Bacteroides 02	3'-SL	-0.169397	0.328296	-0.515989	0.606441	0.606441	0.86862
Bacteroides fragilis	Bacteroides 02	6'-SL	0.169721	0.287038	0.591285	0.555007	0.555007	0.86862
Bacteroides fragilis	Bacteroides 02	LSTa	0.172664	0.365151	0.472857	0.636839	0.636839	0.86862
Bacteroides fragilis	Bacteroides 02	LSTb	-0.428681	0.523715	-0.818538	0.414039	0.414039	0.86862
Bacteroides fragilis	Bacteroides 02	LSTc	0.188632	0.327827	0.575401	0.565677	0.565677	0.86862
Bacteroides fragilis	Bacteroides 02	Project batch	-0.0645143	1.14552	-0.0563189	0.955145	0.955145	0.964732
Bacteroides fragilis	Bacteroides 02	C-section	-0.215613	0.83629	-0.25782	0.796815	0.796815	0.948456
Bacteroides fragilis	Bacteroides 02	Age at fecal sample	0.181849	0.244315	0.744321	0.457569	0.457569	0.86862
Bacteroides fragilis	Bacteroides 02	Siblings	-0.549375	0.515298	-1.06613	0.287669	0.287669	0.79109
Bacteroides fragilis	Bacteroides 02	Readcount (depth)	-1.65289e-06	2.84916e-06	-0.580132	0.562488	0.562488	0.86862
Bacteroides fragilis	Bacteroides 02	Direct Abx	-1.13358	1.78803	-0.633984	0.526827	0.526827	0.86862
Bacteroides fragilis	Bacteroides 02	Pregnancy Abx	-0.111714	0.748399	-0.14927	0.881493	0.881493	0.964732
Bacteroides uniformis	Bacteroides 06	2'-FL	-0.568801	0.437283	-1.30076	0.194859	0.194859	0.808896
Bacteroides uniformis	Bacteroides 06	DFL	0.284698	0.292093	0.974685	0.330912	0.330912	0.808896
Bacteroides uniformis	Bacteroides 06	LNFPI	-0.0476373	0.313169	-0.152114	0.879253	0.879253	0.996296
Bacteroides uniformis	Bacteroides 06	LNFPII	-0.0557292	0.290023	-0.192154	0.847819	0.847819	0.996296
Bacteroides uniformis	Bacteroides 06	LNFPIII	0.195662	0.174278	1.1227	0.262932	0.262932	0.808896
Bacteroides uniformis	Bacteroides 06	LNFPV	-0.220713	0.290266	-0.760383	0.447934	0.447934	0.821213
Bacteroides uniformis	Bacteroides 06	LNDFHI	-0.209889	0.235254	-0.89218	0.373385	0.373385	0.821213
Bacteroides uniformis	Bacteroides 06	LNH	-0.212073	0.19506	-1.08722	0.278267	0.278267	0.808896
Bacteroides uniformis	Bacteroides 06	LNnH	0.314626	0.195123	1.61245	0.108465	0.108465	0.808896
Bacteroides uniformis	Bacteroides 06	LN(n)T	-0.128251	0.250193	-0.512608	0.6088	0.6088	0.896455
Bacteroides uniformis	Bacteroides 06	3'-SL	-0.303309	0.186698	-1.6246	0.105847	0.105847	0.808896
Bacteroides uniformis	Bacteroides 06	6'-SL	0.259494	0.163234	1.5897	0.113506	0.113506	0.808896
Bacteroides uniformis	Bacteroides 06	LSTa	0.210659	0.207656	1.01446	0.311607	0.311607	0.808896
Bacteroides uniformis	Bacteroides 06	LSTb	0.00138427	0.29783	0.00464787	0.996296	0.996296	0.996296
Bacteroides uniformis	Bacteroides 06	LSTc	0.00315221	0.186431	0.0169082	0.986527	0.986527	0.996296
Bacteroides uniformis	Bacteroides 06	Project batch	0.294269	0.651441	0.45172	0.651967	0.651967	0.896455
Bacteroides uniformis	Bacteroides 06	C-section	-0.559621	0.475587	-1.17669	0.240737	0.240737	0.808896
Bacteroides uniformis	Bacteroides 06	Age at fecal sample	0.0333358	0.138938	0.239932	0.810632	0.810632	0.996296
Bacteroides uniformis	Bacteroides 06	Siblings	-0.135575	0.293043	-0.462646	0.644129	0.644129	0.896455
Bacteroides uniformis	Bacteroides 06	Readcount (depth)	1.30946e-06	1.62028e-06	0.808171	0.419967	0.419967	0.821213
Bacteroides uniformis	Bacteroides 06	Direct Abx	-0.645654	1.01683	-0.634968	0.526186	0.526186	0.890469
Bacteroides uniformis	Bacteroides 06	Pregnancy Abx	0.0247736	0.425604	0.058208	0.953642	0.953642	0.996296
Sutterella wadsworthensis	Sutterella 1	2'-FL	-0.211678	0.505411	-0.418824	0.675801	0.675801	0.891797
Sutterella wadsworthensis	Sutterella 1	DFL	-0.138304	0.337601	-0.409667	0.682495	0.682495	0.891797
Sutterella wadsworthensis	Sutterella 1	LNFPI	-0.0493016	0.36196	-0.136207	0.891797	0.891797	0.891797
Sutterella wadsworthensis	Sutterella 1	LNFPII	-0.0675542	0.335208	-0.201529	0.840493	0.840493	0.891797
Sutterella wadsworthensis	Sutterella 1	LNFPIII	0.252226	0.20143	1.25218	0.211991	0.211991	0.772476
Sutterella wadsworthensis	Sutterella 1	LNFPV	-0.0601951	0.335489	-0.179425	0.857788	0.857788	0.891797
Sutterella wadsworthensis	Sutterella 1	LNDFHI	0.0989322	0.271907	0.363846	0.716363	0.716363	0.891797
Sutterella wadsworthensis	Sutterella 1	LNH	0.262449	0.22545	1.16411	0.245788	0.245788	0.772476
Sutterella wadsworthensis	Sutterella 1	LNnH	-0.114206	0.225523	-0.506406	0.613138	0.613138	0.891797
Sutterella wadsworthensis	Sutterella 1	LN(n)T	-0.513129	0.289173	-1.77447	0.0775301	0.0775301	0.554952
Sutterella wadsworthensis	Sutterella 1	3'-SL	-0.135852	0.215785	-0.629569	0.529706	0.529706	0.891797
Sutterella wadsworthensis	Sutterella 1	6'-SL	-0.108083	0.188666	-0.572879	0.56738	0.56738	0.891797
Sutterella wadsworthensis	Sutterella 1	LSTa	-0.154393	0.240009	-0.643281	0.52079	0.52079	0.891797
Sutterella wadsworthensis	Sutterella 1	LSTb	0.606975	0.344231	1.76328	0.0794042	0.0794042	0.554952
Sutterella wadsworthensis	Sutterella 1	LSTc	0.134182	0.215477	0.62272	0.534188	0.534188	0.891797
Sutterella wadsworthensis	Sutterella 1	Project batch	1.24101	0.752936	1.64823	0.1009	0.1009	0.554952
Sutterella wadsworthensis	Sutterella 1	C-section	-0.0879933	0.549683	-0.16008	0.872982	0.872982	0.891797
Sutterella wadsworthensis	Sutterella 1	Age at fecal sample	0.233042	0.160585	1.45121	0.148313	0.148313	0.652578
Sutterella wadsworthensis	Sutterella 1	Siblings	0.572141	0.338699	1.68923	0.092757	0.092757	0.554952
Sutterella wadsworthensis	Sutterella 1	Readcount (depth)	3.34657e-07	1.87272e-06	0.178701	0.858356	0.858356	0.891797
Sutterella wadsworthensis	Sutterella 1	Direct Abx	-0.549573	1.17525	-0.467622	0.640572	0.640572	0.891797
Sutterella wadsworthensis	Sutterella 1	Pregnancy Abx	0.304617	0.491913	0.619249	0.536468	0.536468	0.891797
Streptococcus salivarius	Streptococcus 1	2'-FL	0.0913727	0.589344	0.155041	0.876947	0.876947	0.94222
Streptococcus salivarius	Streptococcus 1	DFL	-0.685929	0.393665	-1.74242	0.0829958	0.0829958	0.327209
Streptococcus salivarius	Streptococcus 1	LNFPI	-0.0429753	0.42207	-0.10182	0.919003	0.919003	0.94222
Streptococcus salivarius	Streptococcus 1	LNFPII	0.741352	0.390875	1.89665	0.0593379	0.0593379	0.327209
Streptococcus salivarius	Streptococcus 1	LNFPIII	-0.170209	0.234881	-0.724659	0.469521	0.469521	0.694781
Streptococcus salivarius	Streptococcus 1	LNFPV	-0.382064	0.391203	-0.976639	0.329946	0.329946	0.694781
Streptococcus salivarius	Streptococcus 1	LNDFHI	0.765347	0.317062	2.41388	0.0166987	0.0166987	0.275362
Streptococcus salivarius	Streptococcus 1	LNH	0.0190787	0.26289	0.0725728	0.94222	0.94222	0.94222
Streptococcus salivarius	Streptococcus 1	LNnH	-0.205529	0.262975	-0.781556	0.435414	0.435414	0.694781
Streptococcus salivarius	Streptococcus 1	LN(n)T	0.104925	0.337196	0.311171	0.756	0.756	0.94222
Streptococcus salivarius	Streptococcus 1	3'-SL	0.237116	0.25162	0.942358	0.347164	0.347164	0.694781
Streptococcus salivarius	Streptococcus 1	6'-SL	-0.496786	0.219998	-2.25815	0.0250329	0.0250329	0.275362
Streptococcus salivarius	Streptococcus 1	LSTa	0.381	0.279867	1.36136	0.174954	0.174954	0.481125
Streptococcus salivarius	Streptococcus 1	LSTb	-0.344555	0.401397	-0.858391	0.39172	0.39172	0.694781
Streptococcus salivarius	Streptococcus 1	LSTc	-0.0258686	0.25126	-0.102956	0.918103	0.918103	0.94222
Streptococcus salivarius	Streptococcus 1	Project batch	-0.630233	0.877974	-0.717827	0.473715	0.473715	0.694781
Streptococcus salivarius	Streptococcus 1	C-section	1.15936	0.640968	1.80877	0.0720111	0.0720111	0.327209
Streptococcus salivarius	Streptococcus 1	Age at fecal sample	-0.280938	0.187253	-1.50031	0.135135	0.135135	0.424708
Streptococcus salivarius	Streptococcus 1	Siblings	0.0976642	0.394946	0.247285	0.804945	0.804945	0.94222
Streptococcus salivarius	Streptococcus 1	Readcount (depth)	-7.56009e-07	2.18372e-06	-0.346203	0.72956	0.72956	0.94222
Streptococcus salivarius	Streptococcus 1	Direct Abx	-1.06226	1.37042	-0.775133	0.439191	0.439191	0.694781
Streptococcus salivarius	Streptococcus 1	Pregnancy Abx	0.979632	0.573604	1.70785	0.0892387	0.0892387	0.327209
Lactobacillus casei	Lactobacillus 2	2'-FL	0.666658	0.508429	1.31121	0.191313	0.191313	0.99366
Lactobacillus casei	Lactobacillus 2	DFL	-0.27117	0.339617	-0.79846	0.425565	0.425565	0.99366
Lactobacillus casei	Lactobacillus 2	LNFPI	-0.160129	0.364122	-0.439769	0.660586	0.660586	0.99366
Lactobacillus casei	Lactobacillus 2	LNFPII	-0.0797387	0.33721	-0.236466	0.813317	0.813317	0.99366
Lactobacillus casei	Lactobacillus 2	LNFPIII	0.151047	0.202633	0.745419	0.456907	0.456907	0.99366
Lactobacillus casei	Lactobacillus 2	LNFPV	0.379777	0.337493	1.12529	0.261836	0.261836	0.99366
Lactobacillus casei	Lactobacillus 2	LNDFHI	0.157964	0.27353	0.5775	0.564261	0.564261	0.99366
Lactobacillus casei	Lactobacillus 2	LNH	0.354504	0.226796	1.5631	0.119635	0.119635	0.877324
Lactobacillus casei	Lactobacillus 2	LNnH	-0.0707187	0.22687	-0.311715	0.755587	0.755587	0.99366
Lactobacillus casei	Lactobacillus 2	LN(n)T	-0.0310582	0.2909	-0.106766	0.915083	0.915083	0.99366
Lactobacillus casei	Lactobacillus 2	3'-SL	0.0350769	0.217074	0.16159	0.871794	0.871794	0.99366
Lactobacillus casei	Lactobacillus 2	6'-SL	0.0491739	0.189793	0.259093	0.795834	0.795834	0.99366
Lactobacillus casei	Lactobacillus 2	LSTa	0.0587794	0.241442	0.243451	0.80791	0.80791	0.99366
Lactobacillus casei	Lactobacillus 2	LSTb	0.282982	0.346287	0.81719	0.414807	0.414807	0.99366
Lactobacillus casei	Lactobacillus 2	LSTc	-0.459442	0.216763	-2.11956	0.0352955	0.0352955	0.776501
Lactobacillus casei	Lactobacillus 2	Project batch	-0.237496	0.757432	-0.313554	0.754191	0.754191	0.99366
Lactobacillus casei	Lactobacillus 2	C-section	0.999727	0.552966	1.80794	0.0721417	0.0721417	0.793559
Lactobacillus casei	Lactobacillus 2	Age at fecal sample	-0.0012852	0.161544	-0.00795575	0.99366	0.99366	0.99366
Lactobacillus casei	Lactobacillus 2	Siblings	-0.0189349	0.340722	-0.0555728	0.955738	0.955738	0.99366
Lactobacillus casei	Lactobacillus 2	Readcount (depth)	-1.71637e-07	1.8839e-06	-0.091107	0.9275	0.9275	0.99366
Lactobacillus casei	Lactobacillus 2	Direct Abx	0.495977	1.18227	0.419513	0.675299	0.675299	0.99366
Lactobacillus casei	Lactobacillus 2	Pregnancy Abx	0.333947	0.494851	0.674844	0.500566	0.500566	0.99366
[Ruminococcus] gnavus	[Ruminococcus] gnavus group 1	2'-FL	-0.239025	0.443363	-0.539117	0.590415	0.590415	0.851328
[Ruminococcus] gnavus	[Ruminococcus] gnavus group 1	DFL	0.0815458	0.296154	0.275349	0.783337	0.783337	0.851328
[Ruminococcus] gnavus	[Ruminococcus] gnavus group 1	LNFPI	0.0193344	0.317523	0.0608912	0.951508	0.951508	0.951508
[Ruminococcus] gnavus	[Ruminococcus] gnavus group 1	LNFPII	0.113585	0.294056	0.38627	0.699713	0.699713	0.851328
[Ruminococcus] gnavus	[Ruminococcus] gnavus group 1	LNFPIII	-0.0502255	0.176701	-0.284239	0.776526	0.776526	0.851328
[Ruminococcus] gnavus	[Ruminococcus] gnavus group 1	LNFPV	-0.310685	0.294302	-1.05567	0.292414	0.292414	0.851328
[Ruminococcus] gnavus	[Ruminococcus] gnavus group 1	LNDFHI	0.0566143	0.238526	0.237351	0.812631	0.812631	0.851328
[Ruminococcus] gnavus	[Ruminococcus] gnavus group 1	LNH	-0.184209	0.197772	-0.931418	0.352777	0.352777	0.851328
[Ruminococcus] gnavus	[Ruminococcus] gnavus group 1	LNnH	-0.197929	0.197836	-1.00047	0.31831	0.31831	0.851328
[Ruminococcus] gnavus	[Ruminococcus] gnavus group 1	LN(n)T	0.165087	0.253672	0.650788	0.515942	0.515942	0.851328
[Ruminococcus] gnavus	[Ruminococcus] gnavus group 1	3'-SL	0.159141	0.189294	0.840711	0.401529	0.401529	0.851328
[Ruminococcus] gnavus	[Ruminococcus] gnavus group 1	6'-SL	0.109391	0.165504	0.660957	0.509412	0.509412	0.851328
[Ruminococcus] gnavus	[Ruminococcus] gnavus group 1	LSTa	-0.131272	0.210544	-0.62349	0.533684	0.533684	0.851328
[Ruminococcus] gnavus	[Ruminococcus] gnavus group 1	LSTb	-0.208337	0.301971	-0.689923	0.491054	0.491054	0.851328
[Ruminococcus] gnavus	[Ruminococcus] gnavus group 1	LSTc	0.169194	0.189023	0.895097	0.371828	0.371828	0.851328
[Ruminococcus] gnavus	[Ruminococcus] gnavus group 1	Project batch	-0.472993	0.6605	-0.716113	0.474769	0.474769	0.851328
[Ruminococcus] gnavus	[Ruminococcus] gnavus group 1	C-section	-0.216513	0.4822	-0.44901	0.653918	0.653918	0.851328
[Ruminococcus] gnavus	[Ruminococcus] gnavus group 1	Age at fecal sample	-0.0377181	0.14087	-0.26775	0.789172	0.789172	0.851328
[Ruminococcus] gnavus	[Ruminococcus] gnavus group 1	Siblings	0.165463	0.297118	0.556894	0.578232	0.578232	0.851328
[Ruminococcus] gnavus	[Ruminococcus] gnavus group 1	Readcount (depth)	-2.19357e-06	1.64281e-06	-1.33525	0.183334	0.183334	0.851328
[Ruminococcus] gnavus	[Ruminococcus] gnavus group 1	Direct Abx	-0.478559	1.03097	-0.464184	0.643028	0.643028	0.851328
[Ruminococcus] gnavus	[Ruminococcus] gnavus group 1	Pregnancy Abx	-0.284364	0.431522	-0.658978	0.510679	0.510679	0.851328
Bifidobacterium adolescentis	Bifidobacterium 03	2'-FL	-0.216722	0.537567	-0.403154	0.687272	0.687272	0.84
Bifidobacterium adolescentis	Bifidobacterium 03	DFL	-0.200475	0.359079	-0.558302	0.577272	0.577272	0.838998
Bifidobacterium adolescentis	Bifidobacterium 03	LNFPI	0.408446	0.384989	1.06093	0.290021	0.290021	0.580042
Bifidobacterium adolescentis	Bifidobacterium 03	LNFPII	0.5245	0.356535	1.4711	0.142858	0.142858	0.417071
Bifidobacterium adolescentis	Bifidobacterium 03	LNFPIII	0.109401	0.214246	0.510633	0.61018	0.61018	0.838998
Bifidobacterium adolescentis	Bifidobacterium 03	LNFPV	-0.796867	0.356834	-2.23316	0.0266635	0.0266635	0.195532
Bifidobacterium adolescentis	Bifidobacterium 03	LNDFHI	-0.16252	0.289206	-0.561951	0.574788	0.574788	0.838998
Bifidobacterium adolescentis	Bifidobacterium 03	LNH	0.453359	0.239794	1.89062	0.0601432	0.0601432	0.26463
Bifidobacterium adolescentis	Bifidobacterium 03	LNnH	-0.594854	0.239871	-2.47989	0.0139812	0.0139812	0.174546
Bifidobacterium adolescentis	Bifidobacterium 03	LN(n)T	-0.454086	0.307571	-1.47636	0.141443	0.141443	0.417071
Bifidobacterium adolescentis	Bifidobacterium 03	3'-SL	-0.172533	0.229514	-0.751734	0.453108	0.453108	0.830698
Bifidobacterium adolescentis	Bifidobacterium 03	6'-SL	0.0197079	0.20067	0.0982106	0.921865	0.921865	0.921865
Bifidobacterium adolescentis	Bifidobacterium 03	LSTa	-0.108789	0.255279	-0.426157	0.670459	0.670459	0.84
Bifidobacterium adolescentis	Bifidobacterium 03	LSTb	0.0992322	0.366132	0.271029	0.786653	0.786653	0.865318
Bifidobacterium adolescentis	Bifidobacterium 03	LSTc	-0.0731576	0.229186	-0.319207	0.749908	0.749908	0.865318
Bifidobacterium adolescentis	Bifidobacterium 03	Project batch	1.54993	0.800839	1.93539	0.0543745	0.0543745	0.26463
Bifidobacterium adolescentis	Bifidobacterium 03	C-section	-1.42246	0.584655	-2.43298	0.0158678	0.0158678	0.174546
Bifidobacterium adolescentis	Bifidobacterium 03	Age at fecal sample	0.112174	0.170802	0.656752	0.512107	0.512107	0.838998
Bifidobacterium adolescentis	Bifidobacterium 03	Siblings	0.40144	0.360248	1.11435	0.266489	0.266489	0.580042
Bifidobacterium adolescentis	Bifidobacterium 03	Readcount (depth)	-2.07166e-07	1.99187e-06	-0.104006	0.91727	0.91727	0.921865
Bifidobacterium adolescentis	Bifidobacterium 03	Direct Abx	-1.69162	1.25002	-1.35327	0.177519	0.177519	0.433935
Bifidobacterium adolescentis	Bifidobacterium 03	Pregnancy Abx	-0.753038	0.52321	-1.43927	0.151662	0.151662	0.417071
Bacteroides ovatus	Bacteroides 08	2'-FL	-0.756758	0.487632	-1.5519	0.122291	0.122291	0.627746
Bacteroides ovatus	Bacteroides 08	DFL	-0.0073937	0.325725	-0.0226992	0.981913	0.981913	0.981913
Bacteroides ovatus	Bacteroides 08	LNFPI	0.245462	0.349227	0.702872	0.482965	0.482965	0.672929
Bacteroides ovatus	Bacteroides 08	LNFPII	-0.346469	0.323416	-1.07128	0.285356	0.285356	0.627746
Bacteroides ovatus	Bacteroides 08	LNFPIII	0.348944	0.194345	1.79549	0.074108	0.074108	0.627746
Bacteroides ovatus	Bacteroides 08	LNFPV	-0.0856989	0.323687	-0.264758	0.791472	0.791472	0.829162
Bacteroides ovatus	Bacteroides 08	LNDFHI	-0.153583	0.262342	-0.585431	0.558928	0.558928	0.672929
Bacteroides ovatus	Bacteroides 08	LNH	0.0817391	0.217519	0.375779	0.707486	0.707486	0.778234
Bacteroides ovatus	Bacteroides 08	LNnH	0.195126	0.21759	0.896761	0.370941	0.370941	0.627746
Bacteroides ovatus	Bacteroides 08	LN(n)T	-0.157931	0.279001	-0.566058	0.571999	0.571999	0.672929
Bacteroides ovatus	Bacteroides 08	3'-SL	-0.142345	0.208194	-0.683714	0.49496	0.49496	0.672929
Bacteroides ovatus	Bacteroides 08	6'-SL	-0.168775	0.182029	-0.927187	0.354964	0.354964	0.627746
Bacteroides ovatus	Bacteroides 08	LSTa	-0.26115	0.231566	-1.12775	0.260795	0.260795	0.627746
Bacteroides ovatus	Bacteroides 08	LSTb	0.342461	0.332122	1.03113	0.303744	0.303744	0.627746
Bacteroides ovatus	Bacteroides 08	LSTc	0.245776	0.207897	1.1822	0.238551	0.238551	0.627746
Bacteroides ovatus	Bacteroides 08	Project batch	1.07784	0.726449	1.48371	0.139483	0.139483	0.627746
Bacteroides ovatus	Bacteroides 08	C-section	-0.628153	0.530347	-1.18442	0.237674	0.237674	0.627746
Bacteroides ovatus	Bacteroides 08	Age at fecal sample	0.337194	0.154936	2.17634	0.0307193	0.0307193	0.627746
Bacteroides ovatus	Bacteroides 08	Siblings	-0.305499	0.326784	-0.934864	0.351003	0.351003	0.627746
Bacteroides ovatus	Bacteroides 08	Readcount (depth)	-1.02153e-06	1.80684e-06	-0.565365	0.572469	0.572469	0.672929
Bacteroides ovatus	Bacteroides 08	Direct Abx	0.626594	1.13391	0.552596	0.581166	0.581166	0.672929
Bacteroides ovatus	Bacteroides 08	Pregnancy Abx	-0.542566	0.474609	-1.14319	0.254349	0.254349	0.627746
Veillonella sp	Veillonella 2	2'-FL	0.337252	0.538551	0.626221	0.531895	0.531895	0.911057
Veillonella sp	Veillonella 2	DFL	-0.281453	0.359737	-0.782386	0.434927	0.434927	0.911057
Veillonella sp	Veillonella 2	LNFPI	-0.184875	0.385694	-0.479332	0.632234	0.632234	0.911057
Veillonella sp	Veillonella 2	LNFPII	0.228465	0.357188	0.639622	0.523162	0.523162	0.911057
Veillonella sp	Veillonella 2	LNFPIII	-0.0816657	0.214638	-0.380481	0.703998	0.703998	0.911057
Veillonella sp	Veillonella 2	LNFPV	-0.331537	0.357487	-0.92741	0.354849	0.354849	0.911057
Veillonella sp	Veillonella 2	LNDFHI	0.186257	0.289736	0.642853	0.521067	0.521067	0.911057
Veillonella sp	Veillonella 2	LNH	-0.018564	0.240233	-0.0772748	0.938483	0.938483	0.938483
Veillonella sp	Veillonella 2	LNnH	-0.0931173	0.24031	-0.387488	0.698813	0.698813	0.911057
Veillonella sp	Veillonella 2	LN(n)T	0.269165	0.308134	0.87353	0.383438	0.383438	0.911057
Veillonella sp	Veillonella 2	3'-SL	0.0330414	0.229934	0.143699	0.885885	0.885885	0.938483
Veillonella sp	Veillonella 2	6'-SL	0.0354776	0.201037	0.176473	0.860104	0.860104	0.938483
Veillonella sp	Veillonella 2	LSTa	0.163659	0.255746	0.639927	0.522964	0.522964	0.911057
Veillonella sp	Veillonella 2	LSTb	-0.417185	0.366802	-1.13736	0.25677	0.25677	0.911057
Veillonella sp	Veillonella 2	LSTc	-0.0449377	0.229605	-0.195717	0.845033	0.845033	0.938483
Veillonella sp	Veillonella 2	Project batch	-0.534278	0.802305	-0.665928	0.506236	0.506236	0.911057
Veillonella sp	Veillonella 2	C-section	0.279659	0.585726	0.477457	0.633566	0.633566	0.911057
Veillonella sp	Veillonella 2	Age at fecal sample	-0.260561	0.171114	-1.52273	0.12943	0.12943	0.911057
Veillonella sp	Veillonella 2	Siblings	0.172076	0.360907	0.476788	0.634041	0.634041	0.911057
Veillonella sp	Veillonella 2	Readcount (depth)	-1.99158e-07	1.99551e-06	-0.0998028	0.920602	0.920602	0.938483
Veillonella sp	Veillonella 2	Direct Abx	-0.642737	1.25231	-0.513241	0.608358	0.608358	0.911057
Veillonella sp	Veillonella 2	Pregnancy Abx	0.596316	0.524168	1.13764	0.256651	0.256651	0.911057
Streptococcus pneumoniae	Streptococcus 6	2'-FL	0.114975	0.252107	0.456056	0.648852	0.648852	0.74908
Streptococcus pneumoniae	Streptococcus 6	DFL	-0.00732934	0.1684	-0.0435233	0.965328	0.965328	0.965328
Streptococcus pneumoniae	Streptococcus 6	LNFPI	-0.143972	0.180551	-0.7974	0.426179	0.426179	0.721226
Streptococcus pneumoniae	Streptococcus 6	LNFPII	0.414043	0.167207	2.47623	0.014121	0.014121	0.205247
Streptococcus pneumoniae	Streptococcus 6	LNFPIII	-0.10713	0.100477	-1.06622	0.287629	0.287629	0.575258
Streptococcus pneumoniae	Streptococcus 6	LNFPV	-0.340789	0.167347	-2.03641	0.043047	0.043047	0.311303
Streptococcus pneumoniae	Streptococcus 6	LNDFHI	-0.0741289	0.135631	-0.546547	0.585309	0.585309	0.74908
Streptococcus pneumoniae	Streptococcus 6	LNH	-0.0463028	0.112458	-0.411734	0.680982	0.680982	0.74908
Streptococcus pneumoniae	Streptococcus 6	LNnH	-0.0945415	0.112494	-0.840411	0.401697	0.401697	0.721226
Streptococcus pneumoniae	Streptococcus 6	LN(n)T	-0.0260125	0.144244	-0.180336	0.857074	0.857074	0.897887
Streptococcus pneumoniae	Streptococcus 6	3'-SL	-0.0655055	0.107637	-0.608578	0.543505	0.543505	0.747319
Streptococcus pneumoniae	Streptococcus 6	6'-SL	-0.169303	0.0941097	-1.79899	0.0735501	0.0735501	0.32362
Streptococcus pneumoniae	Streptococcus 6	LSTa	0.141161	0.11972	1.17909	0.239784	0.239784	0.527524
Streptococcus pneumoniae	Streptococcus 6	LSTb	-0.256013	0.171708	-1.49098	0.137566	0.137566	0.432352
Streptococcus pneumoniae	Streptococcus 6	LSTc	0.182091	0.107483	1.69414	0.0918197	0.0918197	0.336672
Streptococcus pneumoniae	Streptococcus 6	Project batch	-0.443946	0.375576	-1.18204	0.238615	0.238615	0.527524
Streptococcus pneumoniae	Streptococcus 6	C-section	-0.184354	0.274191	-0.672357	0.502144	0.502144	0.736478
Streptococcus pneumoniae	Streptococcus 6	Age at fecal sample	0.0356938	0.0801023	0.445603	0.656374	0.656374	0.74908
Streptococcus pneumoniae	Streptococcus 6	Siblings	0.400735	0.168948	2.37194	0.0186588	0.0186588	0.205247
Streptococcus pneumoniae	Streptococcus 6	Readcount (depth)	6.77553e-07	9.34142e-07	0.725321	0.469116	0.469116	0.736478
Streptococcus pneumoniae	Streptococcus 6	Direct Abx	1.1242	0.586234	1.91766	0.0566005	0.0566005	0.311303
Streptococcus pneumoniae	Streptococcus 6	Pregnancy Abx	0.339473	0.245374	1.38349	0.16808	0.16808	0.462219
Lactobacillus gasseri	Lactobacillus 1	2'-FL	-0.949823	0.599772	-1.58364	0.11488	0.11488	0.693337
Lactobacillus gasseri	Lactobacillus 1	DFL	-0.0751291	0.400631	-0.187527	0.851441	0.851441	0.933874
Lactobacillus gasseri	Lactobacillus 1	LNFPI	0.645842	0.429539	1.50357	0.134293	0.134293	0.693337
Lactobacillus gasseri	Lactobacillus 1	LNFPII	0.416765	0.397792	1.0477	0.296062	0.296062	0.693337
Lactobacillus gasseri	Lactobacillus 1	LNFPIII	-0.200583	0.239038	-0.839125	0.402416	0.402416	0.693337
Lactobacillus gasseri	Lactobacillus 1	LNFPV	0.0704143	0.398126	0.176865	0.859796	0.859796	0.933874
Lactobacillus gasseri	Lactobacillus 1	LNDFHI	0.422432	0.322672	1.30917	0.192003	0.192003	0.693337
Lactobacillus gasseri	Lactobacillus 1	LNH	-0.022227	0.267542	-0.0830784	0.933874	0.933874	0.933874
Lactobacillus gasseri	Lactobacillus 1	LNnH	0.0328995	0.267628	0.12293	0.902288	0.902288	0.933874
Lactobacillus gasseri	Lactobacillus 1	LN(n)T	-0.551155	0.343163	-1.6061	0.109853	0.109853	0.693337
Lactobacillus gasseri	Lactobacillus 1	3'-SL	0.400893	0.256072	1.56555	0.11906	0.11906	0.693337
Lactobacillus gasseri	Lactobacillus 1	6'-SL	-0.160282	0.223891	-0.715895	0.474904	0.474904	0.746278
Lactobacillus gasseri	Lactobacillus 1	LSTa	0.323024	0.284819	1.13414	0.258116	0.258116	0.693337
Lactobacillus gasseri	Lactobacillus 1	LSTb	-0.432112	0.4085	-1.0578	0.291441	0.291441	0.693337
Lactobacillus gasseri	Lactobacillus 1	LSTc	-0.136781	0.255706	-0.534914	0.593313	0.593313	0.824963
Lactobacillus gasseri	Lactobacillus 1	Project batch	0.150156	0.89351	0.168052	0.866715	0.866715	0.933874
Lactobacillus gasseri	Lactobacillus 1	C-section	0.590309	0.65231	0.904952	0.366596	0.366596	0.693337
Lactobacillus gasseri	Lactobacillus 1	Age at fecal sample	-0.0368919	0.190566	-0.193591	0.846696	0.846696	0.933874
Lactobacillus gasseri	Lactobacillus 1	Siblings	0.211132	0.401935	0.525289	0.599973	0.599973	0.824963
Lactobacillus gasseri	Lactobacillus 1	Readcount (depth)	1.83608e-06	2.22236e-06	0.826184	0.409699	0.409699	0.693337
Lactobacillus gasseri	Lactobacillus 1	Direct Abx	1.65285	1.39467	1.18511	0.2374	0.2374	0.693337
Lactobacillus gasseri	Lactobacillus 1	Pregnancy Abx	-0.527899	0.583754	-0.904317	0.366932	0.366932	0.693337
Streptococcus salivarius	Streptococcus 3	2'-FL	0.125339	0.274566	0.456497	0.648535	0.648535	0.929228
Streptococcus salivarius	Streptococcus 3	DFL	0.0374357	0.183403	0.204118	0.838472	0.838472	0.929228
Streptococcus salivarius	Streptococcus 3	LNFPI	0.0279809	0.196636	0.142298	0.88699	0.88699	0.929228
Streptococcus salivarius	Streptococcus 3	LNFPII	-0.0938702	0.182103	-0.515478	0.606797	0.606797	0.929228
Streptococcus salivarius	Streptococcus 3	LNFPIII	-0.0504706	0.109428	-0.461223	0.645147	0.645147	0.929228
Streptococcus salivarius	Streptococcus 3	LNFPV	0.0945562	0.182256	0.518811	0.604475	0.604475	0.929228
Streptococcus salivarius	Streptococcus 3	LNDFHI	-0.119745	0.147714	-0.810653	0.418543	0.418543	0.929228
Streptococcus salivarius	Streptococcus 3	LNH	0.129941	0.122477	1.06094	0.290014	0.290014	0.911473
Streptococcus salivarius	Streptococcus 3	LNnH	0.0326835	0.122516	0.266769	0.789926	0.789926	0.929228
Streptococcus salivarius	Streptococcus 3	LN(n)T	-0.119487	0.157094	-0.760606	0.447802	0.447802	0.929228
Streptococcus salivarius	Streptococcus 3	3'-SL	0.245098	0.117226	2.09082	0.0378268	0.0378268	0.775873
Streptococcus salivarius	Streptococcus 3	6'-SL	-0.0186549	0.102494	-0.18201	0.855762	0.855762	0.929228
Streptococcus salivarius	Streptococcus 3	LSTa	-0.028371	0.130386	-0.217592	0.827972	0.827972	0.929228
Streptococcus salivarius	Streptococcus 3	LSTb	0.257539	0.187005	1.37718	0.17002	0.17002	0.78053
Streptococcus salivarius	Streptococcus 3	LSTc	-0.146294	0.117058	-1.24976	0.212872	0.212872	0.78053
Streptococcus salivarius	Streptococcus 3	Project batch	0.0254468	0.409035	0.0622119	0.950457	0.950457	0.950457
Streptococcus salivarius	Streptococcus 3	C-section	0.226344	0.298617	0.757972	0.449373	0.449373	0.929228
Streptococcus salivarius	Streptococcus 3	Age at fecal sample	-0.158627	0.0872383	-1.81832	0.0705339	0.0705339	0.775873
Streptococcus salivarius	Streptococcus 3	Siblings	-0.268794	0.183999	-1.46084	0.145652	0.145652	0.78053
Streptococcus salivarius	Streptococcus 3	Readcount (depth)	-1.28657e-06	1.01736e-06	-1.26461	0.207505	0.207505	0.78053
Streptococcus salivarius	Streptococcus 3	Direct Abx	-0.257925	0.638459	-0.403981	0.686665	0.686665	0.929228
Streptococcus salivarius	Streptococcus 3	Pregnancy Abx	-0.069072	0.267233	-0.258471	0.796314	0.796314	0.929228
Haemophilus parainfluenzae	Haemophilus 1	2'-FL	-0.0900243	0.580363	-0.155117	0.876888	0.876888	0.999488
Haemophilus parainfluenzae	Haemophilus 1	DFL	-0.284253	0.387667	-0.733241	0.464283	0.464283	0.999488
Haemophilus parainfluenzae	Haemophilus 1	LNFPI	-0.333826	0.415639	-0.803163	0.422848	0.422848	0.999488
Haemophilus parainfluenzae	Haemophilus 1	LNFPII	0.130775	0.384919	0.339746	0.73441	0.73441	0.999488
Haemophilus parainfluenzae	Haemophilus 1	LNFPIII	0.120388	0.231303	0.52048	0.603313	0.603313	0.999488
Haemophilus parainfluenzae	Haemophilus 1	LNFPV	-1.01457	0.385242	-2.63358	0.0091197	0.0091197	0.200633
Haemophilus parainfluenzae	Haemophilus 1	LNDFHI	0.289631	0.31223	0.927619	0.35474	0.35474	0.999488
Haemophilus parainfluenzae	Haemophilus 1	LNH	0.00243639	0.258884	0.00941111	0.992501	0.992501	0.999488
Haemophilus parainfluenzae	Haemophilus 1	LNnH	0.113521	0.258968	0.438358	0.661607	0.661607	0.999488
Haemophilus parainfluenzae	Haemophilus 1	LN(n)T	0.155444	0.332058	0.468125	0.640213	0.640213	0.999488
Haemophilus parainfluenzae	Haemophilus 1	3'-SL	-0.310311	0.247786	-1.25234	0.211932	0.211932	0.999488
Haemophilus parainfluenzae	Haemophilus 1	6'-SL	0.350312	0.216645	1.61698	0.107482	0.107482	0.788205
Haemophilus parainfluenzae	Haemophilus 1	LSTa	0.0136266	0.275602	0.0494428	0.960617	0.960617	0.999488
Haemophilus parainfluenzae	Haemophilus 1	LSTb	-0.0420912	0.395281	-0.106484	0.915306	0.915306	0.999488
Haemophilus parainfluenzae	Haemophilus 1	LSTc	-0.000158895	0.247432	-0.000642179	0.999488	0.999488	0.999488
Haemophilus parainfluenzae	Haemophilus 1	Project batch	0.692071	0.864596	0.800457	0.424411	0.424411	0.999488
Haemophilus parainfluenzae	Haemophilus 1	C-section	-0.574406	0.631201	-0.910021	0.363924	0.363924	0.999488
Haemophilus parainfluenzae	Haemophilus 1	Age at fecal sample	-0.143928	0.1844	-0.78052	0.436021	0.436021	0.999488
Haemophilus parainfluenzae	Haemophilus 1	Siblings	0.682359	0.388928	1.75446	0.0809061	0.0809061	0.788205
Haemophilus parainfluenzae	Haemophilus 1	Readcount (depth)	4.43665e-07	2.15044e-06	0.206313	0.836759	0.836759	0.999488
Haemophilus parainfluenzae	Haemophilus 1	Direct Abx	-0.232132	1.34954	-0.172008	0.863608	0.863608	0.999488
Haemophilus parainfluenzae	Haemophilus 1	Pregnancy Abx	0.235162	0.564864	0.416317	0.677631	0.677631	0.999488
Bifidobacterium longum	Bifidobacterium 14	2'-FL	0.207001	0.214053	0.967056	0.334702	0.334702	0.786896
Bifidobacterium longum	Bifidobacterium 14	DFL	-0.059323	0.142981	-0.4149	0.678666	0.678666	0.786896
Bifidobacterium longum	Bifidobacterium 14	LNFPI	0.0642096	0.153298	0.418854	0.675779	0.675779	0.786896
Bifidobacterium longum	Bifidobacterium 14	LNFPII	0.0405423	0.141968	0.285573	0.775505	0.775505	0.801132
Bifidobacterium longum	Bifidobacterium 14	LNFPIII	0.124107	0.0853103	1.45477	0.147324	0.147324	0.648225
Bifidobacterium longum	Bifidobacterium 14	LNFPV	-0.0358376	0.142087	-0.252222	0.801132	0.801132	0.801132
Bifidobacterium longum	Bifidobacterium 14	LNDFHI	-0.0476335	0.115159	-0.413634	0.679592	0.679592	0.786896
Bifidobacterium longum	Bifidobacterium 14	LNH	0.0940975	0.0954832	0.985488	0.325593	0.325593	0.786896
Bifidobacterium longum	Bifidobacterium 14	LNnH	0.0677077	0.095514	0.708877	0.479239	0.479239	0.786896
Bifidobacterium longum	Bifidobacterium 14	LN(n)T	0.128266	0.122471	1.04732	0.296237	0.296237	0.786896
Bifidobacterium longum	Bifidobacterium 14	3'-SL	0.0962004	0.0913897	1.05264	0.293796	0.293796	0.786896
Bifidobacterium longum	Bifidobacterium 14	6'-SL	-0.173837	0.0799044	-2.17556	0.0307788	0.0307788	0.296407
Bifidobacterium longum	Bifidobacterium 14	LSTa	-0.209708	0.101649	-2.06305	0.0404191	0.0404191	0.296407
Bifidobacterium longum	Bifidobacterium 14	LSTb	0.0628144	0.14579	0.430856	0.667044	0.667044	0.786896
Bifidobacterium longum	Bifidobacterium 14	LSTc	0.0576303	0.0912591	0.631502	0.528444	0.528444	0.786896
Bifidobacterium longum	Bifidobacterium 14	Project batch	1.2088	0.318885	3.79071	0.000199626	0.000199626	0.00439176
Bifidobacterium longum	Bifidobacterium 14	C-section	-0.08453	0.232803	-0.363096	0.716922	0.716922	0.788614
Bifidobacterium longum	Bifidobacterium 14	Age at fecal sample	0.0496506	0.0680113	0.730034	0.466236	0.466236	0.786896
Bifidobacterium longum	Bifidobacterium 14	Siblings	0.267698	0.143447	1.86619	0.0635015	0.0635015	0.349258
Bifidobacterium longum	Bifidobacterium 14	Readcount (depth)	3.36464e-07	7.93138e-07	0.424219	0.671869	0.671869	0.786896
Bifidobacterium longum	Bifidobacterium 14	Direct Abx	-0.327557	0.497745	-0.658083	0.511253	0.511253	0.786896
Bifidobacterium longum	Bifidobacterium 14	Pregnancy Abx	0.0901047	0.208336	0.432497	0.665854	0.665854	0.786896
Enterococcus faecalis	Enterococcus 1	2'-FL	0.0757741	0.310284	0.244209	0.807323	0.807323	0.888056
Enterococcus faecalis	Enterococcus 1	DFL	0.1156	0.207261	0.557749	0.577649	0.577649	0.760856
Enterococcus faecalis	Enterococcus 1	LNFPI	0.00954267	0.222216	0.0429432	0.96579	0.96579	0.96579
Enterococcus faecalis	Enterococcus 1	LNFPII	-0.242702	0.205792	-1.17935	0.239679	0.239679	0.531942
Enterococcus faecalis	Enterococcus 1	LNFPIII	-0.101202	0.123663	-0.818366	0.414137	0.414137	0.650787
Enterococcus faecalis	Enterococcus 1	LNFPV	0.336311	0.205965	1.63286	0.104097	0.104097	0.381688
Enterococcus faecalis	Enterococcus 1	LNDFHI	-0.322761	0.16693	-1.93351	0.0546065	0.0546065	0.300336
Enterococcus faecalis	Enterococcus 1	LNH	0.163992	0.138409	1.18483	0.237511	0.237511	0.531942
Enterococcus faecalis	Enterococcus 1	LNnH	0.162552	0.138454	1.17405	0.241792	0.241792	0.531942
Enterococcus faecalis	Enterococcus 1	LN(n)T	-0.39626	0.177531	-2.23207	0.0267369	0.0267369	0.204577
Enterococcus faecalis	Enterococcus 1	3'-SL	-0.0824027	0.132476	-0.622022	0.534647	0.534647	0.760856
Enterococcus faecalis	Enterococcus 1	6'-SL	-0.0334744	0.115827	-0.289004	0.772882	0.772882	0.888056
Enterococcus faecalis	Enterococcus 1	LSTa	0.13419	0.147347	0.910706	0.363563	0.363563	0.615261
Enterococcus faecalis	Enterococcus 1	LSTb	0.468128	0.211332	2.21513	0.0278968	0.0278968	0.204577
Enterococcus faecalis	Enterococcus 1	LSTc	0.0209939	0.132286	0.1587	0.874068	0.874068	0.91569
Enterococcus faecalis	Enterococcus 1	Project batch	0.765285	0.462245	1.65558	0.0993985	0.0993985	0.381688
Enterococcus faecalis	Enterococcus 1	C-section	2.01414	0.337464	5.96845	1.09655e-08	1.09655e-08	2.41241e-07
Enterococcus faecalis	Enterococcus 1	Age at fecal sample	0.108801	0.098587	1.1036	0.271111	0.271111	0.542222
Enterococcus faecalis	Enterococcus 1	Siblings	0.262201	0.207936	1.26097	0.20881	0.20881	0.531942
Enterococcus faecalis	Enterococcus 1	Readcount (depth)	-6.23972e-07	1.14971e-06	-0.542722	0.587934	0.587934	0.760856
Enterococcus faecalis	Enterococcus 1	Direct Abx	0.271663	0.721515	0.376517	0.706938	0.706938	0.864035
Enterococcus faecalis	Enterococcus 1	Pregnancy Abx	-0.278186	0.301997	-0.921155	0.358096	0.358096	0.615261
Clostridium paraputrificum	Clostridium sensu stricto 1 1	2'-FL	0.387177	0.33941	1.14074	0.255365	0.255365	0.586089
Clostridium paraputrificum	Clostridium sensu stricto 1 1	DFL	-0.126345	0.226716	-0.557281	0.577968	0.577968	0.847687
Clostridium paraputrificum	Clostridium sensu stricto 1 1	LNFPI	-0.25627	0.243075	-1.05428	0.293044	0.293044	0.586089
Clostridium paraputrificum	Clostridium sensu stricto 1 1	LNFPII	-0.142353	0.22511	-0.632373	0.527877	0.527877	0.82952
Clostridium paraputrificum	Clostridium sensu stricto 1 1	LNFPIII	0.00623961	0.135271	0.0461267	0.963256	0.963256	0.963256
Clostridium paraputrificum	Clostridium sensu stricto 1 1	LNFPV	0.238754	0.225299	1.05972	0.290569	0.290569	0.586089
Clostridium paraputrificum	Clostridium sensu stricto 1 1	LNDFHI	0.119508	0.1826	0.654483	0.513564	0.513564	0.82952
Clostridium paraputrificum	Clostridium sensu stricto 1 1	LNH	0.224418	0.151402	1.48227	0.139866	0.139866	0.586089
Clostridium paraputrificum	Clostridium sensu stricto 1 1	LNnH	-0.0165186	0.15145	-0.10907	0.913258	0.913258	0.956747
Clostridium paraputrificum	Clostridium sensu stricto 1 1	LN(n)T	-0.249088	0.194195	-1.28267	0.201116	0.201116	0.586089
Clostridium paraputrificum	Clostridium sensu stricto 1 1	3'-SL	-0.160455	0.144911	-1.10727	0.269529	0.269529	0.586089
Clostridium paraputrificum	Clostridium sensu stricto 1 1	6'-SL	0.101658	0.126699	0.802359	0.423312	0.423312	0.776073
Clostridium paraputrificum	Clostridium sensu stricto 1 1	LSTa	0.0517852	0.161179	0.321291	0.748331	0.748331	0.914627
Clostridium paraputrificum	Clostridium sensu stricto 1 1	LSTb	0.0818772	0.231169	0.354187	0.723577	0.723577	0.914627
Clostridium paraputrificum	Clostridium sensu stricto 1 1	LSTc	-0.0542788	0.144704	-0.375103	0.707988	0.707988	0.914627
Clostridium paraputrificum	Clostridium sensu stricto 1 1	Project batch	-0.126103	0.505636	-0.249395	0.803315	0.803315	0.930154
Clostridium paraputrificum	Clostridium sensu stricto 1 1	C-section	1.23316	0.369141	3.34062	0.000999928	0.000999928	0.0219984
Clostridium paraputrificum	Clostridium sensu stricto 1 1	Age at fecal sample	-0.120062	0.107841	-1.11332	0.266929	0.266929	0.586089
Clostridium paraputrificum	Clostridium sensu stricto 1 1	Siblings	-0.412785	0.227454	-1.8148	0.0710749	0.0710749	0.586089
Clostridium paraputrificum	Clostridium sensu stricto 1 1	Readcount (depth)	1.59249e-06	1.25763e-06	1.26626	0.206915	0.206915	0.586089
Clostridium paraputrificum	Clostridium sensu stricto 1 1	Direct Abx	1.17585	0.789243	1.48985	0.137864	0.137864	0.586089
Clostridium paraputrificum	Clostridium sensu stricto 1 1	Pregnancy Abx	-0.0577678	0.330346	-0.174871	0.861361	0.861361	0.947497
Streptococcus pneumoniae	Streptococcus 5	2'-FL	-0.0754621	0.335541	-0.224897	0.822292	0.822292	0.953796
Streptococcus pneumoniae	Streptococcus 5	DFL	-0.0967099	0.224132	-0.431487	0.666586	0.666586	0.953796
Streptococcus pneumoniae	Streptococcus 5	LNFPI	-0.0806125	0.240304	-0.335461	0.737635	0.737635	0.953796
Streptococcus pneumoniae	Streptococcus 5	LNFPII	0.27796	0.222543	1.24901	0.213142	0.213142	0.757495
Streptococcus pneumoniae	Streptococcus 5	LNFPIII	0.101676	0.133729	0.760315	0.447976	0.447976	0.927959
Streptococcus pneumoniae	Streptococcus 5	LNFPV	-0.504048	0.22273	-2.26304	0.0247236	0.0247236	0.543919
Streptococcus pneumoniae	Streptococcus 5	LNDFHI	0.263867	0.180518	1.46172	0.145411	0.145411	0.721504
Streptococcus pneumoniae	Streptococcus 5	LNH	0.2091	0.149675	1.39702	0.163978	0.163978	0.721504
Streptococcus pneumoniae	Streptococcus 5	LNnH	-0.116926	0.149724	-0.780945	0.435772	0.435772	0.927959
Streptococcus pneumoniae	Streptococcus 5	LN(n)T	0.122865	0.191981	0.639982	0.522928	0.522928	0.934637
Streptococcus pneumoniae	Streptococcus 5	3'-SL	-0.0323416	0.143259	-0.225756	0.821625	0.821625	0.953796
Streptococcus pneumoniae	Streptococcus 5	6'-SL	-0.147297	0.125255	-1.17598	0.241021	0.241021	0.757495
Streptococcus pneumoniae	Streptococcus 5	LSTa	-0.0948655	0.159341	-0.595361	0.552286	0.552286	0.934637
Streptococcus pneumoniae	Streptococcus 5	LSTb	0.0142315	0.228534	0.0622732	0.950408	0.950408	0.953796
Streptococcus pneumoniae	Streptococcus 5	LSTc	0.104964	0.143054	0.73374	0.46398	0.46398	0.927959
Streptococcus pneumoniae	Streptococcus 5	Project batch	0.15997	0.499871	0.320023	0.74929	0.74929	0.953796
Streptococcus pneumoniae	Streptococcus 5	C-section	0.023988	0.364933	0.0657328	0.947657	0.947657	0.953796
Streptococcus pneumoniae	Streptococcus 5	Age at fecal sample	-0.151654	0.106612	-1.42249	0.156465	0.156465	0.721504
Streptococcus pneumoniae	Streptococcus 5	Siblings	0.376166	0.224861	1.67288	0.0959376	0.0959376	0.721504
Streptococcus pneumoniae	Streptococcus 5	Readcount (depth)	-7.21291e-08	1.24329e-06	-0.0580146	0.953796	0.953796	0.953796
Streptococcus pneumoniae	Streptococcus 5	Direct Abx	0.0684482	0.780245	0.0877265	0.930183	0.930183	0.953796
Streptococcus pneumoniae	Streptococcus 5	Pregnancy Abx	0.353835	0.326579	1.08346	0.279929	0.279929	0.769806
Veillonella genus	Veillonella 5	2'-FL	-0.284014	0.281443	-1.00913	0.314148	0.314148	0.602998
Veillonella genus	Veillonella 5	DFL	0.187329	0.187996	0.996452	0.320253	0.320253	0.602998
Veillonella genus	Veillonella 5	LNFPI	0.302782	0.201561	1.50219	0.13465	0.13465	0.602998
Veillonella genus	Veillonella 5	LNFPII	-0.180484	0.186664	-0.966891	0.334784	0.334784	0.602998
Veillonella genus	Veillonella 5	LNFPIII	0.0880349	0.112169	0.784845	0.433487	0.433487	0.602998
Veillonella genus	Veillonella 5	LNFPV	0.248282	0.18682	1.32899	0.18539	0.18539	0.602998
Veillonella genus	Veillonella 5	LNDFHI	-0.112165	0.151414	-0.740787	0.459705	0.459705	0.602998
Veillonella genus	Veillonella 5	LNH	0.0505545	0.125544	0.402683	0.687618	0.687618	0.786639
Veillonella genus	Veillonella 5	LNnH	0.13464	0.125585	1.0721	0.284985	0.284985	0.602998
Veillonella genus	Veillonella 5	LN(n)T	0.1951	0.161029	1.21158	0.227124	0.227124	0.602998
Veillonella genus	Veillonella 5	3'-SL	0.176485	0.120162	1.46873	0.143502	0.143502	0.602998
Veillonella genus	Veillonella 5	6'-SL	-0.123094	0.105061	-1.17165	0.242753	0.242753	0.602998
Veillonella genus	Veillonella 5	LSTa	0.110031	0.133651	0.82327	0.41135	0.41135	0.602998
Veillonella genus	Veillonella 5	LSTb	-0.267786	0.191689	-1.39698	0.16399	0.16399	0.602998
Veillonella genus	Veillonella 5	LSTc	-0.043857	0.11999	-0.365505	0.715127	0.715127	0.786639
Veillonella genus	Veillonella 5	Project batch	-0.306283	0.41928	-0.730499	0.465953	0.465953	0.602998
Veillonella genus	Veillonella 5	C-section	-0.0001345	0.306096	-0.000439404	0.99965	0.99965	0.99965
Veillonella genus	Veillonella 5	Age at fecal sample	-0.0526316	0.0894233	-0.588566	0.556826	0.556826	0.680566
Veillonella genus	Veillonella 5	Siblings	0.156782	0.188608	0.831257	0.406835	0.406835	0.602998
Veillonella genus	Veillonella 5	Readcount (depth)	-1.63891e-07	1.04284e-06	-0.157158	0.875281	0.875281	0.916961
Veillonella genus	Veillonella 5	Direct Abx	0.973967	0.65445	1.48822	0.138291	0.138291	0.602998
Veillonella genus	Veillonella 5	Pregnancy Abx	0.255523	0.273927	0.932816	0.352057	0.352057	0.602998
Bacteroides caccae	Bacteroides 04	2'-FL	-0.315349	0.378667	-0.832788	0.405973	0.405973	0.744284
Bacteroides caccae	Bacteroides 04	DFL	0.158528	0.252939	0.626745	0.531552	0.531552	0.749689
Bacteroides caccae	Bacteroides 04	LNFPI	0.332115	0.271189	1.22466	0.222165	0.222165	0.565399
Bacteroides caccae	Bacteroides 04	LNFPII	-0.76983	0.251146	-3.06526	0.00247974	0.00247974	0.0545542
Bacteroides caccae	Bacteroides 04	LNFPIII	-0.0914519	0.150917	-0.605976	0.545228	0.545228	0.749689
Bacteroides caccae	Bacteroides 04	LNFPV	0.705091	0.251357	2.80514	0.00553362	0.00553362	0.0608698
Bacteroides caccae	Bacteroides 04	LNDFHI	-0.348111	0.203719	-1.70878	0.0890669	0.0890669	0.410592
Bacteroides caccae	Bacteroides 04	LNH	-0.191535	0.168913	-1.13393	0.258203	0.258203	0.565399
Bacteroides caccae	Bacteroides 04	LNnH	0.269757	0.168967	1.5965	0.11198	0.11198	0.410592
Bacteroides caccae	Bacteroides 04	LN(n)T	0.149602	0.216656	0.690503	0.49069	0.49069	0.749689
Bacteroides caccae	Bacteroides 04	3'-SL	0.18675	0.161671	1.15512	0.249439	0.249439	0.565399
Bacteroides caccae	Bacteroides 04	6'-SL	0.0641759	0.141353	0.454011	0.650321	0.650321	0.794837
Bacteroides caccae	Bacteroides 04	LSTa	-0.296725	0.179821	-1.65012	0.100513	0.100513	0.410592
Bacteroides caccae	Bacteroides 04	LSTb	0.47079	0.257907	1.82543	0.0694505	0.0694505	0.410592
Bacteroides caccae	Bacteroides 04	LSTc	0.173907	0.16144	1.07722	0.282699	0.282699	0.565399
Bacteroides caccae	Bacteroides 04	Project batch	0.0892823	0.564118	0.158269	0.874407	0.874407	0.874407
Bacteroides caccae	Bacteroides 04	C-section	-0.130103	0.411836	-0.31591	0.752405	0.752405	0.827646
Bacteroides caccae	Bacteroides 04	Age at fecal sample	0.0631542	0.120314	0.52491	0.600236	0.600236	0.776776
Bacteroides caccae	Bacteroides 04	Siblings	0.178699	0.253762	0.704202	0.482139	0.482139	0.749689
Bacteroides caccae	Bacteroides 04	Readcount (depth)	-4.75473e-07	1.40309e-06	-0.338876	0.735064	0.735064	0.827646
Bacteroides caccae	Bacteroides 04	Direct Abx	0.209333	0.880527	0.237736	0.812333	0.812333	0.851016
Bacteroides caccae	Bacteroides 04	Pregnancy Abx	-0.501373	0.368554	-1.36038	0.175264	0.175264	0.55083
Bacteroides ovatus	Bacteroides 09	2'-FL	0.252467	0.351012	0.719254	0.472837	0.472837	0.986874
Bacteroides ovatus	Bacteroides 09	DFL	0.0259889	0.234466	0.110843	0.911854	0.911854	0.986874
Bacteroides ovatus	Bacteroides 09	LNFPI	-0.254313	0.251384	-1.01165	0.312946	0.312946	0.983544
Bacteroides ovatus	Bacteroides 09	LNFPII	-0.0779246	0.232804	-0.334721	0.738192	0.738192	0.986874
Bacteroides ovatus	Bacteroides 09	LNFPIII	-0.0351665	0.139895	-0.251378	0.801784	0.801784	0.986874
Bacteroides ovatus	Bacteroides 09	LNFPV	0.0761883	0.233	0.326989	0.744023	0.744023	0.986874
Bacteroides ovatus	Bacteroides 09	LNDFHI	-0.194176	0.188841	-1.02825	0.305093	0.305093	0.983544
Bacteroides ovatus	Bacteroides 09	LNH	-0.00277194	0.156577	-0.0177034	0.985893	0.985893	0.986874
Bacteroides ovatus	Bacteroides 09	LNnH	0.182571	0.156627	1.16564	0.245169	0.245169	0.983544
Bacteroides ovatus	Bacteroides 09	LN(n)T	0.0140002	0.200833	0.0697107	0.944495	0.944495	0.986874
Bacteroides ovatus	Bacteroides 09	3'-SL	0.00246873	0.149864	0.0164731	0.986874	0.986874	0.986874
Bacteroides ovatus	Bacteroides 09	6'-SL	0.00370212	0.13103	0.028254	0.977488	0.977488	0.986874
Bacteroides ovatus	Bacteroides 09	LSTa	0.121437	0.166688	0.728529	0.467155	0.467155	0.986874
Bacteroides ovatus	Bacteroides 09	LSTb	0.255606	0.239071	1.06916	0.286304	0.286304	0.983544
Bacteroides ovatus	Bacteroides 09	LSTc	-0.0883917	0.14965	-0.590657	0.555427	0.555427	0.986874
Bacteroides ovatus	Bacteroides 09	Project batch	0.12057	0.522919	0.230572	0.817887	0.817887	0.986874
Bacteroides ovatus	Bacteroides 09	C-section	-0.140091	0.381759	-0.366961	0.714042	0.714042	0.986874
Bacteroides ovatus	Bacteroides 09	Age at fecal sample	0.220443	0.111527	1.97658	0.0494839	0.0494839	0.574506
Bacteroides ovatus	Bacteroides 09	Siblings	0.373029	0.235229	1.58581	0.114386	0.114386	0.838828
Bacteroides ovatus	Bacteroides 09	Readcount (depth)	-3.69546e-07	1.30062e-06	-0.284131	0.776608	0.776608	0.986874
Bacteroides ovatus	Bacteroides 09	Direct Abx	-0.111512	0.81622	-0.136619	0.891471	0.891471	0.986874
Bacteroides ovatus	Bacteroides 09	Pregnancy Abx	-0.667241	0.341637	-1.95307	0.0522279	0.0522279	0.574506
Bacteroides xylanisolvens	Bacteroides 05	2'-FL	-0.89571	0.465485	-1.92425	0.055764	0.055764	0.608162
Bacteroides xylanisolvens	Bacteroides 05	DFL	0.169876	0.310931	0.546346	0.585447	0.585447	0.772064
Bacteroides xylanisolvens	Bacteroides 05	LNFPI	0.471942	0.333366	1.41569	0.158446	0.158446	0.697163
Bacteroides xylanisolvens	Bacteroides 05	LNFPII	-0.783051	0.308727	-2.53638	0.0119759	0.0119759	0.263471
Bacteroides xylanisolvens	Bacteroides 05	LNFPIII	-0.0799983	0.185518	-0.431216	0.666783	0.666783	0.772064
Bacteroides xylanisolvens	Bacteroides 05	LNFPV	0.361734	0.308986	1.17071	0.243128	0.243128	0.764117
Bacteroides xylanisolvens	Bacteroides 05	LNDFHI	-0.222521	0.250427	-0.888568	0.375319	0.375319	0.772064
Bacteroides xylanisolvens	Bacteroides 05	LNH	0.193947	0.20764	0.934053	0.35142	0.35142	0.772064
Bacteroides xylanisolvens	Bacteroides 05	LNnH	-0.048603	0.207707	-0.233998	0.81523	0.81523	0.849395
Bacteroides xylanisolvens	Bacteroides 05	LN(n)T	-0.434984	0.266329	-1.63326	0.104012	0.104012	0.608162
Bacteroides xylanisolvens	Bacteroides 05	3'-SL	0.108903	0.198738	0.547972	0.584332	0.584332	0.772064
Bacteroides xylanisolvens	Bacteroides 05	6'-SL	-0.0784369	0.173762	-0.451404	0.652195	0.652195	0.772064
Bacteroides xylanisolvens	Bacteroides 05	LSTa	0.0464815	0.221049	0.210277	0.833669	0.833669	0.849395
Bacteroides xylanisolvens	Bacteroides 05	LSTb	0.508157	0.317038	1.60283	0.110575	0.110575	0.608162
Bacteroides xylanisolvens	Bacteroides 05	LSTc	0.0953048	0.198454	0.480235	0.631593	0.631593	0.772064
Bacteroides xylanisolvens	Bacteroides 05	Project batch	0.503025	0.693455	0.725389	0.469074	0.469074	0.772064
Bacteroides xylanisolvens	Bacteroides 05	C-section	-0.251767	0.506259	-0.497308	0.619526	0.619526	0.772064
Bacteroides xylanisolvens	Bacteroides 05	Age at fecal sample	0.065633	0.147899	0.443769	0.657697	0.657697	0.772064
Bacteroides xylanisolvens	Bacteroides 05	Siblings	0.398916	0.311942	1.27881	0.202468	0.202468	0.742382
Bacteroides xylanisolvens	Bacteroides 05	Readcount (depth)	9.71651e-07	1.72478e-06	0.563348	0.573838	0.573838	0.772064
Bacteroides xylanisolvens	Bacteroides 05	Direct Abx	0.20581	1.08241	0.190141	0.849395	0.849395	0.849395
Bacteroides xylanisolvens	Bacteroides 05	Pregnancy Abx	-0.466211	0.453053	-1.02904	0.304721	0.304721	0.772064
Veillonella parvula	Veillonella 3	2'-FL	0.0840493	0.454057	0.185107	0.853335	0.853335	0.862512
Veillonella parvula	Veillonella 3	DFL	0.163855	0.303297	0.540246	0.589637	0.589637	0.862512
Veillonella parvula	Veillonella 3	LNFPI	-0.126377	0.325182	-0.388634	0.697967	0.697967	0.862512
Veillonella parvula	Veillonella 3	LNFPII	-0.232322	0.301148	-0.771455	0.441362	0.441362	0.862512
Veillonella parvula	Veillonella 3	LNFPIII	-0.0322306	0.180963	-0.178105	0.858823	0.858823	0.862512
Veillonella parvula	Veillonella 3	LNFPV	0.185734	0.3014	0.616235	0.538451	0.538451	0.862512
Veillonella parvula	Veillonella 3	LNDFHI	-0.401578	0.244279	-1.64393	0.101785	0.101785	0.862512
Veillonella parvula	Veillonella 3	LNH	-0.0698572	0.202542	-0.344902	0.730536	0.730536	0.862512
Veillonella parvula	Veillonella 3	LNnH	0.212985	0.202608	1.05122	0.294447	0.294447	0.862512
Veillonella parvula	Veillonella 3	LN(n)T	0.0952178	0.259791	0.366517	0.714372	0.714372	0.862512
Veillonella parvula	Veillonella 3	3'-SL	-0.170346	0.193859	-0.878712	0.380628	0.380628	0.862512
Veillonella parvula	Veillonella 3	6'-SL	-0.0293913	0.169496	-0.173404	0.862512	0.862512	0.862512
Veillonella parvula	Veillonella 3	LSTa	-0.138665	0.215622	-0.643094	0.520911	0.520911	0.862512
Veillonella parvula	Veillonella 3	LSTb	0.383482	0.309254	1.24002	0.216442	0.216442	0.862512
Veillonella parvula	Veillonella 3	LSTc	-0.141714	0.193582	-0.732061	0.465001	0.465001	0.862512
Veillonella parvula	Veillonella 3	Project batch	1.14587	0.676431	1.694	0.0918458	0.0918458	0.862512
Veillonella parvula	Veillonella 3	C-section	0.688159	0.493831	1.39351	0.165035	0.165035	0.862512
Veillonella parvula	Veillonella 3	Age at fecal sample	-0.128047	0.144268	-0.887559	0.37586	0.37586	0.862512
Veillonella parvula	Veillonella 3	Siblings	0.0930427	0.304284	0.305776	0.760098	0.760098	0.862512
Veillonella parvula	Veillonella 3	Readcount (depth)	1.35198e-06	1.68243e-06	0.803588	0.422604	0.422604	0.862512
Veillonella parvula	Veillonella 3	Direct Abx	-0.192145	1.05584	-0.181984	0.855782	0.855782	0.862512
Veillonella parvula	Veillonella 3	Pregnancy Abx	-0.340974	0.44193	-0.771557	0.441302	0.441302	0.862512
Veillonella parvula	Veillonella 4	2'-FL	-0.137423	0.421325	-0.326168	0.744643	0.744643	0.964099
Veillonella parvula	Veillonella 4	DFL	0.220374	0.281433	0.783043	0.434542	0.434542	0.886215
Veillonella parvula	Veillonella 4	LNFPI	0.0344588	0.30174	0.1142	0.909195	0.909195	0.964099
Veillonella parvula	Veillonella 4	LNFPII	-0.231615	0.279439	-0.828858	0.408188	0.408188	0.886215
Veillonella parvula	Veillonella 4	LNFPIII	0.0134864	0.167918	0.0803152	0.936068	0.936068	0.964099
Veillonella parvula	Veillonella 4	LNFPV	0.0577668	0.279673	0.206551	0.836574	0.836574	0.964099
Veillonella parvula	Veillonella 4	LNDFHI	-0.290526	0.226669	-1.28172	0.201448	0.201448	0.860551
Veillonella parvula	Veillonella 4	LNH	-0.144434	0.187941	-0.768505	0.443108	0.443108	0.886215
Veillonella parvula	Veillonella 4	LNnH	0.229407	0.188002	1.22023	0.223835	0.223835	0.860551
Veillonella parvula	Veillonella 4	LN(n)T	-0.0335864	0.241063	-0.139326	0.889335	0.889335	0.964099
Veillonella parvula	Veillonella 4	3'-SL	-0.197403	0.179884	-1.09739	0.273812	0.273812	0.860551
Veillonella parvula	Veillonella 4	6'-SL	0.0210562	0.157277	0.133879	0.893635	0.893635	0.964099
Veillonella parvula	Veillonella 4	LSTa	-0.121448	0.200078	-0.607003	0.544548	0.544548	0.921542
Veillonella parvula	Veillonella 4	LSTb	0.282083	0.286961	0.983004	0.326811	0.326811	0.886215
Veillonella parvula	Veillonella 4	LSTc	-0.0559309	0.179627	-0.311372	0.755847	0.755847	0.964099
Veillonella parvula	Veillonella 4	Project batch	1.06846	0.627668	1.70227	0.0902829	0.0902829	0.860551
Veillonella parvula	Veillonella 4	C-section	0.637916	0.458231	1.39213	0.165454	0.165454	0.860551
Veillonella parvula	Veillonella 4	Age at fecal sample	-0.147123	0.133868	-1.09902	0.273102	0.273102	0.860551
Veillonella parvula	Veillonella 4	Siblings	0.0813161	0.282349	0.287999	0.77365	0.77365	0.964099
Veillonella parvula	Veillonella 4	Readcount (depth)	7.03577e-08	1.56115e-06	0.0450678	0.964099	0.964099	0.964099
Veillonella parvula	Veillonella 4	Direct Abx	0.640089	0.979722	0.653338	0.5143	0.5143	0.921542
Veillonella parvula	Veillonella 4	Pregnancy Abx	-0.568401	0.410072	-1.3861	0.167283	0.167283	0.860551
Rothia mucilaginosa	Rothia 1	2'-FL	-0.0639764	0.253839	-0.252035	0.801277	0.801277	0.942668
Rothia mucilaginosa	Rothia 1	DFL	0.285243	0.169557	1.68228	0.0940987	0.0940987	0.690057
Rothia mucilaginosa	Rothia 1	LNFPI	-0.0753075	0.181792	-0.414252	0.67914	0.67914	0.878888
Rothia mucilaginosa	Rothia 1	LNFPII	0.15087	0.168356	0.896139	0.371272	0.371272	0.788533
Rothia mucilaginosa	Rothia 1	LNFPIII	-0.0986426	0.101167	-0.975048	0.330732	0.330732	0.788533
Rothia mucilaginosa	Rothia 1	LNFPV	-0.125126	0.168497	-0.742598	0.458609	0.458609	0.788533
Rothia mucilaginosa	Rothia 1	LNDFHI	-0.00218587	0.136563	-0.0160063	0.987246	0.987246	0.987246
Rothia mucilaginosa	Rothia 1	LNH	0.00450085	0.113231	0.0397494	0.968333	0.968333	0.987246
Rothia mucilaginosa	Rothia 1	LNnH	0.0850074	0.113267	0.750504	0.453847	0.453847	0.788533
Rothia mucilaginosa	Rothia 1	LN(n)T	0.211069	0.145235	1.45329	0.147734	0.147734	0.782129
Rothia mucilaginosa	Rothia 1	3'-SL	-0.186523	0.108376	-1.72106	0.0868093	0.0868093	0.690057
Rothia mucilaginosa	Rothia 1	6'-SL	0.0785149	0.0947562	0.828599	0.408334	0.408334	0.788533
Rothia mucilaginosa	Rothia 1	LSTa	-0.0887003	0.120543	-0.73584	0.462703	0.462703	0.788533
Rothia mucilaginosa	Rothia 1	LSTb	-0.0407023	0.172888	-0.235427	0.814122	0.814122	0.942668
Rothia mucilaginosa	Rothia 1	LSTc	0.0738032	0.108221	0.681965	0.496062	0.496062	0.788533
Rothia mucilaginosa	Rothia 1	Project batch	-0.227452	0.378156	-0.601476	0.548214	0.548214	0.788533
Rothia mucilaginosa	Rothia 1	C-section	0.365267	0.276074	1.32307	0.187344	0.187344	0.782129
Rothia mucilaginosa	Rothia 1	Age at fecal sample	-0.01336	0.0806526	-0.165649	0.868603	0.868603	0.955464
Rothia mucilaginosa	Rothia 1	Siblings	0.464695	0.170109	2.73175	0.00687215	0.00687215	0.151187
Rothia mucilaginosa	Rothia 1	Readcount (depth)	-6.12404e-07	9.40559e-07	-0.651106	0.515737	0.515737	0.788533
Rothia mucilaginosa	Rothia 1	Direct Abx	-0.332835	0.590261	-0.563877	0.573479	0.573479	0.788533
Rothia mucilaginosa	Rothia 1	Pregnancy Abx	0.308469	0.24706	1.24856	0.213308	0.213308	0.782129
Streptococcus parasanguinis	Streptococcus 4	2'-FL	0.0808288	0.323413	0.249924	0.802906	0.802906	0.957147
Streptococcus parasanguinis	Streptococcus 4	DFL	0.148888	0.216031	0.689199	0.491509	0.491509	0.957147
Streptococcus parasanguinis	Streptococcus 4	LNFPI	-0.216339	0.231619	-0.934031	0.351431	0.351431	0.938503
Streptococcus parasanguinis	Streptococcus 4	LNFPII	0.481979	0.2145	2.24699	0.0257501	0.0257501	0.269171
Streptococcus parasanguinis	Streptococcus 4	LNFPIII	0.036522	0.128896	0.283346	0.77721	0.77721	0.957147
Streptococcus parasanguinis	Streptococcus 4	LNFPV	-0.480604	0.21468	-2.2387	0.026294	0.026294	0.269171
Streptococcus parasanguinis	Streptococcus 4	LNDFHI	0.0402943	0.173993	0.231585	0.817101	0.817101	0.957147
Streptococcus parasanguinis	Streptococcus 4	LNH	0.0943079	0.144266	0.65371	0.514061	0.514061	0.957147
Streptococcus parasanguinis	Streptococcus 4	LNnH	-0.0637003	0.144312	-0.441406	0.659403	0.659403	0.957147
Streptococcus parasanguinis	Streptococcus 4	LN(n)T	0.316963	0.185042	1.71292	0.0883006	0.0883006	0.485653
Streptococcus parasanguinis	Streptococcus 4	3'-SL	-0.0314142	0.138081	-0.227505	0.820267	0.820267	0.957147
Streptococcus parasanguinis	Streptococcus 4	6'-SL	0.00779058	0.120728	0.0645302	0.948614	0.948614	0.957147
Streptococcus parasanguinis	Streptococcus 4	LSTa	0.0100325	0.153582	0.0653232	0.947983	0.947983	0.957147
Streptococcus parasanguinis	Streptococcus 4	LSTb	-0.274707	0.220274	-1.24711	0.213837	0.213837	0.938503
Streptococcus parasanguinis	Streptococcus 4	LSTc	-0.00741852	0.137884	-0.0538027	0.957147	0.957147	0.957147
Streptococcus parasanguinis	Streptococcus 4	Project batch	-0.484614	0.481804	-1.00583	0.31573	0.31573	0.938503
Streptococcus parasanguinis	Streptococcus 4	C-section	0.315732	0.351743	0.897621	0.370484	0.370484	0.938503
Streptococcus parasanguinis	Streptococcus 4	Age at fecal sample	-0.050535	0.102758	-0.491785	0.623419	0.623419	0.957147
Streptococcus parasanguinis	Streptococcus 4	Siblings	0.455866	0.216734	2.10334	0.0367052	0.0367052	0.269171
Streptococcus parasanguinis	Streptococcus 4	Readcount (depth)	2.19511e-07	1.19836e-06	0.183177	0.854848	0.854848	0.957147
Streptococcus parasanguinis	Streptococcus 4	Direct Abx	0.12807	0.752044	0.170296	0.864952	0.864952	0.957147
Streptococcus parasanguinis	Streptococcus 4	Pregnancy Abx	0.274679	0.314776	0.872619	0.383933	0.383933	0.938503
Bacteroides uniformis	Bacteroides 07	2'-FL	0.0677976	0.435967	0.155511	0.876578	0.876578	0.96288
Bacteroides uniformis	Bacteroides 07	DFL	-0.339789	0.291214	-1.1668	0.2447	0.2447	0.894313
Bacteroides uniformis	Bacteroides 07	LNFPI	0.0507492	0.312226	0.16254	0.871047	0.871047	0.96288
Bacteroides uniformis	Bacteroides 07	LNFPII	-0.544502	0.28915	-1.88311	0.061159	0.061159	0.894313
Bacteroides uniformis	Bacteroides 07	LNFPIII	0.17137	0.173754	0.986281	0.325205	0.325205	0.894313
Bacteroides uniformis	Bacteroides 07	LNFPV	0.190518	0.289392	0.658338	0.51109	0.51109	0.944185
Bacteroides uniformis	Bacteroides 07	LNDFHI	0.0259336	0.234546	0.110569	0.912071	0.912071	0.96288
Bacteroides uniformis	Bacteroides 07	LNH	0.0791619	0.194473	0.407059	0.684407	0.684407	0.96288
Bacteroides uniformis	Bacteroides 07	LNnH	-0.12436	0.194536	-0.639268	0.523391	0.523391	0.944185
Bacteroides uniformis	Bacteroides 07	LN(n)T	-0.0834083	0.249441	-0.334381	0.738448	0.738448	0.96288
Bacteroides uniformis	Bacteroides 07	3'-SL	-0.0189266	0.186136	-0.101682	0.919113	0.919113	0.96288
Bacteroides uniformis	Bacteroides 07	6'-SL	0.181376	0.162743	1.11449	0.266427	0.266427	0.894313
Bacteroides uniformis	Bacteroides 07	LSTa	-0.216865	0.207032	-1.0475	0.296155	0.296155	0.894313
Bacteroides uniformis	Bacteroides 07	LSTb	0.448286	0.296933	1.50972	0.132717	0.132717	0.894313
Bacteroides uniformis	Bacteroides 07	LSTc	0.0454174	0.18587	0.244351	0.807213	0.807213	0.96288
Bacteroides uniformis	Bacteroides 07	Project batch	0.642177	0.649481	0.988753	0.323997	0.323997	0.894313
Bacteroides uniformis	Bacteroides 07	C-section	-0.155024	0.474156	-0.326948	0.744055	0.744055	0.96288
Bacteroides uniformis	Bacteroides 07	Age at fecal sample	0.0012267	0.13852	0.00885576	0.992943	0.992943	0.992943
Bacteroides uniformis	Bacteroides 07	Siblings	0.171476	0.292161	0.586923	0.557927	0.557927	0.944185
Bacteroides uniformis	Bacteroides 07	Readcount (depth)	1.41844e-06	1.61541e-06	0.87807	0.380975	0.380975	0.931273
Bacteroides uniformis	Bacteroides 07	Direct Abx	-0.632241	1.01377	-0.623653	0.533577	0.533577	0.944185
Bacteroides uniformis	Bacteroides 07	Pregnancy Abx	-0.544234	0.424324	-1.28259	0.201143	0.201143	0.894313
Parabacteroides distasonis	Parabacteroides 01	2'-FL	-0.437981	0.714179	-0.613265	0.540409	0.540409	0.625736
Parabacteroides distasonis	Parabacteroides 01	DFL	-0.192913	0.477051	-0.404386	0.686368	0.686368	0.719052
Parabacteroides distasonis	Parabacteroides 01	LNFPI	-0.0653064	0.511473	-0.127683	0.89853	0.89853	0.89853
Parabacteroides distasonis	Parabacteroides 01	LNFPII	-0.970092	0.473671	-2.04803	0.0418837	0.0418837	0.391714
Parabacteroides distasonis	Parabacteroides 01	LNFPIII	0.195126	0.284634	0.685531	0.493815	0.493815	0.625736
Parabacteroides distasonis	Parabacteroides 01	LNFPV	0.492676	0.474068	1.03925	0.299962	0.299962	0.54993
Parabacteroides distasonis	Parabacteroides 01	LNDFHI	-0.240828	0.384222	-0.626794	0.53152	0.53152	0.625736
Parabacteroides distasonis	Parabacteroides 01	LNH	-0.556461	0.318576	-1.74672	0.0822451	0.0822451	0.391714
Parabacteroides distasonis	Parabacteroides 01	LNnH	0.270577	0.318678	0.849059	0.396879	0.396879	0.623667
Parabacteroides distasonis	Parabacteroides 01	LN(n)T	0.21775	0.408621	0.53289	0.59471	0.59471	0.654181
Parabacteroides distasonis	Parabacteroides 01	3'-SL	-0.378317	0.304918	-1.24072	0.216186	0.216186	0.495814
Parabacteroides distasonis	Parabacteroides 01	6'-SL	0.323148	0.266598	1.21212	0.226919	0.226919	0.495814
Parabacteroides distasonis	Parabacteroides 01	LSTa	-0.474758	0.339149	-1.39985	0.16313	0.16313	0.480993
Parabacteroides distasonis	Parabacteroides 01	LSTb	0.70916	0.486421	1.45791	0.146457	0.146457	0.480993
Parabacteroides distasonis	Parabacteroides 01	LSTc	0.207625	0.304482	0.681894	0.496107	0.496107	0.625736
Parabacteroides distasonis	Parabacteroides 01	Project batch	1.23299	1.06395	1.15888	0.247907	0.247907	0.495814
Parabacteroides distasonis	Parabacteroides 01	C-section	-1.32745	0.776738	-1.709	0.0890258	0.0890258	0.391714
Parabacteroides distasonis	Parabacteroides 01	Age at fecal sample	0.165672	0.226917	0.730101	0.466196	0.466196	0.625736
Parabacteroides distasonis	Parabacteroides 01	Siblings	-0.824495	0.478604	-1.72271	0.0865102	0.0865102	0.391714
Parabacteroides distasonis	Parabacteroides 01	Readcount (depth)	5.10994e-06	2.64627e-06	1.93099	0.0549191	0.0549191	0.391714
Parabacteroides distasonis	Parabacteroides 01	Direct Abx	-1.50876	1.66071	-0.908503	0.364723	0.364723	0.617223
Parabacteroides distasonis	Parabacteroides 01	Pregnancy Abx	-0.946395	0.695105	-1.36151	0.174907	0.174907	0.480993
Bilophila wadsworthia	Bilophila 1	2'-FL	0.0380646	0.287173	0.13255	0.894685	0.894685	0.947933
Bilophila wadsworthia	Bilophila 1	DFL	0.146828	0.191823	0.765431	0.444931	0.444931	0.947933
Bilophila wadsworthia	Bilophila 1	LNFPI	-0.202164	0.205664	-0.982979	0.326823	0.326823	0.947933
Bilophila wadsworthia	Bilophila 1	LNFPII	-0.134918	0.190464	-0.708363	0.479557	0.479557	0.947933
Bilophila wadsworthia	Bilophila 1	LNFPIII	-0.062628	0.114452	-0.547199	0.584861	0.584861	0.947933
Bilophila wadsworthia	Bilophila 1	LNFPV	0.270264	0.190624	1.41779	0.157832	0.157832	0.868076
Bilophila wadsworthia	Bilophila 1	LNDFHI	-0.023755	0.154496	-0.153758	0.877958	0.877958	0.947933
Bilophila wadsworthia	Bilophila 1	LNH	-0.0471907	0.1281	-0.36839	0.712978	0.712978	0.947933
Bilophila wadsworthia	Bilophila 1	LNnH	0.0322584	0.128141	0.251741	0.801504	0.801504	0.947933
Bilophila wadsworthia	Bilophila 1	LN(n)T	0.0249224	0.164307	0.151682	0.879593	0.879593	0.947933
Bilophila wadsworthia	Bilophila 1	3'-SL	-0.00535039	0.122608	-0.0436381	0.965237	0.965237	0.965237
Bilophila wadsworthia	Bilophila 1	6'-SL	0.246288	0.107199	2.29748	0.0226422	0.0226422	0.498129
Bilophila wadsworthia	Bilophila 1	LSTa	0.0961522	0.136372	0.705072	0.481598	0.481598	0.947933
Bilophila wadsworthia	Bilophila 1	LSTb	-0.0234117	0.195591	-0.119697	0.904845	0.904845	0.947933
Bilophila wadsworthia	Bilophila 1	LSTc	0.037543	0.122433	0.306642	0.75944	0.75944	0.947933
Bilophila wadsworthia	Bilophila 1	Project batch	-0.538307	0.427815	-1.25827	0.209783	0.209783	0.874438
Bilophila wadsworthia	Bilophila 1	C-section	-0.453758	0.312328	-1.45283	0.147863	0.147863	0.868076
Bilophila wadsworthia	Bilophila 1	Age at fecal sample	0.0731185	0.0912437	0.801354	0.423892	0.423892	0.947933
Bilophila wadsworthia	Bilophila 1	Siblings	-0.0472994	0.192447	-0.245778	0.80611	0.80611	0.947933
Bilophila wadsworthia	Bilophila 1	Readcount (depth)	-1.25813e-06	1.06407e-06	-1.18237	0.238483	0.238483	0.874438
Bilophila wadsworthia	Bilophila 1	Direct Abx	-0.315732	0.667773	-0.472813	0.63687	0.63687	0.947933
Bilophila wadsworthia	Bilophila 1	Pregnancy Abx	-0.415099	0.279503	-1.48513	0.139107	0.139107	0.868076
Haemophilus influenzae	Haemophilus 2	2'-FL	-0.0156542	0.237379	-0.0659462	0.947488	0.947488	0.959675
Haemophilus influenzae	Haemophilus 2	DFL	-0.0202859	0.158562	-0.127936	0.89833	0.89833	0.959675
Haemophilus influenzae	Haemophilus 2	LNFPI	-0.101967	0.170003	-0.599794	0.549333	0.549333	0.959675
Haemophilus influenzae	Haemophilus 2	LNFPII	-0.125547	0.157439	-0.797434	0.426159	0.426159	0.959675
Haemophilus influenzae	Haemophilus 2	LNFPIII	-0.0903672	0.0946068	-0.955187	0.340654	0.340654	0.959675
Haemophilus influenzae	Haemophilus 2	LNFPV	-0.0578367	0.157571	-0.367053	0.713974	0.713974	0.959675
Haemophilus influenzae	Haemophilus 2	LNDFHI	-0.0383333	0.127708	-0.300165	0.764368	0.764368	0.959675
Haemophilus influenzae	Haemophilus 2	LNH	-0.118534	0.105888	-1.11942	0.264322	0.264322	0.959675
Haemophilus influenzae	Haemophilus 2	LNnH	0.0613327	0.105922	0.579034	0.563228	0.563228	0.959675
Haemophilus influenzae	Haemophilus 2	LN(n)T	0.224061	0.135817	1.64972	0.100593	0.100593	0.959675
Haemophilus influenzae	Haemophilus 2	3'-SL	-0.00554157	0.101349	-0.0546782	0.95645	0.95645	0.959675
Haemophilus influenzae	Haemophilus 2	6'-SL	-0.00448603	0.0886118	-0.0506257	0.959675	0.959675	0.959675
Haemophilus influenzae	Haemophilus 2	LSTa	-0.0690832	0.112726	-0.61284	0.540689	0.540689	0.959675
Haemophilus influenzae	Haemophilus 2	LSTb	0.0682883	0.161677	0.422376	0.673212	0.673212	0.959675
Haemophilus influenzae	Haemophilus 2	LSTc	0.0714451	0.101204	0.705953	0.481051	0.481051	0.959675
Haemophilus influenzae	Haemophilus 2	Project batch	-0.199045	0.353635	-0.562853	0.574175	0.574175	0.959675
Haemophilus influenzae	Haemophilus 2	C-section	0.0374108	0.258172	0.144906	0.884933	0.884933	0.959675
Haemophilus influenzae	Haemophilus 2	Age at fecal sample	-0.0685481	0.0754227	-0.908852	0.364539	0.364539	0.959675
Haemophilus influenzae	Haemophilus 2	Siblings	0.136024	0.159078	0.855073	0.39355	0.39355	0.959675
Haemophilus influenzae	Haemophilus 2	Readcount (depth)	-1.14809e-06	8.79569e-07	-1.30528	0.193319	0.193319	0.959675
Haemophilus influenzae	Haemophilus 2	Direct Abx	-0.198716	0.551986	-0.360002	0.719231	0.719231	0.959675
Haemophilus influenzae	Haemophilus 2	Pregnancy Abx	0.187138	0.231039	0.809984	0.418927	0.418927	0.959675
Bifidobacterium genus	Bifidobacterium 11	2'-FL	0.471486	0.340335	1.38536	0.167509	0.167509	0.513569
Bifidobacterium genus	Bifidobacterium 11	DFL	-0.297452	0.227334	-1.30843	0.192251	0.192251	0.513569
Bifidobacterium genus	Bifidobacterium 11	LNFPI	-0.212503	0.243738	-0.871851	0.384351	0.384351	0.670511
Bifidobacterium genus	Bifidobacterium 11	LNFPII	0.0855584	0.225723	0.379041	0.705066	0.705066	0.816392
Bifidobacterium genus	Bifidobacterium 11	LNFPIII	-0.080792	0.13564	-0.595637	0.552102	0.552102	0.714485
Bifidobacterium genus	Bifidobacterium 11	LNFPV	-0.053473	0.225913	-0.236698	0.813137	0.813137	0.891465
Bifidobacterium genus	Bifidobacterium 11	LNDFHI	0.097542	0.183097	0.532733	0.594819	0.594819	0.727001
Bifidobacterium genus	Bifidobacterium 11	LNH	0.298489	0.151814	1.96614	0.0506867	0.0506867	0.223558
Bifidobacterium genus	Bifidobacterium 11	LNnH	-0.247284	0.151863	-1.62834	0.105052	0.105052	0.385189
Bifidobacterium genus	Bifidobacterium 11	LN(n)T	-0.197323	0.194724	-1.01335	0.312137	0.312137	0.624274
Bifidobacterium genus	Bifidobacterium 11	3'-SL	-0.123548	0.145306	-0.850263	0.396211	0.396211	0.670511
Bifidobacterium genus	Bifidobacterium 11	6'-SL	-0.381279	0.127045	-3.00114	0.00303754	0.00303754	0.0668259
Bifidobacterium genus	Bifidobacterium 11	LSTa	-0.11616	0.161618	-0.71873	0.473159	0.473159	0.693966
Bifidobacterium genus	Bifidobacterium 11	LSTb	0.251313	0.231799	1.08418	0.279609	0.279609	0.61514
Bifidobacterium genus	Bifidobacterium 11	LSTc	0.1089	0.145098	0.750528	0.453833	0.453833	0.693966
Bifidobacterium genus	Bifidobacterium 11	Project batch	0.996332	0.507014	1.9651	0.0508086	0.0508086	0.223558
Bifidobacterium genus	Bifidobacterium 11	C-section	-0.880066	0.370147	-2.37761	0.0183822	0.0183822	0.202204
Bifidobacterium genus	Bifidobacterium 11	Age at fecal sample	0.0178988	0.108135	0.165522	0.868703	0.868703	0.891465
Bifidobacterium genus	Bifidobacterium 11	Siblings	0.470541	0.228074	2.06311	0.0404139	0.0404139	0.223558
Bifidobacterium genus	Bifidobacterium 11	Readcount (depth)	-1.58566e-06	1.26106e-06	-1.2574	0.210097	0.210097	0.513569
Bifidobacterium genus	Bifidobacterium 11	Direct Abx	-0.504087	0.791394	-0.636961	0.52489	0.52489	0.714485
Bifidobacterium genus	Bifidobacterium 11	Pregnancy Abx	0.0452571	0.331246	0.136627	0.891465	0.891465	0.891465
Bifidobacterium bifidum	Bifidobacterium 10	2'-FL	0.503403	0.350183	1.43755	0.152149	0.152149	0.418411
Bifidobacterium bifidum	Bifidobacterium 10	DFL	-0.302983	0.233912	-1.29529	0.196737	0.196737	0.480913
Bifidobacterium bifidum	Bifidobacterium 10	LNFPI	-0.228286	0.25079	-0.910266	0.363795	0.363795	0.571677
Bifidobacterium bifidum	Bifidobacterium 10	LNFPII	0.0842333	0.232255	0.362676	0.717235	0.717235	0.830483
Bifidobacterium bifidum	Bifidobacterium 10	LNFPIII	-0.13397	0.139564	-0.959914	0.338275	0.338275	0.571677
Bifidobacterium bifidum	Bifidobacterium 10	LNFPV	-0.00246475	0.232449	-0.0106034	0.991551	0.991551	0.991551
Bifidobacterium bifidum	Bifidobacterium 10	LNDFHI	0.110324	0.188395	0.585597	0.558816	0.558816	0.743181
Bifidobacterium bifidum	Bifidobacterium 10	LNH	0.333822	0.156207	2.13705	0.033827	0.033827	0.186049
Bifidobacterium bifidum	Bifidobacterium 10	LNnH	-0.264798	0.156257	-1.69463	0.0917267	0.0917267	0.336331
Bifidobacterium bifidum	Bifidobacterium 10	LN(n)T	-0.222199	0.200359	-1.109	0.26878	0.26878	0.571677
Bifidobacterium bifidum	Bifidobacterium 10	3'-SL	-0.0809427	0.14951	-0.541386	0.588853	0.588853	0.743181
Bifidobacterium bifidum	Bifidobacterium 10	6'-SL	-0.397405	0.130721	-3.04011	0.00268618	0.00268618	0.0590961
Bifidobacterium bifidum	Bifidobacterium 10	LSTa	-0.169371	0.166294	-1.0185	0.30969	0.30969	0.571677
Bifidobacterium bifidum	Bifidobacterium 10	LSTb	0.358803	0.238506	1.50437	0.134087	0.134087	0.418411
Bifidobacterium bifidum	Bifidobacterium 10	LSTc	0.137952	0.149296	0.924013	0.35661	0.35661	0.571677
Bifidobacterium bifidum	Bifidobacterium 10	Project batch	1.03771	0.521684	1.98915	0.0480681	0.0480681	0.2115
Bifidobacterium bifidum	Bifidobacterium 10	C-section	-0.853655	0.380857	-2.2414	0.0261156	0.0261156	0.186049
Bifidobacterium bifidum	Bifidobacterium 10	Age at fecal sample	0.0191231	0.111264	0.171871	0.863715	0.863715	0.950087
Bifidobacterium bifidum	Bifidobacterium 10	Siblings	0.597661	0.234673	2.54678	0.0116363	0.0116363	0.127999
Bifidobacterium bifidum	Bifidobacterium 10	Readcount (depth)	-1.07953e-06	1.29754e-06	-0.831983	0.406426	0.406426	0.596092
Bifidobacterium bifidum	Bifidobacterium 10	Direct Abx	-0.418279	0.814292	-0.513672	0.608057	0.608057	0.743181
Bifidobacterium bifidum	Bifidobacterium 10	Pregnancy Abx	-0.0362512	0.34083	-0.106361	0.915404	0.915404	0.958995
Bifidobacterium longum	Bifidobacterium 13	2'-FL	0.601547	0.330718	1.81891	0.0704433	0.0704433	0.263133
Bifidobacterium longum	Bifidobacterium 13	DFL	-0.302588	0.22091	-1.36973	0.17233	0.17233	0.421251
Bifidobacterium longum	Bifidobacterium 13	LNFPI	-0.2774	0.23685	-1.1712	0.242932	0.242932	0.485864
Bifidobacterium longum	Bifidobacterium 13	LNFPII	0.0676939	0.219345	0.308618	0.757938	0.757938	0.877613
Bifidobacterium longum	Bifidobacterium 13	LNFPIII	-0.107887	0.131807	-0.818526	0.414046	0.414046	0.57915
Bifidobacterium longum	Bifidobacterium 13	LNFPV	-0.00293115	0.219529	-0.013352	0.98936	0.98936	0.98936
Bifidobacterium longum	Bifidobacterium 13	LNDFHI	0.12159	0.177923	0.683381	0.495169	0.495169	0.640807
Bifidobacterium longum	Bifidobacterium 13	LNH	0.304258	0.147524	2.06243	0.0404793	0.0404793	0.222636
Bifidobacterium longum	Bifidobacterium 13	LNnH	-0.267158	0.147572	-1.81036	0.0717637	0.0717637	0.263133
Bifidobacterium longum	Bifidobacterium 13	LN(n)T	-0.152518	0.189222	-0.806026	0.4212	0.4212	0.57915
Bifidobacterium longum	Bifidobacterium 13	3'-SL	-0.114617	0.1412	-0.811738	0.417922	0.417922	0.57915
Bifidobacterium longum	Bifidobacterium 13	6'-SL	-0.378034	0.123455	-3.06213	0.00250463	0.00250463	0.0551018
Bifidobacterium longum	Bifidobacterium 13	LSTa	-0.151436	0.157051	-0.964249	0.336103	0.336103	0.57915
Bifidobacterium longum	Bifidobacterium 13	LSTb	0.352116	0.225249	1.56323	0.119604	0.119604	0.32891
Bifidobacterium longum	Bifidobacterium 13	LSTc	0.126042	0.140998	0.893929	0.372451	0.372451	0.57915
Bifidobacterium longum	Bifidobacterium 13	Project batch	0.853723	0.492687	1.73279	0.0846979	0.0846979	0.266193
Bifidobacterium longum	Bifidobacterium 13	C-section	-0.852761	0.359688	-2.37084	0.0187129	0.0187129	0.17125
Bifidobacterium longum	Bifidobacterium 13	Age at fecal sample	-0.0117927	0.10508	-0.112227	0.910758	0.910758	0.954127
Bifidobacterium longum	Bifidobacterium 13	Siblings	0.506518	0.221629	2.28543	0.0233523	0.0233523	0.17125
Bifidobacterium longum	Bifidobacterium 13	Readcount (depth)	-1.48203e-06	1.22542e-06	-1.20941	0.227956	0.227956	0.485864
Bifidobacterium longum	Bifidobacterium 13	Direct Abx	-0.410825	0.769031	-0.534211	0.593798	0.593798	0.725753
Bifidobacterium longum	Bifidobacterium 13	Pregnancy Abx	0.0531555	0.321886	0.165138	0.869005	0.869005	0.954127
Bifidobacterium genus	Bifidobacterium 12	2'-FL	0.58226	0.34459	1.68972	0.0926638	0.0926638	0.291229
Bifidobacterium genus	Bifidobacterium 12	DFL	-0.314359	0.230176	-1.36573	0.173581	0.173581	0.43625
Bifidobacterium genus	Bifidobacterium 12	LNFPI	-0.287269	0.246785	-1.16405	0.245813	0.245813	0.540789
Bifidobacterium genus	Bifidobacterium 12	LNFPII	0.0515411	0.228545	0.225518	0.82181	0.82181	0.903991
Bifidobacterium genus	Bifidobacterium 12	LNFPIII	-0.0708911	0.137336	-0.516189	0.606301	0.606301	0.750375
Bifidobacterium genus	Bifidobacterium 12	LNFPV	-0.0676867	0.228737	-0.295915	0.767607	0.767607	0.888808
Bifidobacterium genus	Bifidobacterium 12	LNDFHI	0.0936677	0.185386	0.505257	0.613943	0.613943	0.750375
Bifidobacterium genus	Bifidobacterium 12	LNH	0.301921	0.153712	1.9642	0.0509137	0.0509137	0.280026
Bifidobacterium genus	Bifidobacterium 12	LNnH	-0.264658	0.153762	-1.72122	0.086781	0.086781	0.291229
Bifidobacterium genus	Bifidobacterium 12	LN(n)T	-0.169548	0.197159	-0.859955	0.390859	0.390859	0.702254
Bifidobacterium genus	Bifidobacterium 12	3'-SL	-0.120185	0.147122	-0.816908	0.414968	0.414968	0.702254
Bifidobacterium genus	Bifidobacterium 12	6'-SL	-0.38898	0.128633	-3.02395	0.00282709	0.00282709	0.0621959
Bifidobacterium genus	Bifidobacterium 12	LSTa	-0.104649	0.163639	-0.639513	0.523232	0.523232	0.750375
Bifidobacterium genus	Bifidobacterium 12	LSTb	0.257404	0.234697	1.09675	0.27409	0.27409	0.548179
Bifidobacterium genus	Bifidobacterium 12	LSTc	0.106574	0.146912	0.725424	0.469053	0.469053	0.737083
Bifidobacterium genus	Bifidobacterium 12	Project batch	0.878854	0.513352	1.71199	0.0884722	0.0884722	0.291229
Bifidobacterium genus	Bifidobacterium 12	C-section	-0.916715	0.374775	-2.44604	0.0153211	0.0153211	0.168532
Bifidobacterium genus	Bifidobacterium 12	Age at fecal sample	-0.0152849	0.109487	-0.139605	0.889115	0.889115	0.931454
Bifidobacterium genus	Bifidobacterium 12	Siblings	0.468941	0.230925	2.0307	0.0436291	0.0436291	0.280026
Bifidobacterium genus	Bifidobacterium 12	Readcount (depth)	-1.72411e-06	1.27682e-06	-1.35031	0.178466	0.178466	0.43625
Bifidobacterium genus	Bifidobacterium 12	Direct Abx	-0.421393	0.801288	-0.525895	0.599553	0.599553	0.750375
Bifidobacterium genus	Bifidobacterium 12	Pregnancy Abx	0.0201684	0.335387	0.0601348	0.952109	0.952109	0.952109
Enterobacteriaceae family	Enterobacteriaceae family 09	2'-FL	-0.31394	0.237568	-1.32147	0.187876	0.187876	0.577535
Enterobacteriaceae family	Enterobacteriaceae family 09	DFL	0.117102	0.158689	0.737931	0.461435	0.461435	0.818447
Enterobacteriaceae family	Enterobacteriaceae family 09	LNFPI	0.191182	0.170139	1.12368	0.262516	0.262516	0.577535
Enterobacteriaceae family	Enterobacteriaceae family 09	LNFPII	-0.0129423	0.157565	-0.0821396	0.934619	0.934619	0.996932
Enterobacteriaceae family	Enterobacteriaceae family 09	LNFPIII	-0.0187904	0.0946824	-0.198457	0.842892	0.842892	0.996932
Enterobacteriaceae family	Enterobacteriaceae family 09	LNFPV	0.000607053	0.157697	0.0038495	0.996932	0.996932	0.996932
Enterobacteriaceae family	Enterobacteriaceae family 09	LNDFHI	0.0405286	0.12781	0.317101	0.751503	0.751503	0.996932
Enterobacteriaceae family	Enterobacteriaceae family 09	LNH	-0.00141648	0.105973	-0.0133664	0.989349	0.989349	0.996932
Enterobacteriaceae family	Enterobacteriaceae family 09	LNnH	0.048975	0.106007	0.461998	0.644593	0.644593	0.996932
Enterobacteriaceae family	Enterobacteriaceae family 09	LN(n)T	-0.0953938	0.135926	-0.701807	0.483628	0.483628	0.818447
Enterobacteriaceae family	Enterobacteriaceae family 09	3'-SL	0.164476	0.10143	1.62158	0.106493	0.106493	0.577535
Enterobacteriaceae family	Enterobacteriaceae family 09	6'-SL	-0.127195	0.0886825	-1.43427	0.153081	0.153081	0.577535
Enterobacteriaceae family	Enterobacteriaceae family 09	LSTa	-0.0244763	0.112816	-0.216957	0.828467	0.828467	0.996932
Enterobacteriaceae family	Enterobacteriaceae family 09	LSTb	-0.0169522	0.161806	-0.104769	0.916666	0.916666	0.996932
Enterobacteriaceae family	Enterobacteriaceae family 09	LSTc	-0.0298698	0.101285	-0.294909	0.768374	0.768374	0.996932
Enterobacteriaceae family	Enterobacteriaceae family 09	Project batch	0.546399	0.353917	1.54386	0.124227	0.124227	0.577535
Enterobacteriaceae family	Enterobacteriaceae family 09	C-section	-0.339375	0.258379	-1.31348	0.190549	0.190549	0.577535
Enterobacteriaceae family	Enterobacteriaceae family 09	Age at fecal sample	-0.0755433	0.0754829	-1.0008	0.318152	0.318152	0.636303
Enterobacteriaceae family	Enterobacteriaceae family 09	Siblings	0.246073	0.159205	1.54563	0.123799	0.123799	0.577535
Enterobacteriaceae family	Enterobacteriaceae family 09	Readcount (depth)	-1.10009e-06	8.80271e-07	-1.24971	0.212886	0.212886	0.577535
Enterobacteriaceae family	Enterobacteriaceae family 09	Direct Abx	0.960828	0.552427	1.73929	0.0835463	0.0835463	0.577535
Enterobacteriaceae family	Enterobacteriaceae family 09	Pregnancy Abx	0.269012	0.231224	1.16343	0.246064	0.246064	0.577535
Parabacteroides distasonis	Parabacteroides 02	2'-FL	-0.380916	0.622386	-0.612025	0.541227	0.541227	0.99377
Parabacteroides distasonis	Parabacteroides 02	DFL	0.0993854	0.415736	0.239059	0.811308	0.811308	0.99377
Parabacteroides distasonis	Parabacteroides 02	LNFPI	0.259367	0.445734	0.581887	0.561308	0.561308	0.99377
Parabacteroides distasonis	Parabacteroides 02	LNFPII	-0.201345	0.41279	-0.487767	0.626257	0.626257	0.99377
Parabacteroides distasonis	Parabacteroides 02	LNFPIII	0.29323	0.24805	1.18214	0.238576	0.238576	0.99377
Parabacteroides distasonis	Parabacteroides 02	LNFPV	-0.0355806	0.413136	-0.0861231	0.931456	0.931456	0.99377
Parabacteroides distasonis	Parabacteroides 02	LNDFHI	0.0081641	0.334838	0.0243822	0.980572	0.980572	0.99377
Parabacteroides distasonis	Parabacteroides 02	LNH	-0.00217065	0.277629	-0.00781853	0.99377	0.99377	0.99377
Parabacteroides distasonis	Parabacteroides 02	LNnH	-0.365989	0.277719	-1.31784	0.189088	0.189088	0.99377
Parabacteroides distasonis	Parabacteroides 02	LN(n)T	0.130282	0.356101	0.365858	0.714864	0.714864	0.99377
Parabacteroides distasonis	Parabacteroides 02	3'-SL	-0.123867	0.265727	-0.466143	0.641628	0.641628	0.99377
Parabacteroides distasonis	Parabacteroides 02	6'-SL	0.192426	0.232332	0.828238	0.408538	0.408538	0.99377
Parabacteroides distasonis	Parabacteroides 02	LSTa	-0.117675	0.295558	-0.398145	0.690954	0.690954	0.99377
Parabacteroides distasonis	Parabacteroides 02	LSTb	-0.14252	0.423902	-0.336209	0.737071	0.737071	0.99377
Parabacteroides distasonis	Parabacteroides 02	LSTc	0.128379	0.265347	0.483814	0.629055	0.629055	0.99377
Parabacteroides distasonis	Parabacteroides 02	Project batch	0.00733006	0.927198	0.00790561	0.9937	0.9937	0.99377
Parabacteroides distasonis	Parabacteroides 02	C-section	-1.14943	0.676904	-1.69807	0.091073	0.091073	0.667869
Parabacteroides distasonis	Parabacteroides 02	Age at fecal sample	0.372334	0.197751	1.88284	0.0611959	0.0611959	0.667869
Parabacteroides distasonis	Parabacteroides 02	Siblings	-0.337065	0.417089	-0.808137	0.419987	0.419987	0.99377
Parabacteroides distasonis	Parabacteroides 02	Readcount (depth)	5.56528e-06	2.30615e-06	2.41323	0.0167273	0.0167273	0.368
Parabacteroides distasonis	Parabacteroides 02	Direct Abx	-1.13728	1.44726	-0.785821	0.432916	0.432916	0.99377
Parabacteroides distasonis	Parabacteroides 02	Pregnancy Abx	0.0340806	0.605764	0.0562606	0.955191	0.955191	0.99377
Erysipelatoclostridium ramosum	Erysipelatoclostridium 1	2'-FL	-0.447411	0.366215	-1.22171	0.223275	0.223275	0.761914
Erysipelatoclostridium ramosum	Erysipelatoclostridium 1	DFL	0.319429	0.244622	1.30581	0.19314	0.19314	0.761914
Erysipelatoclostridium ramosum	Erysipelatoclostridium 1	LNFPI	0.11808	0.262272	0.450217	0.653049	0.653049	0.881886
Erysipelatoclostridium ramosum	Erysipelatoclostridium 1	LNFPII	0.105678	0.242888	0.435087	0.663975	0.663975	0.881886
Erysipelatoclostridium ramosum	Erysipelatoclostridium 1	LNFPIII	-0.149044	0.145954	-1.02117	0.308427	0.308427	0.761914
Erysipelatoclostridium ramosum	Erysipelatoclostridium 1	LNFPV	-0.304589	0.243092	-1.25298	0.211699	0.211699	0.761914
Erysipelatoclostridium ramosum	Erysipelatoclostridium 1	LNDFHI	-0.131143	0.197021	-0.665629	0.506427	0.506427	0.881886
Erysipelatoclostridium ramosum	Erysipelatoclostridium 1	LNH	-0.185792	0.163359	-1.13732	0.256785	0.256785	0.761914
Erysipelatoclostridium ramosum	Erysipelatoclostridium 1	LNnH	-0.0104177	0.163411	-0.0637513	0.949233	0.949233	0.961276
Erysipelatoclostridium ramosum	Erysipelatoclostridium 1	LN(n)T	0.100074	0.209532	0.47761	0.633458	0.633458	0.881886
Erysipelatoclostridium ramosum	Erysipelatoclostridium 1	3'-SL	-0.0642753	0.156355	-0.411084	0.681458	0.681458	0.881886
Erysipelatoclostridium ramosum	Erysipelatoclostridium 1	6'-SL	0.138658	0.136706	1.01428	0.311692	0.311692	0.761914
Erysipelatoclostridium ramosum	Erysipelatoclostridium 1	LSTa	0.0370409	0.173908	0.212991	0.831554	0.831554	0.914709
Erysipelatoclostridium ramosum	Erysipelatoclostridium 1	LSTb	-0.104926	0.249426	-0.42067	0.674455	0.674455	0.881886
Erysipelatoclostridium ramosum	Erysipelatoclostridium 1	LSTc	-0.123551	0.156132	-0.791328	0.429705	0.429705	0.881886
Erysipelatoclostridium ramosum	Erysipelatoclostridium 1	Project batch	-0.125552	0.545569	-0.23013	0.818229	0.818229	0.914709
Erysipelatoclostridium ramosum	Erysipelatoclostridium 1	C-section	0.0193629	0.398295	0.0486145	0.961276	0.961276	0.961276
Erysipelatoclostridium ramosum	Erysipelatoclostridium 1	Age at fecal sample	0.204081	0.116358	1.75391	0.0810015	0.0810015	0.761914
Erysipelatoclostridium ramosum	Erysipelatoclostridium 1	Siblings	0.122609	0.245418	0.499593	0.617919	0.617919	0.881886
Erysipelatoclostridium ramosum	Erysipelatoclostridium 1	Readcount (depth)	1.46801e-06	1.35695e-06	1.08185	0.280644	0.280644	0.761914
Erysipelatoclostridium ramosum	Erysipelatoclostridium 1	Direct Abx	-0.2304	0.851574	-0.270557	0.787015	0.787015	0.914709
Erysipelatoclostridium ramosum	Erysipelatoclostridium 1	Pregnancy Abx	-0.406981	0.356435	-1.14181	0.254919	0.254919	0.761914
Parabacteroides merdae	Parabacteroides 03	2'-FL	-0.292292	0.409217	-0.714272	0.475905	0.475905	0.805377
Parabacteroides merdae	Parabacteroides 03	DFL	-0.153924	0.273346	-0.563113	0.573999	0.573999	0.901998
Parabacteroides merdae	Parabacteroides 03	LNFPI	-0.0461564	0.293069	-0.157493	0.875017	0.875017	0.962519
Parabacteroides merdae	Parabacteroides 03	LNFPII	-0.864328	0.271409	-3.1846	0.00168517	0.00168517	0.0370737
Parabacteroides merdae	Parabacteroides 03	LNFPIII	0.0328049	0.163093	0.201143	0.840794	0.840794	0.962519
Parabacteroides merdae	Parabacteroides 03	LNFPV	0.425787	0.271636	1.56749	0.118605	0.118605	0.477293
Parabacteroides merdae	Parabacteroides 03	LNDFHI	-0.202311	0.220155	-0.918945	0.359248	0.359248	0.805377
Parabacteroides merdae	Parabacteroides 03	LNH	0.158054	0.182541	0.865858	0.387621	0.387621	0.805377
Parabacteroides merdae	Parabacteroides 03	LNnH	0.0185189	0.1826	0.101418	0.919322	0.919322	0.962608
Parabacteroides merdae	Parabacteroides 03	LN(n)T	-0.528808	0.234136	-2.25855	0.0250071	0.0250071	0.183385
Parabacteroides merdae	Parabacteroides 03	3'-SL	0.00820116	0.174715	0.0469402	0.962608	0.962608	0.962608
Parabacteroides merdae	Parabacteroides 03	6'-SL	0.0605365	0.152758	0.396291	0.692319	0.692319	0.962519
Parabacteroides merdae	Parabacteroides 03	LSTa	-0.053996	0.194329	-0.277859	0.781412	0.781412	0.962519
Parabacteroides merdae	Parabacteroides 03	LSTb	0.766299	0.278714	2.74941	0.00652577	0.00652577	0.0717834
Parabacteroides merdae	Parabacteroides 03	LSTc	0.153786	0.174465	0.881472	0.379136	0.379136	0.805377
Parabacteroides merdae	Parabacteroides 03	Project batch	1.17996	0.609631	1.93553	0.0543563	0.0543563	0.29896
Parabacteroides merdae	Parabacteroides 03	C-section	0.141307	0.445063	0.317499	0.751201	0.751201	0.962519
Parabacteroides merdae	Parabacteroides 03	Age at fecal sample	0.197603	0.130021	1.51977	0.130171	0.130171	0.477293
Parabacteroides merdae	Parabacteroides 03	Siblings	0.205164	0.274235	0.748133	0.455272	0.455272	0.805377
Parabacteroides merdae	Parabacteroides 03	Readcount (depth)	1.15431e-06	1.51629e-06	0.761275	0.447403	0.447403	0.805377
Parabacteroides merdae	Parabacteroides 03	Direct Abx	-0.256131	0.951568	-0.269168	0.788082	0.788082	0.962519
Parabacteroides merdae	Parabacteroides 03	Pregnancy Abx	-0.352718	0.398288	-0.885586	0.376921	0.376921	0.805377
Collinsella aerofaciens	Collinsella 1	2'-FL	0.346282	0.312836	1.10691	0.269681	0.269681	0.989566
Collinsella aerofaciens	Collinsella 1	DFL	-0.172205	0.208965	-0.824083	0.410889	0.410889	0.989566
Collinsella aerofaciens	Collinsella 1	LNFPI	-0.267958	0.224043	-1.19601	0.23313	0.23313	0.989566
Collinsella aerofaciens	Collinsella 1	LNFPII	-0.0195366	0.207485	-0.0941592	0.925078	0.925078	0.989566
Collinsella aerofaciens	Collinsella 1	LNFPIII	-0.0338451	0.12468	-0.271456	0.786324	0.786324	0.989566
Collinsella aerofaciens	Collinsella 1	LNFPV	0.0762576	0.207659	0.367226	0.713845	0.713845	0.989566
Collinsella aerofaciens	Collinsella 1	LNDFHI	-0.0531309	0.168303	-0.315686	0.752575	0.752575	0.989566
Collinsella aerofaciens	Collinsella 1	LNH	-0.0300192	0.139547	-0.215118	0.829898	0.829898	0.989566
Collinsella aerofaciens	Collinsella 1	LNnH	-0.0372299	0.139592	-0.266704	0.789976	0.789976	0.989566
Collinsella aerofaciens	Collinsella 1	LN(n)T	-0.319204	0.17899	-1.78336	0.0760674	0.0760674	0.989566
Collinsella aerofaciens	Collinsella 1	3'-SL	-0.00174894	0.133565	-0.0130943	0.989566	0.989566	0.989566
Collinsella aerofaciens	Collinsella 1	6'-SL	-0.0476259	0.116779	-0.407829	0.683842	0.683842	0.989566
Collinsella aerofaciens	Collinsella 1	LSTa	0.213597	0.148559	1.43779	0.152081	0.152081	0.989566
Collinsella aerofaciens	Collinsella 1	LSTb	-0.0375136	0.21307	-0.176063	0.860426	0.860426	0.989566
Collinsella aerofaciens	Collinsella 1	LSTc	0.0787713	0.133374	0.590604	0.555462	0.555462	0.989566
Collinsella aerofaciens	Collinsella 1	Project batch	0.175131	0.466046	0.375781	0.707484	0.707484	0.989566
Collinsella aerofaciens	Collinsella 1	C-section	-0.57156	0.340239	-1.67988	0.0945658	0.0945658	0.989566
Collinsella aerofaciens	Collinsella 1	Age at fecal sample	-0.0886439	0.0993977	-0.89181	0.373583	0.373583	0.989566
Collinsella aerofaciens	Collinsella 1	Siblings	0.0538112	0.209645	0.256677	0.797696	0.797696	0.989566
Collinsella aerofaciens	Collinsella 1	Readcount (depth)	3.62266e-08	1.15916e-06	0.0312525	0.9751	0.9751	0.989566
Collinsella aerofaciens	Collinsella 1	Direct Abx	-0.734849	0.727448	-1.01017	0.313651	0.313651	0.989566
Collinsella aerofaciens	Collinsella 1	Pregnancy Abx	0.243504	0.304481	0.799735	0.424828	0.424828	0.989566
Flavonifractor plautii	Flavonifractor 1	2'-FL	0.36094	0.316293	1.14116	0.255191	0.255191	0.700298
Flavonifractor plautii	Flavonifractor 1	DFL	-0.0330405	0.211275	-0.156386	0.875889	0.875889	0.96239
Flavonifractor plautii	Flavonifractor 1	LNFPI	-0.369967	0.22652	-1.63327	0.10401	0.10401	0.700298
Flavonifractor plautii	Flavonifractor 1	LNFPII	-0.196462	0.209778	-0.936526	0.350149	0.350149	0.700298
Flavonifractor plautii	Flavonifractor 1	LNFPIII	0.118089	0.126058	0.936782	0.350018	0.350018	0.700298
Flavonifractor plautii	Flavonifractor 1	LNFPV	0.278221	0.209954	1.32515	0.186655	0.186655	0.700298
Flavonifractor plautii	Flavonifractor 1	LNDFHI	-0.178945	0.170163	-1.05161	0.294266	0.294266	0.700298
Flavonifractor plautii	Flavonifractor 1	LNH	-0.00569363	0.14109	-0.0403546	0.967851	0.967851	0.967851
Flavonifractor plautii	Flavonifractor 1	LNnH	0.0385889	0.141135	0.273418	0.784818	0.784818	0.959223
Flavonifractor plautii	Flavonifractor 1	LN(n)T	-0.0619809	0.180969	-0.342495	0.732343	0.732343	0.959223
Flavonifractor plautii	Flavonifractor 1	3'-SL	0.0597515	0.135041	0.442469	0.658636	0.658636	0.959223
Flavonifractor plautii	Flavonifractor 1	6'-SL	-0.0938656	0.11807	-0.795	0.42757	0.42757	0.783879
Flavonifractor plautii	Flavonifractor 1	LSTa	0.207778	0.150201	1.38333	0.168128	0.168128	0.700298
Flavonifractor plautii	Flavonifractor 1	LSTb	-0.221826	0.215425	-1.02972	0.304406	0.304406	0.700298
Flavonifractor plautii	Flavonifractor 1	LSTc	0.226581	0.134848	1.68026	0.0944908	0.0944908	0.700298
Flavonifractor plautii	Flavonifractor 1	Project batch	-0.877701	0.471197	-1.8627	0.0639929	0.0639929	0.700298
Flavonifractor plautii	Flavonifractor 1	C-section	0.112051	0.343999	0.325731	0.744974	0.744974	0.959223
Flavonifractor plautii	Flavonifractor 1	Age at fecal sample	0.0186822	0.100496	0.1859	0.852715	0.852715	0.96239
Flavonifractor plautii	Flavonifractor 1	Siblings	0.137631	0.211963	0.649316	0.516891	0.516891	0.812257
Flavonifractor plautii	Flavonifractor 1	Readcount (depth)	-1.1565e-06	1.17197e-06	-0.986799	0.324951	0.324951	0.700298
Flavonifractor plautii	Flavonifractor 1	Direct Abx	-0.0752197	0.735488	-0.102272	0.918645	0.918645	0.96239
Flavonifractor plautii	Flavonifractor 1	Pregnancy Abx	-0.216634	0.307846	-0.703707	0.482446	0.482446	0.812257
Clostridium perfringens	Clostridium sensu stricto 1 2	2'-FL	0.604826	0.334177	1.8099	0.0718356	0.0718356	0.416437
Clostridium perfringens	Clostridium sensu stricto 1 2	DFL	-0.205904	0.223221	-0.922422	0.357437	0.357437	0.714873
Clostridium perfringens	Clostridium sensu stricto 1 2	LNFPI	-0.38322	0.239327	-1.60124	0.110927	0.110927	0.416437
Clostridium perfringens	Clostridium sensu stricto 1 2	LNFPII	-0.107384	0.221639	-0.484501	0.628569	0.628569	0.905198
Clostridium perfringens	Clostridium sensu stricto 1 2	LNFPIII	-0.268177	0.133185	-2.01356	0.0454163	0.0454163	0.416437
Clostridium perfringens	Clostridium sensu stricto 1 2	LNFPV	0.0982457	0.221825	0.442898	0.658326	0.658326	0.905198
Clostridium perfringens	Clostridium sensu stricto 1 2	LNDFHI	-0.0425997	0.179784	-0.236949	0.812942	0.812942	0.96704
Clostridium perfringens	Clostridium sensu stricto 1 2	LNH	-0.256384	0.149067	-1.71993	0.0870164	0.0870164	0.416437
Clostridium perfringens	Clostridium sensu stricto 1 2	LNnH	0.225248	0.149115	1.51056	0.132503	0.132503	0.416437
Clostridium perfringens	Clostridium sensu stricto 1 2	LN(n)T	0.103899	0.191201	0.543402	0.587467	0.587467	0.905198
Clostridium perfringens	Clostridium sensu stricto 1 2	3'-SL	0.00609628	0.142677	0.042728	0.965962	0.965962	0.980793
Clostridium perfringens	Clostridium sensu stricto 1 2	6'-SL	-0.0679599	0.124746	-0.544787	0.586516	0.586516	0.905198
Clostridium perfringens	Clostridium sensu stricto 1 2	LSTa	0.00476988	0.158694	0.0300572	0.976052	0.976052	0.980793
Clostridium perfringens	Clostridium sensu stricto 1 2	LSTb	-0.0474215	0.227605	-0.20835	0.835171	0.835171	0.96704
Clostridium perfringens	Clostridium sensu stricto 1 2	LSTc	-0.175071	0.142473	-1.22881	0.22061	0.22061	0.606677
Clostridium perfringens	Clostridium sensu stricto 1 2	Project batch	-0.472883	0.497839	-0.949872	0.343341	0.343341	0.714873
Clostridium perfringens	Clostridium sensu stricto 1 2	C-section	-0.00876094	0.363449	-0.024105	0.980793	0.980793	0.980793
Clostridium perfringens	Clostridium sensu stricto 1 2	Age at fecal sample	0.107245	0.106178	1.01004	0.313713	0.313713	0.714873
Clostridium perfringens	Clostridium sensu stricto 1 2	Siblings	-0.464915	0.223947	-2.07601	0.0391914	0.0391914	0.416437
Clostridium perfringens	Clostridium sensu stricto 1 2	Readcount (depth)	-1.0249e-06	1.23824e-06	-0.827712	0.408835	0.408835	0.749532
Clostridium perfringens	Clostridium sensu stricto 1 2	Direct Abx	0.213203	0.777073	0.274367	0.78409	0.78409	0.96704
Clostridium perfringens	Clostridium sensu stricto 1 2	Pregnancy Abx	-0.49479	0.325252	-1.52125	0.1298	0.1298	0.416437
Bifidobacterium longum	Bifidobacterium 06	2'-FL	0.00593993	0.25597	0.0232055	0.98151	0.98151	0.98151
Bifidobacterium longum	Bifidobacterium 06	DFL	-0.0182741	0.170981	-0.106878	0.914995	0.914995	0.972354
Bifidobacterium longum	Bifidobacterium 06	LNFPI	0.250558	0.183318	1.36679	0.173248	0.173248	0.635242
Bifidobacterium longum	Bifidobacterium 06	LNFPII	0.113856	0.169769	0.670651	0.503228	0.503228	0.959484
Bifidobacterium longum	Bifidobacterium 06	LNFPIII	0.0495805	0.102016	0.486005	0.627504	0.627504	0.959484
Bifidobacterium longum	Bifidobacterium 06	LNFPV	-0.0720827	0.169912	-0.424236	0.671857	0.671857	0.959484
Bifidobacterium longum	Bifidobacterium 06	LNDFHI	0.0298455	0.13771	0.216728	0.828645	0.828645	0.959484
Bifidobacterium longum	Bifidobacterium 06	LNH	0.11545	0.114181	1.01111	0.313203	0.313203	0.798704
Bifidobacterium longum	Bifidobacterium 06	LNnH	-0.0521108	0.114218	-0.456239	0.648721	0.648721	0.959484
Bifidobacterium longum	Bifidobacterium 06	LN(n)T	0.116394	0.146455	0.794747	0.427717	0.427717	0.940978
Bifidobacterium longum	Bifidobacterium 06	3'-SL	0.25598	0.109286	2.34228	0.0201645	0.0201645	0.188871
Bifidobacterium longum	Bifidobacterium 06	6'-SL	-0.18515	0.0955519	-1.93769	0.0540904	0.0540904	0.263055
Bifidobacterium longum	Bifidobacterium 06	LSTa	-0.273123	0.121555	-2.24691	0.0257551	0.0257551	0.188871
Bifidobacterium longum	Bifidobacterium 06	LSTb	-0.0387134	0.174339	-0.222058	0.824499	0.824499	0.959484
Bifidobacterium longum	Bifidobacterium 06	LSTc	0.0491654	0.10913	0.450521	0.65283	0.65283	0.959484
Bifidobacterium longum	Bifidobacterium 06	Project batch	1.69695	0.381332	4.45007	1.43471e-05	1.43471e-05	0.000315636
Bifidobacterium longum	Bifidobacterium 06	C-section	-0.075412	0.278392	-0.270884	0.786764	0.786764	0.959484
Bifidobacterium longum	Bifidobacterium 06	Age at fecal sample	0.026259	0.0813298	0.32287	0.747136	0.747136	0.959484
Bifidobacterium longum	Bifidobacterium 06	Siblings	0.32477	0.171537	1.89329	0.0597852	0.0597852	0.263055
Bifidobacterium longum	Bifidobacterium 06	Readcount (depth)	-8.56269e-08	9.48457e-07	-0.0902802	0.928156	0.928156	0.972354
Bifidobacterium longum	Bifidobacterium 06	Direct Abx	0.609066	0.595217	1.02327	0.307437	0.307437	0.798704
Bifidobacterium longum	Bifidobacterium 06	Pregnancy Abx	0.244935	0.249134	0.983144	0.326742	0.326742	0.798704
Enterobacteriaceae family	Enterobacteriaceae family 05	2'-FL	-0.323826	0.264567	-1.22398	0.22242	0.22242	0.951329
Enterobacteriaceae family	Enterobacteriaceae family 05	DFL	0.148571	0.176723	0.840695	0.401538	0.401538	0.999118
Enterobacteriaceae family	Enterobacteriaceae family 05	LNFPI	0.352121	0.189475	1.8584	0.0646034	0.0646034	0.473758
Enterobacteriaceae family	Enterobacteriaceae family 05	LNFPII	0.127529	0.175471	0.726781	0.468223	0.468223	0.999118
Enterobacteriaceae family	Enterobacteriaceae family 05	LNFPIII	0.0279391	0.105443	0.26497	0.79131	0.79131	0.999118
Enterobacteriaceae family	Enterobacteriaceae family 05	LNFPV	-0.141303	0.175618	-0.804605	0.422018	0.422018	0.999118
Enterobacteriaceae family	Enterobacteriaceae family 05	LNDFHI	-0.179748	0.142335	-1.26285	0.208135	0.208135	0.951329
Enterobacteriaceae family	Enterobacteriaceae family 05	LNH	0.0100009	0.118016	0.0847416	0.932553	0.932553	0.999118
Enterobacteriaceae family	Enterobacteriaceae family 05	LNnH	0.000726743	0.118054	0.00615601	0.995094	0.995094	0.999118
Enterobacteriaceae family	Enterobacteriaceae family 05	LN(n)T	-0.114986	0.151373	-0.759621	0.448389	0.448389	0.999118
Enterobacteriaceae family	Enterobacteriaceae family 05	3'-SL	0.0424136	0.112957	0.375485	0.707704	0.707704	0.999118
Enterobacteriaceae family	Enterobacteriaceae family 05	6'-SL	-0.000489251	0.0987609	-0.00495389	0.996052	0.996052	0.999118
Enterobacteriaceae family	Enterobacteriaceae family 05	LSTa	-0.000139056	0.125637	-0.0011068	0.999118	0.999118	0.999118
Enterobacteriaceae family	Enterobacteriaceae family 05	LSTb	-0.0190687	0.180194	-0.105823	0.915831	0.915831	0.999118
Enterobacteriaceae family	Enterobacteriaceae family 05	LSTc	-0.016588	0.112795	-0.147063	0.883233	0.883233	0.999118
Enterobacteriaceae family	Enterobacteriaceae family 05	Project batch	1.33728	0.394138	3.39292	0.00083586	0.00083586	0.0167434
Enterobacteriaceae family	Enterobacteriaceae family 05	C-section	0.103054	0.287742	0.358148	0.720616	0.720616	0.999118
Enterobacteriaceae family	Enterobacteriaceae family 05	Age at fecal sample	-0.0560617	0.0840612	-0.666915	0.505607	0.505607	0.999118
Enterobacteriaceae family	Enterobacteriaceae family 05	Siblings	-0.0116826	0.177298	-0.0658921	0.947531	0.947531	0.999118
Enterobacteriaceae family	Enterobacteriaceae family 05	Readcount (depth)	3.53068e-07	9.80311e-07	0.360159	0.719114	0.719114	0.999118
Enterobacteriaceae family	Enterobacteriaceae family 05	Direct Abx	1.97818	0.615207	3.21547	0.00152213	0.00152213	0.0167434
Enterobacteriaceae family	Enterobacteriaceae family 05	Pregnancy Abx	0.29122	0.257501	1.13094	0.259453	0.259453	0.951329
Bacteroides fragilis	Bacteroides 13	2'-FL	-0.580827	0.243852	-2.38189	0.0181763	0.0181763	0.0999695
Bacteroides fragilis	Bacteroides 13	DFL	0.337447	0.162886	2.07168	0.0395982	0.0395982	0.170888
Bacteroides fragilis	Bacteroides 13	LNFPI	0.309101	0.174639	1.76994	0.078284	0.078284	0.246035
Bacteroides fragilis	Bacteroides 13	LNFPII	-0.197112	0.161732	-1.21876	0.224393	0.224393	0.493664
Bacteroides fragilis	Bacteroides 13	LNFPIII	0.0787687	0.0971865	0.81049	0.418637	0.418637	0.575625
Bacteroides fragilis	Bacteroides 13	LNFPV	0.138907	0.161867	0.858155	0.39185	0.39185	0.575625
Bacteroides fragilis	Bacteroides 13	LNDFHI	-0.262704	0.13119	-2.00247	0.0466058	0.0466058	0.170888
Bacteroides fragilis	Bacteroides 13	LNH	-0.297742	0.108776	-2.73721	0.00676325	0.00676325	0.0834054
Bacteroides fragilis	Bacteroides 13	LNnH	0.293565	0.108811	2.69794	0.00758231	0.00758231	0.0834054
Bacteroides fragilis	Bacteroides 13	LN(n)T	-0.0606006	0.139521	-0.434348	0.664511	0.664511	0.81218
Bacteroides fragilis	Bacteroides 13	3'-SL	-0.107331	0.104112	-1.03091	0.303846	0.303846	0.552411
Bacteroides fragilis	Bacteroides 13	6'-SL	0.0895526	0.091028	0.983791	0.326425	0.326425	0.552411
Bacteroides fragilis	Bacteroides 13	LSTa	0.15538	0.1158	1.3418	0.181205	0.181205	0.442947
Bacteroides fragilis	Bacteroides 13	LSTb	-0.00611189	0.166085	-0.0367997	0.970682	0.970682	0.987658
Bacteroides fragilis	Bacteroides 13	LSTc	-0.0173339	0.103963	-0.166731	0.867753	0.867753	0.954528
Bacteroides fragilis	Bacteroides 13	Project batch	0.923093	0.363278	2.54101	0.0118236	0.0118236	0.0867061
Bacteroides fragilis	Bacteroides 13	C-section	-0.303461	0.265212	-1.14422	0.25392	0.25392	0.507841
Bacteroides fragilis	Bacteroides 13	Age at fecal sample	0.00120006	0.0774793	0.0154888	0.987658	0.987658	0.987658
Bacteroides fragilis	Bacteroides 13	Siblings	-0.22686	0.163416	-1.38824	0.166633	0.166633	0.442947
Bacteroides fragilis	Bacteroides 13	Readcount (depth)	-5.66221e-07	9.03553e-07	-0.62666	0.531607	0.531607	0.687963
Bacteroides fragilis	Bacteroides 13	Direct Abx	-0.481297	0.567037	-0.848792	0.397027	0.397027	0.575625
Bacteroides fragilis	Bacteroides 13	Pregnancy Abx	-0.044762	0.237339	-0.188599	0.850601	0.850601	0.954528
Enterobacteriaceae family	Enterobacteriaceae family 03	2'-FL	-0.494236	0.295127	-1.67466	0.0955883	0.0955883	0.525735
Enterobacteriaceae family	Enterobacteriaceae family 03	DFL	0.252402	0.197136	1.28034	0.20193	0.20193	0.634637
Enterobacteriaceae family	Enterobacteriaceae family 03	LNFPI	0.441557	0.211361	2.08911	0.0379819	0.0379819	0.278534
Enterobacteriaceae family	Enterobacteriaceae family 03	LNFPII	0.11774	0.195739	0.601516	0.548188	0.548188	0.884063
Enterobacteriaceae family	Enterobacteriaceae family 03	LNFPIII	0.0796542	0.117622	0.677205	0.499071	0.499071	0.884063
Enterobacteriaceae family	Enterobacteriaceae family 03	LNFPV	-0.171784	0.195903	-0.876883	0.381618	0.381618	0.884063
Enterobacteriaceae family	Enterobacteriaceae family 03	LNDFHI	-0.215404	0.158775	-1.35666	0.176443	0.176443	0.634637
Enterobacteriaceae family	Enterobacteriaceae family 03	LNH	0.00364546	0.131648	0.027691	0.977937	0.977937	0.995054
Enterobacteriaceae family	Enterobacteriaceae family 03	LNnH	0.0278019	0.13169	0.211116	0.833015	0.833015	0.995054
Enterobacteriaceae family	Enterobacteriaceae family 03	LN(n)T	-0.175148	0.168858	-1.03725	0.30089	0.30089	0.827448
Enterobacteriaceae family	Enterobacteriaceae family 03	3'-SL	0.102981	0.126004	0.817284	0.414754	0.414754	0.884063
Enterobacteriaceae family	Enterobacteriaceae family 03	6'-SL	0.000683839	0.110169	0.00620721	0.995054	0.995054	0.995054
Enterobacteriaceae family	Enterobacteriaceae family 03	LSTa	0.0812849	0.140149	0.579988	0.562586	0.562586	0.884063
Enterobacteriaceae family	Enterobacteriaceae family 03	LSTb	-0.0814158	0.201008	-0.405037	0.68589	0.68589	0.995054
Enterobacteriaceae family	Enterobacteriaceae family 03	LSTc	-0.0354872	0.125824	-0.282039	0.77821	0.77821	0.995054
Enterobacteriaceae family	Enterobacteriaceae family 03	Project batch	1.59821	0.439664	3.63507	0.000354641	0.000354641	0.0078021
Enterobacteriaceae family	Enterobacteriaceae family 03	C-section	0.0263218	0.320978	0.082005	0.934726	0.934726	0.995054
Enterobacteriaceae family	Enterobacteriaceae family 03	Age at fecal sample	-0.0544131	0.093771	-0.580277	0.562391	0.562391	0.884063
Enterobacteriaceae family	Enterobacteriaceae family 03	Siblings	0.034953	0.197778	0.176729	0.859903	0.859903	0.995054
Enterobacteriaceae family	Enterobacteriaceae family 03	Readcount (depth)	1.77641e-07	1.09354e-06	0.162445	0.871122	0.871122	0.995054
Enterobacteriaceae family	Enterobacteriaceae family 03	Direct Abx	2.28365	0.686269	3.32764	0.00104507	0.00104507	0.0114957
Enterobacteriaceae family	Enterobacteriaceae family 03	Pregnancy Abx	0.396644	0.287245	1.38086	0.168888	0.168888	0.634637
Bifidobacterium longum	Bifidobacterium 05	2'-FL	-0.0428665	0.303461	-0.141259	0.88781	0.88781	0.93893
Bifidobacterium longum	Bifidobacterium 05	DFL	0.0674712	0.202703	0.332857	0.739596	0.739596	0.903951
Bifidobacterium longum	Bifidobacterium 05	LNFPI	0.214695	0.217329	0.987879	0.324424	0.324424	0.864583
Bifidobacterium longum	Bifidobacterium 05	LNFPII	0.133911	0.201267	0.665341	0.506611	0.506611	0.864583
Bifidobacterium longum	Bifidobacterium 05	LNFPIII	0.139276	0.120944	1.15158	0.250889	0.250889	0.864583
Bifidobacterium longum	Bifidobacterium 05	LNFPV	-0.12867	0.201435	-0.638766	0.523717	0.523717	0.864583
Bifidobacterium longum	Bifidobacterium 05	LNDFHI	-0.0620254	0.163259	-0.37992	0.704414	0.704414	0.903951
Bifidobacterium longum	Bifidobacterium 05	LNH	0.0754414	0.135365	0.557317	0.577944	0.577944	0.864583
Bifidobacterium longum	Bifidobacterium 05	LNnH	0.107036	0.135409	0.790463	0.430208	0.430208	0.864583
Bifidobacterium longum	Bifidobacterium 05	LN(n)T	0.0929009	0.173626	0.535062	0.59321	0.59321	0.864583
Bifidobacterium longum	Bifidobacterium 05	3'-SL	0.196317	0.129562	1.51523	0.131317	0.131317	0.864583
Bifidobacterium longum	Bifidobacterium 05	6'-SL	-0.152617	0.11328	-1.34726	0.179445	0.179445	0.864583
Bifidobacterium longum	Bifidobacterium 05	LSTa	-0.148768	0.144107	-1.03235	0.303175	0.303175	0.864583
Bifidobacterium longum	Bifidobacterium 05	LSTb	-0.0158553	0.206684	-0.0767128	0.93893	0.93893	0.93893
Bifidobacterium longum	Bifidobacterium 05	LSTc	0.0626434	0.129377	0.484192	0.628787	0.628787	0.864583
Bifidobacterium longum	Bifidobacterium 05	Project batch	2.71962	0.45208	6.01579	8.57248e-09	8.57248e-09	1.88595e-07
Bifidobacterium longum	Bifidobacterium 05	C-section	-0.294242	0.330043	-0.891529	0.373733	0.373733	0.864583
Bifidobacterium longum	Bifidobacterium 05	Age at fecal sample	0.0137421	0.0964189	0.142525	0.886811	0.886811	0.93893
Bifidobacterium longum	Bifidobacterium 05	Siblings	0.411044	0.203363	2.02124	0.0446085	0.0446085	0.490694
Bifidobacterium longum	Bifidobacterium 05	Readcount (depth)	-1.23994e-07	1.12442e-06	-0.110273	0.912305	0.912305	0.93893
Bifidobacterium longum	Bifidobacterium 05	Direct Abx	0.531501	0.705648	0.75321	0.452223	0.452223	0.864583
Bifidobacterium longum	Bifidobacterium 05	Pregnancy Abx	0.328612	0.295356	1.1126	0.267237	0.267237	0.864583
Bifidobacterium longum	Bifidobacterium 09	2'-FL	0.0123471	0.254448	0.0485249	0.961347	0.961347	0.961347
Bifidobacterium longum	Bifidobacterium 09	DFL	0.0675771	0.169964	0.397597	0.691358	0.691358	0.920714
Bifidobacterium longum	Bifidobacterium 09	LNFPI	0.179045	0.182228	0.982534	0.327042	0.327042	0.815356
Bifidobacterium longum	Bifidobacterium 09	LNFPII	0.0550262	0.16876	0.326063	0.744723	0.744723	0.920714
Bifidobacterium longum	Bifidobacterium 09	LNFPIII	0.125379	0.10141	1.23636	0.217797	0.217797	0.798588
Bifidobacterium longum	Bifidobacterium 09	LNFPV	-0.0541117	0.168901	-0.320375	0.749024	0.749024	0.920714
Bifidobacterium longum	Bifidobacterium 09	LNDFHI	-0.105588	0.136891	-0.771332	0.441434	0.441434	0.815356
Bifidobacterium longum	Bifidobacterium 09	LNH	0.0849317	0.113502	0.748282	0.455182	0.455182	0.815356
Bifidobacterium longum	Bifidobacterium 09	LNnH	0.0975741	0.113539	0.85939	0.39117	0.39117	0.815356
Bifidobacterium longum	Bifidobacterium 09	LN(n)T	0.0332539	0.145583	0.228418	0.819558	0.819558	0.920714
Bifidobacterium longum	Bifidobacterium 09	3'-SL	0.188932	0.108636	1.73912	0.0835757	0.0835757	0.459666
Bifidobacterium longum	Bifidobacterium 09	6'-SL	-0.14098	0.0949835	-1.48426	0.139338	0.139338	0.613086
Bifidobacterium longum	Bifidobacterium 09	LSTa	-0.233286	0.120832	-1.93067	0.0549601	0.0549601	0.40304
Bifidobacterium longum	Bifidobacterium 09	LSTb	0.0928461	0.173302	0.535747	0.592738	0.592738	0.920714
Bifidobacterium longum	Bifidobacterium 09	LSTc	0.0273445	0.108481	0.252067	0.801252	0.801252	0.920714
Bifidobacterium longum	Bifidobacterium 09	Project batch	2.03222	0.379063	5.36117	2.30098e-07	2.30098e-07	5.06215e-06
Bifidobacterium longum	Bifidobacterium 09	C-section	-0.243242	0.276736	-0.878966	0.380491	0.380491	0.815356
Bifidobacterium longum	Bifidobacterium 09	Age at fecal sample	-0.0141925	0.080846	-0.17555	0.860828	0.860828	0.920714
Bifidobacterium longum	Bifidobacterium 09	Siblings	0.348965	0.170517	2.04651	0.0420342	0.0420342	0.40304
Bifidobacterium longum	Bifidobacterium 09	Readcount (depth)	-1.43881e-07	9.42815e-07	-0.152608	0.878863	0.878863	0.920714
Bifidobacterium longum	Bifidobacterium 09	Direct Abx	0.613247	0.591677	1.03646	0.30126	0.30126	0.815356
Bifidobacterium longum	Bifidobacterium 09	Pregnancy Abx	0.174532	0.247652	0.704745	0.481801	0.481801	0.815356
Bifidobacterium longum	Bifidobacterium 15	2'-FL	0.264044	0.206213	1.28045	0.201894	0.201894	0.787854
Bifidobacterium longum	Bifidobacterium 15	DFL	-0.273183	0.137744	-1.98326	0.0487275	0.0487275	0.268001
Bifidobacterium longum	Bifidobacterium 15	LNFPI	-0.017578	0.147683	-0.119025	0.905377	0.905377	0.950886
Bifidobacterium longum	Bifidobacterium 15	LNFPII	0.0132951	0.136768	0.0972091	0.922659	0.922659	0.950886
Bifidobacterium longum	Bifidobacterium 15	LNFPIII	0.0669809	0.0821856	0.814996	0.416059	0.416059	0.820866
Bifidobacterium longum	Bifidobacterium 15	LNFPV	0.0135747	0.136883	0.0991703	0.921104	0.921104	0.950886
Bifidobacterium longum	Bifidobacterium 15	LNDFHI	0.117775	0.110941	1.0616	0.289715	0.289715	0.787854
Bifidobacterium longum	Bifidobacterium 15	LNH	0.0736071	0.0919859	0.8002	0.424559	0.424559	0.820866
Bifidobacterium longum	Bifidobacterium 15	LNnH	0.069179	0.0920156	0.751819	0.453057	0.453057	0.820866
Bifidobacterium longum	Bifidobacterium 15	LN(n)T	-0.0127662	0.117986	-0.108202	0.913946	0.913946	0.950886
Bifidobacterium longum	Bifidobacterium 15	3'-SL	0.0934159	0.0880424	1.06103	0.289974	0.289974	0.787854
Bifidobacterium longum	Bifidobacterium 15	6'-SL	-0.193053	0.0769777	-2.50791	0.012952	0.012952	0.142472
Bifidobacterium longum	Bifidobacterium 15	LSTa	-0.121709	0.0979261	-1.24287	0.215394	0.215394	0.787854
Bifidobacterium longum	Bifidobacterium 15	LSTb	0.0982463	0.14045	0.699512	0.485057	0.485057	0.820866
Bifidobacterium longum	Bifidobacterium 15	LSTc	0.0872332	0.0879165	0.992227	0.322304	0.322304	0.787854
Bifidobacterium longum	Bifidobacterium 15	Project batch	1.13159	0.307205	3.6835	0.000297157	0.000297157	0.00653744
Bifidobacterium longum	Bifidobacterium 15	C-section	-0.0138318	0.224276	-0.0616731	0.950886	0.950886	0.950886
Bifidobacterium longum	Bifidobacterium 15	Age at fecal sample	0.0331876	0.0655203	0.506524	0.613055	0.613055	0.925847
Bifidobacterium longum	Bifidobacterium 15	Siblings	0.295308	0.138193	2.13693	0.0338369	0.0338369	0.248137
Bifidobacterium longum	Bifidobacterium 15	Readcount (depth)	-1.0013e-07	7.64088e-07	-0.131045	0.895873	0.895873	0.950886
Bifidobacterium longum	Bifidobacterium 15	Direct Abx	-0.202448	0.479514	-0.422195	0.673343	0.673343	0.925847
Bifidobacterium longum	Bifidobacterium 15	Pregnancy Abx	0.0951842	0.200705	0.474248	0.635848	0.635848	0.925847
Bifidobacterium longum	Bifidobacterium 08	2'-FL	0.176323	0.253342	0.69599	0.487255	0.487255	0.825758
Bifidobacterium longum	Bifidobacterium 08	DFL	-0.0748995	0.169225	-0.442603	0.658538	0.658538	0.825758
Bifidobacterium longum	Bifidobacterium 08	LNFPI	0.173911	0.181435	0.958529	0.338971	0.338971	0.825758
Bifidobacterium longum	Bifidobacterium 08	LNFPII	0.105288	0.168026	0.626615	0.531637	0.531637	0.825758
Bifidobacterium longum	Bifidobacterium 08	LNFPIII	0.124084	0.100969	1.22893	0.220563	0.220563	0.808732
Bifidobacterium longum	Bifidobacterium 08	LNFPV	-0.0420691	0.168167	-0.250163	0.802722	0.802722	0.825758
Bifidobacterium longum	Bifidobacterium 08	LNDFHI	-0.0460968	0.136295	-0.338212	0.735564	0.735564	0.825758
Bifidobacterium longum	Bifidobacterium 08	LNH	0.116894	0.113009	1.03438	0.302227	0.302227	0.825758
Bifidobacterium longum	Bifidobacterium 08	LNnH	0.0709221	0.113045	0.627378	0.531138	0.531138	0.825758
Bifidobacterium longum	Bifidobacterium 08	LN(n)T	0.147588	0.144951	1.01819	0.309835	0.309835	0.825758
Bifidobacterium longum	Bifidobacterium 08	3'-SL	0.141406	0.108164	1.30733	0.192624	0.192624	0.808732
Bifidobacterium longum	Bifidobacterium 08	6'-SL	-0.166735	0.0945705	-1.76307	0.0794389	0.0794389	0.525023
Bifidobacterium longum	Bifidobacterium 08	LSTa	-0.299816	0.120307	-2.4921	0.0135243	0.0135243	0.148767
Bifidobacterium longum	Bifidobacterium 08	LSTb	0.0821429	0.172549	0.476056	0.634562	0.634562	0.825758
Bifidobacterium longum	Bifidobacterium 08	LSTc	0.0374989	0.108009	0.347182	0.728825	0.728825	0.825758
Bifidobacterium longum	Bifidobacterium 08	Project batch	1.62909	0.377415	4.31644	2.50903e-05	2.50903e-05	0.000551987
Bifidobacterium longum	Bifidobacterium 08	C-section	-0.103092	0.275533	-0.374155	0.708692	0.708692	0.825758
Bifidobacterium longum	Bifidobacterium 08	Age at fecal sample	0.0386741	0.0804945	0.480456	0.631436	0.631436	0.825758
Bifidobacterium longum	Bifidobacterium 08	Siblings	0.284428	0.169776	1.67532	0.0954588	0.0954588	0.525023
Bifidobacterium longum	Bifidobacterium 08	Readcount (depth)	2.95292e-07	9.38716e-07	0.31457	0.753421	0.753421	0.825758
Bifidobacterium longum	Bifidobacterium 08	Direct Abx	0.486261	0.589104	0.825424	0.410129	0.410129	0.825758
Bifidobacterium longum	Bifidobacterium 08	Pregnancy Abx	0.0543548	0.246576	0.220439	0.825758	0.825758	0.825758
Bacteroides dorei	Bacteroides 12	2'-FL	-0.314606	0.259029	-1.21456	0.225988	0.225988	0.414312
Bacteroides dorei	Bacteroides 12	DFL	0.238344	0.173024	1.37752	0.169916	0.169916	0.339831
Bacteroides dorei	Bacteroides 12	LNFPI	0.310232	0.185509	1.67233	0.0960464	0.0960464	0.295204
Bacteroides dorei	Bacteroides 12	LNFPII	0.199134	0.171798	1.15912	0.247811	0.247811	0.419372
Bacteroides dorei	Bacteroides 12	LNFPIII	0.178097	0.103235	1.72516	0.0860675	0.0860675	0.295204
Bacteroides dorei	Bacteroides 12	LNFPV	-0.270173	0.171942	-1.5713	0.117718	0.117718	0.295204
Bacteroides dorei	Bacteroides 12	LNDFHI	-0.243601	0.139355	-1.74806	0.0820122	0.0820122	0.295204
Bacteroides dorei	Bacteroides 12	LNH	0.00181424	0.115546	0.0157015	0.987488	0.987488	0.987488
Bacteroides dorei	Bacteroides 12	LNnH	-0.0312166	0.115583	-0.270079	0.787382	0.787382	0.824876
Bacteroides dorei	Bacteroides 12	LN(n)T	0.0576477	0.148205	0.388973	0.697716	0.697716	0.767488
Bacteroides dorei	Bacteroides 12	3'-SL	0.0532997	0.110592	0.481947	0.630378	0.630378	0.767488
Bacteroides dorei	Bacteroides 12	6'-SL	0.235343	0.0966937	2.4339	0.0158287	0.0158287	0.174116
Bacteroides dorei	Bacteroides 12	LSTa	-0.227538	0.123008	-1.84979	0.0658422	0.0658422	0.295204
Bacteroides dorei	Bacteroides 12	LSTb	0.0738654	0.176423	0.418685	0.675903	0.675903	0.767488
Bacteroides dorei	Bacteroides 12	LSTc	-0.180368	0.110434	-1.63326	0.104011	0.104011	0.295204
Bacteroides dorei	Bacteroides 12	Project batch	1.19581	0.385888	3.09885	0.00222681	0.00222681	0.0489898
Bacteroides dorei	Bacteroides 12	C-section	-0.243795	0.281719	-0.865383	0.387881	0.387881	0.533337
Bacteroides dorei	Bacteroides 12	Age at fecal sample	0.123781	0.0823017	1.504	0.134184	0.134184	0.295204
Bacteroides dorei	Bacteroides 12	Siblings	0.267655	0.173587	1.54191	0.124701	0.124701	0.295204
Bacteroides dorei	Bacteroides 12	Readcount (depth)	-8.46843e-07	9.59791e-07	-0.88232	0.378679	0.378679	0.533337
Bacteroides dorei	Bacteroides 12	Direct Abx	-0.655253	0.60233	-1.08786	0.277984	0.277984	0.436833
Bacteroides dorei	Bacteroides 12	Pregnancy Abx	0.141819	0.252111	0.562527	0.574397	0.574397	0.743337
Bifidobacterium longum	Bifidobacterium 07	2'-FL	0.000336349	0.25299	0.00132949	0.998941	0.998941	0.998941
Bifidobacterium longum	Bifidobacterium 07	DFL	0.104272	0.16899	0.617027	0.537929	0.537929	0.7776
Bifidobacterium longum	Bifidobacterium 07	LNFPI	0.16323	0.181184	0.90091	0.368736	0.368736	0.7776
Bifidobacterium longum	Bifidobacterium 07	LNFPII	0.0846413	0.167793	0.504439	0.614517	0.614517	0.7776
Bifidobacterium longum	Bifidobacterium 07	LNFPIII	0.129045	0.100829	1.27985	0.202105	0.202105	0.738253
Bifidobacterium longum	Bifidobacterium 07	LNFPV	-0.0902523	0.167934	-0.537428	0.591578	0.591578	0.7776
Bifidobacterium longum	Bifidobacterium 07	LNDFHI	-0.100539	0.136107	-0.738679	0.460981	0.460981	0.7776
Bifidobacterium longum	Bifidobacterium 07	LNH	0.124325	0.112852	1.10167	0.271951	0.271951	0.747865
Bifidobacterium longum	Bifidobacterium 07	LNnH	0.0778667	0.112889	0.689767	0.491153	0.491153	0.7776
Bifidobacterium longum	Bifidobacterium 07	LN(n)T	0.0895643	0.14475	0.618753	0.536794	0.536794	0.7776
Bifidobacterium longum	Bifidobacterium 07	3'-SL	0.184511	0.108014	1.70821	0.0891728	0.0891728	0.39236
Bifidobacterium longum	Bifidobacterium 07	6'-SL	-0.170429	0.0944394	-1.80464	0.0726587	0.0726587	0.39236
Bifidobacterium longum	Bifidobacterium 07	LSTa	-0.226518	0.12014	-1.88545	0.0608407	0.0608407	0.39236
Bifidobacterium longum	Bifidobacterium 07	LSTb	0.0591782	0.17231	0.343441	0.731633	0.731633	0.804796
Bifidobacterium longum	Bifidobacterium 07	LSTc	0.0678954	0.10786	0.629479	0.529765	0.529765	0.7776
Bifidobacterium longum	Bifidobacterium 07	Project batch	2.14013	0.376892	5.67837	4.82194e-08	4.82194e-08	1.06083e-06
Bifidobacterium longum	Bifidobacterium 07	C-section	-0.152887	0.275151	-0.555648	0.579082	0.579082	0.7776
Bifidobacterium longum	Bifidobacterium 07	Age at fecal sample	-0.0287354	0.080383	-0.357481	0.721115	0.721115	0.804796
Bifidobacterium longum	Bifidobacterium 07	Siblings	0.341543	0.16954	2.01452	0.0453143	0.0453143	0.39236
Bifidobacterium longum	Bifidobacterium 07	Readcount (depth)	-3.1909e-08	9.37415e-07	-0.0340394	0.97288	0.97288	0.998941
Bifidobacterium longum	Bifidobacterium 07	Direct Abx	0.278688	0.588288	0.473728	0.636218	0.636218	0.7776
Bifidobacterium longum	Bifidobacterium 07	Pregnancy Abx	0.293383	0.246234	1.19148	0.234899	0.234899	0.738253
Enterobacteriaceae family	Enterobacteriaceae family 06	2'-FL	-0.437111	0.230946	-1.8927	0.0598646	0.0598646	0.275046
Enterobacteriaceae family	Enterobacteriaceae family 06	DFL	0.252259	0.154266	1.63523	0.103599	0.103599	0.315414
Enterobacteriaceae family	Enterobacteriaceae family 06	LNFPI	0.309834	0.165397	1.87328	0.0625105	0.0625105	0.275046
Enterobacteriaceae family	Enterobacteriaceae family 06	LNFPII	0.0453748	0.153172	0.296234	0.767364	0.767364	0.844548
Enterobacteriaceae family	Enterobacteriaceae family 06	LNFPIII	0.0893114	0.092043	0.970322	0.333076	0.333076	0.563667
Enterobacteriaceae family	Enterobacteriaceae family 06	LNFPV	-0.0883169	0.153301	-0.576102	0.565204	0.565204	0.844548
Enterobacteriaceae family	Enterobacteriaceae family 06	LNDFHI	-0.182545	0.124247	-1.46921	0.14337	0.14337	0.315414
Enterobacteriaceae family	Enterobacteriaceae family 06	LNH	-0.0253132	0.103019	-0.245715	0.806159	0.806159	0.844548
Enterobacteriaceae family	Enterobacteriaceae family 06	LNnH	0.0353657	0.103052	0.343183	0.731827	0.731827	0.844548
Enterobacteriaceae family	Enterobacteriaceae family 06	LN(n)T	-0.197928	0.132137	-1.4979	0.135759	0.135759	0.315414
Enterobacteriaceae family	Enterobacteriaceae family 06	3'-SL	0.159391	0.0986023	1.6165	0.107586	0.107586	0.315414
Enterobacteriaceae family	Enterobacteriaceae family 06	6'-SL	0.0239419	0.0862105	0.277714	0.781523	0.781523	0.844548
Enterobacteriaceae family	Enterobacteriaceae family 06	LSTa	0.126776	0.109671	1.15596	0.249096	0.249096	0.484216
Enterobacteriaceae family	Enterobacteriaceae family 06	LSTb	-0.0772607	0.157295	-0.491182	0.623844	0.623844	0.844548
Enterobacteriaceae family	Enterobacteriaceae family 06	LSTc	-0.0449856	0.0984613	-0.456886	0.648256	0.648256	0.844548
Enterobacteriaceae family	Enterobacteriaceae family 06	Project batch	0.921278	0.344052	2.67773	0.00803775	0.00803775	0.0884152
Enterobacteriaceae family	Enterobacteriaceae family 06	C-section	0.0301381	0.251176	0.119988	0.904615	0.904615	0.904615
Enterobacteriaceae family	Enterobacteriaceae family 06	Age at fecal sample	-0.109265	0.0733788	-1.48905	0.138073	0.138073	0.315414
Enterobacteriaceae family	Enterobacteriaceae family 06	Siblings	-0.173325	0.154767	-1.1199	0.264118	0.264118	0.484216
Enterobacteriaceae family	Enterobacteriaceae family 06	Readcount (depth)	-3.56342e-07	8.55733e-07	-0.416417	0.677558	0.677558	0.844548
Enterobacteriaceae family	Enterobacteriaceae family 06	Direct Abx	2.34903	0.537027	4.37414	1.97408e-05	1.97408e-05	0.000434298
Enterobacteriaceae family	Enterobacteriaceae family 06	Pregnancy Abx	0.492705	0.224778	2.19196	0.0295544	0.0295544	0.216732
Bifidobacterium longum	Bifidobacterium 18	2'-FL	0.261637	0.196931	1.32857	0.185526	0.185526	0.583082
Bifidobacterium longum	Bifidobacterium 18	DFL	-0.188096	0.131544	-1.42991	0.154327	0.154327	0.565866
Bifidobacterium longum	Bifidobacterium 18	LNFPI	-0.00869131	0.141036	-0.0616248	0.950924	0.950924	0.950924
Bifidobacterium longum	Bifidobacterium 18	LNFPII	0.047297	0.130612	0.362117	0.717652	0.717652	0.877131
Bifidobacterium longum	Bifidobacterium 18	LNFPIII	0.0919094	0.0784864	1.17102	0.243004	0.243004	0.594009
Bifidobacterium longum	Bifidobacterium 18	LNFPV	-0.0582565	0.130722	-0.445653	0.656337	0.656337	0.877131
Bifidobacterium longum	Bifidobacterium 18	LNDFHI	0.0218013	0.105947	0.205775	0.837179	0.837179	0.902724
Bifidobacterium longum	Bifidobacterium 18	LNH	0.133572	0.0878455	1.52054	0.129979	0.129979	0.565866
Bifidobacterium longum	Bifidobacterium 18	LNnH	0.0369758	0.0878739	0.420783	0.674373	0.674373	0.877131
Bifidobacterium longum	Bifidobacterium 18	LN(n)T	0.0196562	0.112675	0.17445	0.861691	0.861691	0.902724
Bifidobacterium longum	Bifidobacterium 18	3'-SL	0.0190515	0.0840795	0.226589	0.820979	0.820979	0.902724
Bifidobacterium longum	Bifidobacterium 18	6'-SL	-0.178093	0.0735129	-2.42261	0.0163144	0.0163144	0.173654
Bifidobacterium longum	Bifidobacterium 18	LSTa	-0.200895	0.0935184	-2.14819	0.0329199	0.0329199	0.181059
Bifidobacterium longum	Bifidobacterium 18	LSTb	0.161139	0.134128	1.20138	0.231046	0.231046	0.594009
Bifidobacterium longum	Bifidobacterium 18	LSTc	0.0843988	0.0839593	1.00523	0.316017	0.316017	0.695238
Bifidobacterium longum	Bifidobacterium 18	Project batch	1.19627	0.293378	4.07759	6.60067e-05	6.60067e-05	0.00145215
Bifidobacterium longum	Bifidobacterium 18	C-section	-0.0904593	0.214181	-0.422349	0.673231	0.673231	0.877131
Bifidobacterium longum	Bifidobacterium 18	Age at fecal sample	0.0479468	0.0625711	0.766276	0.444429	0.444429	0.877131
Bifidobacterium longum	Bifidobacterium 18	Siblings	0.300894	0.131972	2.27998	0.0236801	0.0236801	0.173654
Bifidobacterium longum	Bifidobacterium 18	Readcount (depth)	4.05319e-07	7.29696e-07	0.555463	0.579208	0.579208	0.877131
Bifidobacterium longum	Bifidobacterium 18	Direct Abx	-0.187957	0.457931	-0.410448	0.681923	0.681923	0.877131
Bifidobacterium longum	Bifidobacterium 18	Pregnancy Abx	0.112468	0.191672	0.586777	0.558025	0.558025	0.877131
Bifidobacterium longum	Bifidobacterium 16	2'-FL	0.289292	0.218194	1.32585	0.186425	0.186425	0.775822
Bifidobacterium longum	Bifidobacterium 16	DFL	0.0135387	0.145747	0.0928918	0.926084	0.926084	0.968372
Bifidobacterium longum	Bifidobacterium 16	LNFPI	0.00819853	0.156264	0.052466	0.958211	0.958211	0.968372
Bifidobacterium longum	Bifidobacterium 16	LNFPII	-0.0404826	0.144714	-0.279741	0.77997	0.77997	0.968372
Bifidobacterium longum	Bifidobacterium 16	LNFPIII	0.162909	0.0869606	1.87337	0.0624989	0.0624989	0.687487
Bifidobacterium longum	Bifidobacterium 16	LNFPV	-0.00939953	0.144836	-0.0648979	0.948321	0.948321	0.968372
Bifidobacterium longum	Bifidobacterium 16	LNDFHI	-0.0625436	0.117386	-0.532802	0.594771	0.594771	0.968372
Bifidobacterium longum	Bifidobacterium 16	LNH	0.0388935	0.0973303	0.399604	0.689881	0.689881	0.968372
Bifidobacterium longum	Bifidobacterium 16	LNnH	0.0760829	0.0973616	0.781447	0.435478	0.435478	0.883501
Bifidobacterium longum	Bifidobacterium 16	LN(n)T	0.0962267	0.124841	0.770797	0.441751	0.441751	0.883501
Bifidobacterium longum	Bifidobacterium 16	3'-SL	0.074626	0.0931576	0.801072	0.424055	0.424055	0.883501
Bifidobacterium longum	Bifidobacterium 16	6'-SL	-0.0946026	0.0814501	-1.16148	0.246853	0.246853	0.775822
Bifidobacterium longum	Bifidobacterium 16	LSTa	-0.093574	0.103616	-0.903088	0.367582	0.367582	0.883501
Bifidobacterium longum	Bifidobacterium 16	LSTb	0.00589997	0.14861	0.0397011	0.968372	0.968372	0.968372
Bifidobacterium longum	Bifidobacterium 16	LSTc	-0.022313	0.0930245	-0.239861	0.810687	0.810687	0.968372
Bifidobacterium longum	Bifidobacterium 16	Project batch	0.974613	0.325054	2.99831	0.00306462	0.00306462	0.0674215
Bifidobacterium longum	Bifidobacterium 16	C-section	-0.282013	0.237307	-1.18839	0.23611	0.23611	0.775822
Bifidobacterium longum	Bifidobacterium 16	Age at fecal sample	-0.00799287	0.069327	-0.115292	0.908331	0.908331	0.968372
Bifidobacterium longum	Bifidobacterium 16	Siblings	0.225797	0.146221	1.54421	0.124142	0.124142	0.775822
Bifidobacterium longum	Bifidobacterium 16	Readcount (depth)	-4.69866e-07	8.08481e-07	-0.581171	0.56179	0.56179	0.968372
Bifidobacterium longum	Bifidobacterium 16	Direct Abx	0.0259011	0.507374	0.0510494	0.959338	0.959338	0.968372
Bifidobacterium longum	Bifidobacterium 16	Pregnancy Abx	0.249999	0.212366	1.1772	0.240534	0.240534	0.775822
Bifidobacterium longum	Bifidobacterium 21	2'-FL	0.222827	0.178308	1.24968	0.212901	0.212901	0.632338
Bifidobacterium longum	Bifidobacterium 21	DFL	-0.143431	0.119105	-1.20424	0.229941	0.229941	0.632338
Bifidobacterium longum	Bifidobacterium 21	LNFPI	0.120332	0.127699	0.942313	0.347187	0.347187	0.848679
Bifidobacterium longum	Bifidobacterium 21	LNFPII	0.0405964	0.118261	0.343279	0.731755	0.731755	0.903715
Bifidobacterium longum	Bifidobacterium 21	LNFPIII	0.107438	0.0710642	1.51185	0.132176	0.132176	0.632338
Bifidobacterium longum	Bifidobacterium 21	LNFPV	-0.0168523	0.11836	-0.142382	0.886924	0.886924	0.929159
Bifidobacterium longum	Bifidobacterium 21	LNDFHI	0.0284258	0.095928	0.296324	0.767295	0.767295	0.903715
Bifidobacterium longum	Bifidobacterium 21	LNH	0.0577858	0.0795382	0.726516	0.468385	0.468385	0.892541
Bifidobacterium longum	Bifidobacterium 21	LNnH	0.0384927	0.0795639	0.483796	0.629068	0.629068	0.903715
Bifidobacterium longum	Bifidobacterium 21	LN(n)T	0.129002	0.10202	1.26449	0.207549	0.207549	0.632338
Bifidobacterium longum	Bifidobacterium 21	3'-SL	0.0358326	0.0761284	0.470687	0.638385	0.638385	0.903715
Bifidobacterium longum	Bifidobacterium 21	6'-SL	-0.0947877	0.066561	-1.42407	0.156007	0.156007	0.632338
Bifidobacterium longum	Bifidobacterium 21	LSTa	-0.165931	0.0846746	-1.95963	0.0514496	0.0514496	0.565946
Bifidobacterium longum	Bifidobacterium 21	LSTb	0.0209205	0.121444	0.172265	0.863406	0.863406	0.929159
Bifidobacterium longum	Bifidobacterium 21	LSTc	0.000731278	0.0760196	0.0096196	0.992335	0.992335	0.992335
Bifidobacterium longum	Bifidobacterium 21	Project batch	0.80541	0.265634	3.03203	0.00275583	0.00275583	0.0606284
Bifidobacterium longum	Bifidobacterium 21	C-section	-0.0541198	0.193927	-0.279073	0.780481	0.780481	0.903715
Bifidobacterium longum	Bifidobacterium 21	Age at fecal sample	-0.0255915	0.056654	-0.451716	0.65197	0.65197	0.903715
Bifidobacterium longum	Bifidobacterium 21	Siblings	0.204782	0.119492	1.71377	0.0881441	0.0881441	0.632338
Bifidobacterium longum	Bifidobacterium 21	Readcount (depth)	-2.68461e-07	6.60691e-07	-0.406334	0.684938	0.684938	0.903715
Bifidobacterium longum	Bifidobacterium 21	Direct Abx	-0.288851	0.414626	-0.696654	0.48684	0.48684	0.892541
Bifidobacterium longum	Bifidobacterium 21	Pregnancy Abx	0.149556	0.173546	0.861768	0.389863	0.389863	0.857699
